# Supplementary material for: Transcriptomes of Injured Lamprey Axon Tips: Single-Cell RNA-Seq Suggests Differential Involvement of MAPK Signaling Pathways in Axon Retraction and Regeneration after Spinal Cord Injury
Source: Cells. 2022 Jul 27;11(15):2320. doi: 10.3390/cells11152320 (PMC9367414; doi:10.3390/cells11152320)
Supplement: Supplementary file 1 [file cells-11-02320-s001.zip]

Archive with 21 entries (18 files):
- cells-1803217-supplementary/
- cells-1803217-supplementary/cells-1803217supplementary/
- cells-1803217-supplementary/cells-1803217supplementary/cells-1803217-figures and tables/
- cells-1803217-supplementary/cells-1803217supplementary/cells-1803217-figures and tables/Figure S1 (spinal cord).pdf
- cells-1803217-supplementary/cells-1803217supplementary/cells-1803217-figures and tables/Figure S2-(heat maps).pdf
- cells-1803217-supplementary/cells-1803217supplementary/cells-1803217-figures and tables/Figure S3 (G vs S).tif
- cells-1803217-supplementary/cells-1803217supplementary/cells-1803217-figures and tables/Figure S4 (PCA).tif
- cells-1803217-supplementary/cells-1803217supplementary/cells-1803217-figures and tables/Figure S5 (Venn-diagram-histone).tif
- cells-1803217-supplementary/cells-1803217supplementary/cells-1803217-figures and tables/Figure S6 (Western blot).pdf
- cells-1803217-supplementary/cells-1803217supplementary/cells-1803217-figures and tables/Figure S7 (PPI-csnk1e).tif
- cells-1803217-supplementary/cells-1803217supplementary/cells-1803217-figures and tables/Legends for supplemental data.pdf
- cells-1803217-supplementary/cells-1803217supplementary/cells-1803217-figures and tables/Table S1AB (spinal cord).pdf
- cells-1803217-supplementary/cells-1803217supplementary/cells-1803217-figures and tables/Table S2.xlsx
- cells-1803217-supplementary/cells-1803217supplementary/cells-1803217-figures and tables/Table S3A.xlsx
- cells-1803217-supplementary/cells-1803217supplementary/cells-1803217-figures and tables/Table S3B.xlsx
- cells-1803217-supplementary/cells-1803217supplementary/cells-1803217-figures and tables/Table S3C.xlsx
- cells-1803217-supplementary/cells-1803217supplementary/cells-1803217-figures and tables/Table S4.pdf
- cells-1803217-supplementary/cells-1803217supplementary/cells-1803217-figures and tables/Table S5.pdf
- cells-1803217-supplementary/cells-1803217supplementary/cells-1803217-figures and tables/Table S6.pdf
- cells-1803217-supplementary/cells-1803217supplementary/cells-1803217-figures and tables/Table S7.pdf
- cells-1803217-supplementary/cells-1803217supplementary/cells-1803217-supplmentary.pdf
