# Supplementary material for: Transcriptomes of Injured Lamprey Axon Tips: Single-Cell RNA-Seq Suggests Differential Involvement of MAPK Signaling Pathways in Axon Retraction and Regeneration after Spinal Cord Injury
Source: Cells. 2022 Jul 27;11(15):2320. doi: 10.3390/cells11152320 (PMC9367414; doi:10.3390/cells11152320)
Supplement: Supplementary file 1 [file cells-11-02320-s001.zip › cells-1803217-supplementary/cells-1803217supplementary/cells-1803217-figures and tables/Table S2.xlsx]

## Sheet: Raw_count.tophat
gene_id	gene_short_name	G1	G2	G3	G4	G5	G6	G7	G8	G9	G10	G11	G12	G13	G14	G15	G16	S1	S2	S3	S4	S5	S6	S7	S8	S9	S10	S11	R1	R2	R3	R4	R5	R6
ENSPMAG00000000001	RPL37A	5063	17403	36	6	28939	7208	2316	887	3759	23803	0	383	2996	34	617	546	2089	94	0	186	3845	6652	9186	5602	5664	17522	144	372	4787	3377	0	4251	6041
ENSPMAG00000000002	znf622	12	2139	2	0	3866	196	108	26	0	3	0	35	0	6	2	38	0	10	0	0	0	5	734	160	0	0	26	1	0	0	0	0	0
ENSPMAG00000000003	smarcal1	1465	778	16	70	0	25	0	92	125	0	2	91	0	90	54	403	0	90	114	0	60	52	197	1	0	0	22	11	0	0	0	0	18
ENSPMAG00000000004	CNTD1	0	0	0	0	0	0	0	0	0	614	0	8	0	44	2	0	0	0	0	0	0	0	0	0	1	0	2	0	0	41	0	0	0
ENSPMAG00000000005	ccdc12	0	0	0	0	0	0	0	0	11	363	0	11	0	9	1	0	0	0	0	0	0	0	0	0	0	0	13	0	0	250	0	0	9
ENSPMAG00000000006	unknown	87	1515	24	8	66	130	123	0	0	188	18	185	0	152	275	171	8	6	42	28	0	5	0	0	0	0	94	646	1	0	3	5	2085
ENSPMAG00000000007	unknown	6	0	0	3	0	82	288	0	293	0	1	15	0	19	11	17	0	0	1	1	0	430	1348	1336	617	0	15	0	697	0	0	0	0
ENSPMAG00000000008	unknown	27	395	219	191	1323	33	127	6	1	0	0	17	0	207	8	65	0	0	0	109	0	153	790	2243	0	0	3	0	751	0	0	0	209
ENSPMAG00000000009	kat2a	274	86	15	0	2527	0	0	1	18	5359	0	28	0	37	45	55	0	20	106	108	0	3	0	6	0	0	74	264	0	3	0	0	0
ENSPMAG00000000010	trpm7	1	23	2	43	1	0	0	42	0	0	47	74	0	63	351	84	20	111	116	87	0	0	0	0	1	0	56	153	0	0	0	0	69
ENSPMAG00000000011	ostf1	244	0	0	0	98	1	83	0	0	0	0	15	354	14	31	21	0	80	0	0	73	195	233	511	51	0	40	0	0	0	0	0	0
ENSPMAG00000000012	idh1	0	1148	0	0	0	149	0	0	0	2794	0	11	0	288	91	0	1	0	140	107	193	0	596	386	0	0	15	0	1209	0	0	0	2
ENSPMAG00000000013	sppl2 (1 of 2)	141	0	29	126	0	41	227	0	0	1109	3	12	0	1	170	52	0	120	0	9	75	0	319	85	0	0	27	0	22	0	61	0	5
ENSPMAG00000000014	unknown	0	21	0	0	0	5	0	0	9	0	0	28	0	10	71	32	0	15	55	6	0	0	0	0	1	0	19	0	106	0	0	0	149
ENSPMAG00000000015	fbn2a	0	295	3	29	1	28	3	0	0	2	0	92	0	30	144	76	0	0	6	15	0	0	0	25	13	0	34	0	0	0	0	0	4
ENSPMAG00000000016	unknown	0	0	0	0	0	0	0	3	0	0	14	2	0	0	0	0	0	0	1	1	0	0	0	0	0	0	0	0	0	0	0	0	4
ENSPMAG00000000017	unknown	0	0	0	0	0	36	42	4	33	0	3	6	0	25	72	11	0	0	0	25	0	0	0	0	0	0	53	0	0	0	0	222	0
ENSPMAG00000000018	sh3bp5a	1	0	0	0	0	0	0	3	0	76	0	14	0	1	1	12	3	0	0	0	0	0	0	0	0	0	2	0	0	52	0	91	0
ENSPMAG00000000019	unknown	0	0	0	0	0	0	0	0	0	0	0	0	0	19	148	3	0	13	0	0	0	0	0	0	0	0	3	0	0	0	0	0	0
ENSPMAG00000000020	NAGPA	0	31	2	4	0	18	0	1	0	0	2	87	0	152	5	7	0	0	23	0	0	25	0	0	0	0	34	4	0	0	0	0	0
ENSPMAG00000000021	unknown	0	0	8	0	0	11	0	44	0	8	1	35	0	20	46	82	319	23	17	9	0	13	10	0	0	0	20	26	0	0	0	0	11
ENSPMAG00000000022	unknown	1	2284	0	175	11	412	1188	0	0	0	0	78	3544	11	0	4	1	0	0	50	469	2032	2178	1070	0	11727	34	0	152	4263	0	0	945
ENSPMAG00000000023	tbc1d31	0	63	67	0	0	51	0	0	0	19	0	43	0	12	7	6	0	18	34	0	0	46	0	0	14	0	47	0	0	2	0	0	0
ENSPMAG00000000024	unknown	0	0	0	0	0	0	1	39	128	0	0	8	0	0	0	11	0	0	0	0	0	0	0	0	0	0	18	0	0	52	0	0	0
ENSPMAG00000000025	BSPRY (1 of 51)	0	6	0	0	0	22	74	1	0	0	0	1	0	2	154	38	0	2	0	3	0	33	198	200	0	0	2	0	0	0	0	1	31
ENSPMAG00000000026	BSPRY (2 of 51)	0	1	1	3	0	0	14	0	0	0	0	17	0	4	63	18	0	0	0	0	0	0	0	0	0	0	2	0	0	0	0	0	0
ENSPMAG00000000027	sfxn1	0	0	0	0	0	0	39	0	0	3	0	27	853	27	17	1	0	0	0	0	112	11	0	173	0	48	16	0	0	0	0	0	444
ENSPMAG00000000028	SLC43A2 (1 of 2)	0	0	0	0	0	3	0	0	0	0	3	1	0	0	0	7	0	0	0	0	0	0	0	0	0	0	0	0	0	0	0	0	2
ENSPMAG00000000029	tmem129	2475	4	0	0	2369	5	157	0	0	0	0	2	0	4	6	4	0	0	40	0	0	0	11	0	0	0	31	55	0	0	0	0	0
ENSPMAG00000000030	USP2 (1 of 2)	52	0	0	0	0	0	0	0	0	0	0	3	0	0	0	1	0	1	0	52	0	14	0	0	0	0	0	62	0	0	0	0	845
ENSPMAG00000000031	fam136a	0	246	0	0	1377	2	54	0	835	2	0	8	0	0	0	6	0	0	0	0	8	0	0	0	0	2823	1	0	0	0	0	0	0
ENSPMAG00000000032	aspa	0	0	0	3	0	0	0	4	0	0	2	25	0	2	0	59	0	0	1	0	0	0	0	0	0	0	24	0	0	0	0	0	0
ENSPMAG00000000033	SNRPG	0	8393	0	0	5483	1967	331	0	0	4769	0	18	702	5	322	167	582	0	33	14	165	641	881	772	1546	0	52	0	669	1016	0	0	3121
ENSPMAG00000000034	unknown	0	0	16	0	0	0	0	0	0	1	0	11	0	12	0	25	0	0	0	117	0	0	3	1	5	0	13	2	0	0	0	0	0
ENSPMAG00000000035	tada2b	0	30	0	0	0	0	0	0	0	0	0	23	3	127	0	67	0	101	0	0	0	0	0	0	0	0	2	0	0	0	0	0	0
ENSPMAG00000000036	ifrd2	0	0	15	90	1	113	21	0	0	22	0	7	0	8	9	26	0	0	0	0	80	0	0	1	17	0	3	0	0	1844	0	0	20
ENSPMAG00000000037	PCYOX1L	0	0	0	0	0	132	0	0	0	2468	3	3	0	0	2	8	0	0	0	73	0	394	451	0	0	0	6	0	0	0	0	0	0
ENSPMAG00000000038	grpel1	0	0	0	48	9	104	0	2524	1	0	0	15	300	0	0	9	0	1	0	0	0	2	307	165	0	24	23	0	302	0	0	0	0
ENSPMAG00000000039	ppm1h	0	0	0	0	31	0	2	0	1304	2	0	9	0	0	13	70	0	2	0	3	1	0	0	0	0	0	13	6	0	1	1	0	0
ENSPMAG00000000040	gucy2c	0	0	7	51	0	3	6	0	0	0	0	20	0	17	79	57	0	52	1	5	0	0	0	44	8	0	42	1	0	0	0	0	4
ENSPMAG00000000041	unknown	0	0	1	5	0	22	0	0	0	0	0	6	0	0	4	0	0	0	22	51	17	0	0	0	0	0	7	0	0	0	0	1	0
ENSPMAG00000000042	psme3	0	3144	0	0	1680	255	3	75	0	5009	0	10	0	84	23	1	0	0	2	18	0	716	167	632	0	0	51	0	0	2012	0	0	0
ENSPMAG00000000043	fn3krp (1 of 5)	0	58	2	0	0	0	0	0	0	147	0	0	0	0	2	26	0	1	1	0	0	1	0	0	0	0	9	0	0	0	0	0	0
ENSPMAG00000000044	map3k4	170	0	0	0	5	5	0	0	0	0	17	1	0	0	39	0	0	0	0	0	0	0	0	0	0	0	6	93	0	0	0	0	0
ENSPMAG00000000045	itm2ba	0	2009	0	42	2223	447	535	0	0	2661	0	33	0	6	0	3	78	0	0	143	1	479	1418	541	295	411	5	45	0	8	0	0	4
ENSPMAG00000000046	nr2f1b	3	0	0	0	0	0	0	0	0	0	1	18	0	2	0	133	0	0	0	11	0	0	0	169	3	0	8	0	0	0	0	0	0
ENSPMAG00000000047	zgc:172079	0	0	1	0	0	0	289	0	0	0	0	87	0	0	10	3	0	133	10	0	1	0	0	11	0	0	40	0	0	0	0	0	0
ENSPMAG00000000048	sncga	0	4	0	0	41	4	0	0	17	0	821	21	0	19	25	5	0	3	0	3	104	135	261	38	0	0	2	0	0	1044	0	0	0
ENSPMAG00000000049	unknown	0	0	0	0	0	0	0	0	0	4	0	2	0	0	141	14	0	0	8	7	0	0	0	0	0	0	14	0	0	0	0	0	257
ENSPMAG00000000050	unknown	0	17	0	0	0	15	0	0	0	0	0	14	0	99	28	22	0	7	1	0	0	0	0	2	0	0	5	0	0	0	0	0	378
ENSPMAG00000000051	march5	0	0	1	0	0	120	0	0	0	0	0	11	0	44	0	0	0	0	0	0	60	0	3	0	0	0	5	0	0	0	0	0	0
ENSPMAG00000000052	WDR1 (1 of 2)	0	0	27	1	512	50	480	2	17	2	0	90	1676	54	39	23	3474	86	420	26	0	0	1670	1749	0	0	28	0	131	1253	0	0	0
ENSPMAG00000000053	bckdha	15	0	0	8	0	54	0	3	0	0	0	3	4	0	17	75	0	84	98	2	21	12	78	0	0	1	23	114	0	0	0	0	1
ENSPMAG00000000054	TRIO (1 of 2)	0	0	7	0	0	38	0	45	0	5	0	9	0	48	0	9	0	0	40	10	0	18	7	0	0	0	18	24	0	0	0	0	1187
ENSPMAG00000000055	calb1	0	0	0	0	0	0	0	0	0	0	0	3	0	0	1	2	0	0	0	0	57	0	0	94	0	0	5	0	0	0	0	0	0
ENSPMAG00000000056	aldh6a1	0	282	1	4	2930	558	66	0	8037	119	0	6	0	0	57	62	0	0	3	0	0	0	857	319	0	0	4	0	0	0	0	0	0
ENSPMAG00000000057	unknown	0	0	0	0	222	0	0	0	0	4	0	22	0	14	0	90	0	0	0	0	0	0	22	0	10	0	8	0	0	0	0	0	0
ENSPMAG00000000058	unknown	409	0	0	0	0	5	0	0	0	2	0	21	0	7	47	6	0	0	0	58	0	837	0	9	0	0	11	0	0	0	0	0	0
ENSPMAG00000000059	meiob	0	0	0	0	0	5	0	0	0	0	0	9	0	3	22	32	51	1	12	38	0	0	0	0	0	0	13	0	0	0	0	0	0
ENSPMAG00000000060	CCNJL	2	0	8	0	0	2	0	0	2	0	0	8	0	51	0	57	0	17	1	3	0	0	0	0	0	0	3	0	18	0	0	0	0
ENSPMAG00000000061	kntc1	13	17	13	0	134	0	0	0	0	0	0	35	0	17	11	122	0	12	92	50	186	60	0	71	59	0	22	0	0	0	0	0	9
ENSPMAG00000000062	pacrg	12	0	0	0	0	0	0	0	0	0	0	2	0	10	0	33	0	0	0	0	85	0	0	4	0	0	13	0	0	0	0	0	0
ENSPMAG00000000063	unknown	0	0	0	0	0	3	0	0	0	0	0	2	0	22	84	35	0	65	0	0	0	0	0	0	0	0	0	0	0	0	0	0	0
ENSPMAG00000000064	GABRP (1 of 2)	1	0	0	0	0	0	0	0	0	0	0	11	0	62	29	42	0	0	0	48	0	0	0	0	0	0	16	0	0	0	0	0	14
ENSPMAG00000000065	ppp1cb	0	0	0	0	0	0	0	0	0	0	0	22	0	0	17	0	0	0	0	0	0	0	0	0	0	0	17	0	0	248	0	0	25
ENSPMAG00000000066	traf5	0	2	0	0	0	0	8	0	0	0	0	15	0	49	1	77	0	0	0	5	7	9	22	4	0	0	36	14	0	0	0	0	2
ENSPMAG00000000067	unknown	0	0	0	0	13	0	0	0	0	0	0	79	0	33	4	12	0	0	0	25	0	0	0	7	0	0	33	275	0	0	0	0	0
ENSPMAG00000000068	atg4da	276	0	3	0	0	83	46	0	0	0	0	30	0	17	22	59	0	6	328	143	0	0	0	23	1	0	33	111	0	0	0	70	1205
ENSPMAG00000000069	si:dkey-34f9.3	0	0	0	0	0	0	0	0	0	0	0	13	0	27	54	44	0	0	0	0	0	0	0	0	0	0	14	338	0	0	0	0	0
ENSPMAG00000000070	CXorf57	21	0	0	0	0	0	0	2	0	7	0	29	0	0	0	5	0	0	0	22	0	5	6	0	0	0	9	0	0	0	0	15	0
ENSPMAG00000000071	unknown	0	16	0	0	0	0	0	0	0	0	0	8	2	13	0	0	0	0	0	3	0	0	0	0	0	0	1	0	0	0	0	0	0
ENSPMAG00000000072	AP1M2 (1 of 2)	0	2	48	1	0	20	0	0	1	8	0	61	0	97	89	81	0	4	2	3	0	0	0	0	0	0	26	4	0	932	0	0	0
ENSPMAG00000000073	MCF2L2	0	2	5	0	0	70	0	0	0	0	0	2	0	85	3	0	0	0	56	19	0	2	0	0	1	0	27	0	0	0	0	0	20
ENSPMAG00000000074	rc3h1	0	708	2	8	478	0	59	0	0	1	0	6	173	73	87	37	0	0	0	0	0	1	6	0	0	0	9	33	0	0	0	8	0
ENSPMAG00000000075	rpn2	207	0	0	0	0	0	0	0	0	1214	0	20	0	2	12	21	0	0	0	12	0	0	76	0	0	0	27	0	0	0	0	0	0
ENSPMAG00000000076	unknown	29	0	15	0	30	0	0	0	0	0	1	8	0	7	16	16	0	0	0	30	0	9	0	0	0	0	21	0	0	0	0	0	0
ENSPMAG00000000077	faf1	0	1765	72	0	0	31	0	0	0	0	0	12	0	33	41	0	0	0	7	25	0	0	0	0	0	0	25	0	0	0	0	0	0
ENSPMAG00000000078	dab2	0	148	0	0	285	0	0	0	0	0	0	2	0	14	66	8	0	0	0	0	0	41	0	0	0	0	1	0	14	0	0	0	38
ENSPMAG00000000079	unknown	50	80	13	43	141	37	29	0	12	248	4	129	0	92	183	146	0	19	245	77	3	52	3	12	2	0	78	25	0	11	37	0	778
ENSPMAG00000000080	ANK2 (1 of 2)	9	125	0	0	2	5	0	0	0	0	0	38	0	161	86	114	0	81	37	15	0	0	0	0	0	0	99	14	6	0	3	0	25
ENSPMAG00000000081	unknown	0	2	0	0	21	2	0	0	0	0	1	22	0	54	69	6	0	10	0	2	0	0	0	0	0	0	19	0	0	0	0	0	0
ENSPMAG00000000082	hk2	0	0	5	0	0	0	166	0	0	0	0	22	0	3	35	5	0	0	3	0	0	0	74	0	0	0	1	0	0	0	0	0	0
ENSPMAG00000000083	FAM126B (1 of 2)	0	1033	0	0	0	41	0	11	0	2073	0	10	0	2	66	199	72	0	0	1	0	514	0	0	0	0	89	0	0	0	0	0	0
ENSPMAG00000000084	cflara	2	6	10	14	0	16	0	0	0	2	0	2	0	21	104	0	0	0	44	3	0	1	0	0	0	0	5	9	0	0	0	0	0
ENSPMAG00000000085	rabggtb	0	0	0	11	106	0	120	0	0	0	0	5	0	47	18	7	0	0	0	0	15	0	0	345	0	0	6	0	0	0	0	0	29
ENSPMAG00000000086	unknown	0	10	0	0	0	1	26	0	37	2	0	48	0	36	55	78	0	0	45	80	0	2	2	17	0	0	22	0	0	0	0	0	0
ENSPMAG00000000087	pigk	0	0	75	0	491	0	1	0	0	0	0	24	0	5	25	29	0	0	14	0	0	3	0	0	0	0	3	0	0	0	0	0	0
ENSPMAG00000000088	RARG (1 of 2)	4	0	0	0	0	1	0	1	0	0	0	15	0	0	59	107	13	0	0	0	0	0	0	0	0	0	5	0	0	0	0	0	0
ENSPMAG00000000089	clic4	703	0	0	0	0	2	0	0	0	0	0	1	0	0	14	0	0	0	0	19	0	0	0	0	124	0	7	2	3	0	0	0	0
ENSPMAG00000000090	slc24a3	0	0	84	0	0	5	0	0	0	0	0	37	0	32	50	19	1	16	0	101	0	14	0	0	3	0	20	0	0	0	0	0	0
ENSPMAG00000000091	wdr78	2	20	0	0	0	27	15	2	0	52	0	27	0	42	13	4	0	0	133	36	0	0	0	0	0	0	18	0	0	0	0	0	0
ENSPMAG00000000092	PSD	0	0	0	0	0	25	0	0	0	0	2	32	0	7	4	11	0	0	19	0	0	0	0	0	2	0	6	28	0	0	0	0	0
ENSPMAG00000000093	RIN3	0	9	14	0	0	0	0	0	0	0	0	37	0	0	0	34	0	0	0	88	0	0	0	0	0	0	15	0	0	0	0	0	1242
ENSPMAG00000000094	tspan13a	0	0	0	0	0	0	3	0	0	0	0	0	0	0	0	1	0	0	0	0	0	0	0	0	0	0	0	0	0	0	0	0	0
ENSPMAG00000000095	unknown	0	2	0	0	0	0	0	0	0	0	0	1	0	0	0	0	0	0	0	0	0	0	0	0	0	0	0	0	0	0	0	0	0
ENSPMAG00000000096	sf1	0	1	0	3	817	7	0	0	0	24	0	16	0	0	216	22	0	201	73	45	0	0	0	0	0	0	22	0	0	0	0	0	0
ENSPMAG00000000097	unknown	0	0	69	0	0	0	0	0	1	214	0	9	0	55	33	53	14	2	129	22	0	0	0	0	0	0	15	0	0	0	0	74	8
ENSPMAG00000000098	unknown	0	50	16	0	88	89	53	0	197	91	0	101	0	94	33	97	4	13	7	0	0	0	0	83	4	0	46	1	0	0	0	0	1224
ENSPMAG00000000099	zgc:113279	0	0	0	0	0	0	0	263	0	0	17	17	0	0	3	3	0	0	0	0	0	0	0	0	0	0	3	0	0	0	0	0	0
ENSPMAG00000000100	C20orf26	0	10	0	0	69	1	0	0	0	0	1	3	0	2	64	26	0	0	0	17	0	0	0	0	0	0	2	0	0	0	0	0	0
ENSPMAG00000000101	klhl40b	0	0	0	0	0	0	0	0	0	0	3	6	0	0	10	113	0	0	0	0	0	0	0	18	0	0	5	5	0	0	0	0	0
ENSPMAG00000000102	mob1ba	370	0	1	0	0	35	14	11	0	0	0	51	0	2	14	37	551	5	0	0	0	89	216	387	0	2656	13	41	0	0	0	0	791
ENSPMAG00000000103	unknown	0	0	0	0	19	0	0	0	0	0	0	0	0	2	0	4	0	0	1	0	0	0	0	0	0	0	15	0	0	0	0	0	0
ENSPMAG00000000104	unknown	0	0	0	0	0	2	0	0	0	0	0	4	0	10	4	33	0	0	0	2	0	0	0	0	0	0	0	0	0	0	0	0	0
ENSPMAG00000000105	tarbp2	0	626	0	0	0	8	0	0	0	1776	0	0	0	0	41	1	0	0	0	37	0	0	0	0	1	0	3	0	0	1022	0	0	0
ENSPMAG00000000106	unknown	0	134	1	2	13	17	0	0	0	18	0	74	0	26	85	47	0	0	2	179	0	704	0	3	0	0	43	0	259	0	0	0	136
ENSPMAG00000000107	PORCN (1 of 2)	0	0	1	0	0	0	0	0	0	0	0	3	0	0	17	0	0	0	0	0	0	0	0	0	0	0	4	0	0	0	0	0	0
ENSPMAG00000000108	unknown	56	355	15	1	37	72	29	111	0	0	1	36	0	36	90	3	0	0	38	15	3	2	121	2	2	0	22	66	0	74	1	5	601
ENSPMAG00000000109	ribc1	0	0	0	0	0	0	0	0	0	0	0	5	0	0	2	18	0	0	0	0	0	0	0	0	0	0	13	0	0	0	0	0	0
ENSPMAG00000000110	rangap1a	0	11	0	0	6	29	0	0	16	995	0	70	0	20	21	15	0	0	4	0	0	1	0	34	337	0	4	0	0	724	0	0	208
ENSPMAG00000000111	wars1	0	33	4	3	0	23	0	0	0	9	0	31	0	25	317	74	0	0	185	172	0	10	0	554	0	0	15	0	0	0	0	0	0
ENSPMAG00000000112	exosc10 (1 of 7)	330	764	171	462	1123	126	75	884	1421	893	584	906	0	786	1127	1486	42	564	1008	631	0	300	48	204	262	3	659	616	95	2	4	203	4580
ENSPMAG00000000113	utp18	0	118	0	0	3736	254	0	0	2	0	19	21	866	1	8	34	0	15	1	21	34	0	28	0	0	1	12	0	0	0	0	0	0
ENSPMAG00000000114	unknown	0	0	0	1	0	0	0	0	0	9	0	66	0	68	9	112	0	81	5	16	0	0	0	27	0	0	40	5	0	0	0	0	0
ENSPMAG00000000115	tjap1	0	14	1	144	0	37	0	0	0	450	0	31	0	9	1	48	0	0	158	95	0	0	0	0	0	0	13	0	0	0	0	0	16
ENSPMAG00000000116	GTSF1L	0	0	0	0	0	0	0	0	0	0	0	3	0	0	4	0	0	0	0	0	0	19	0	0	0	0	4	0	0	0	0	0	2
ENSPMAG00000000117	cmyb	0	4	0	262	7	34	0	0	0	0	6	27	0	0	28	24	0	7	0	0	0	1	0	1	0	0	9	42	0	0	0	0	3
ENSPMAG00000000118	si:dkey-114e9.1 (1 of 2)	0	0	0	0	0	0	0	0	0	0	0	23	0	0	0	61	0	0	0	0	0	0	0	0	0	0	11	0	0	0	0	0	0
ENSPMAG00000000119	nme3	0	0	0	0	0	704	321	0	846	2118	0	4	0	41	0	10	1192	0	0	13	12	0	375	253	0	1	19	0	0	2022	0	0	0
ENSPMAG00000000120	MBTD1	9	333	0	37	786	59	0	9	76	72	1	140	0	11	66	15	0	103	18	2	246	7	0	0	0	0	48	125	0	0	0	0	1
ENSPMAG00000000121	enah	0	0	0	0	0	1	0	0	0	4	0	15	0	1	12	0	0	1	0	0	0	0	2	9	0	0	10	0	0	0	0	0	0
ENSPMAG00000000122	unknown	36	52	2	2	320	159	82	0	0	227	1	45	0	0	24	22	124	0	36	22	0	42	8	126	0	0	15	0	0	0	0	0	13
ENSPMAG00000000123	ACER2	0	537	0	0	0	66	15	0	0	0	0	28	0	3	1	0	0	0	0	41	0	0	0	4	0	0	3	0	0	0	0	4	1
ENSPMAG00000000124	acat1	0	0	3	15	5	25	249	0	0	0	0	42	0	2	54	29	2	33	27	0	314	27	498	0	0	0	26	0	0	7	0	0	1027
ENSPMAG00000000125	mex3b	0	2	0	0	18	4	0	3	279	105	0	65	0	5	0	106	0	133	0	16	0	0	0	0	0	0	18	2	0	0	0	0	14
ENSPMAG00000000126	unknown	1	942	5	102	76	154	4	0	0	389	0	46	0	60	2	16	0	8	12	0	2	1	144	0	0	0	5	0	0	0	0	0	0
ENSPMAG00000000127	aars2	0	0	2	244	50	3	0	0	0	0	0	11	0	23	46	52	0	2	6	41	0	0	0	31	1	0	61	9	0	0	0	0	1255
ENSPMAG00000000128	unknown	143	0	0	0	3	0	0	0	0	0	0	30	0	0	1	76	0	0	0	22	0	0	0	31	18	0	2	0	0	0	0	0	0
ENSPMAG00000000129	unknown	982	0	0	0	707	0	0	0	0	0	99	23	0	9	11	14	26	0	0	0	0	0	0	0	0	0	21	0	0	0	0	0	0
ENSPMAG00000000130	MRPL49	1512	755	30	0	747	142	81	0	0	0	0	3	0	0	18	75	841	0	0	2	3	0	256	0	0	0	3	0	0	236	0	0	0
ENSPMAG00000000131	bpnt1	0	1	1	0	3539	3	0	0	0	16	0	31	0	1	23	36	0	0	0	0	0	42	0	243	0	0	6	0	0	0	0	0	0
ENSPMAG00000000132	ADAMTSL3 (1 of 2)	2	639	46	6	352	29	20	13	50	0	0	154	0	174	118	215	0	21	70	115	0	27	0	0	6	0	70	1	0	0	1116	1	0
ENSPMAG00000000133	unknown	670	104	0	0	0	0	7	0	0	0	0	25	0	0	76	29	0	0	93	0	0	0	18	247	99	0	5	0	0	0	0	0	0
ENSPMAG00000000134	unknown	1618	0	7	227	0	17	14	0	0	392	6	97	0	10	494	74	0	0	2	83	0	3303	0	0	0	0	14	0	1	0	0	0	0
ENSPMAG00000000135	CAPN12	0	0	0	0	0	0	0	0	0	0	4	4	0	0	0	34	0	0	0	10	0	0	0	0	0	0	24	0	0	0	0	0	0
ENSPMAG00000000136	unknown	34	2875	13	0	999	172	124	0	4	1904	0	22	0	0	65	89	0	1	6	123	1	6	1143	436	0	0	38	0	0	0	0	0	0
ENSPMAG00000000137	unknown	0	2766	3	0	11	47	0	0	0	1569	0	55	0	0	49	1	0	56	0	0	0	0	0	310	0	0	3	0	0	0	0	0	45
ENSPMAG00000000138	fam154b	0	47	0	0	1	18	39	0	0	9	2	11	0	22	47	6	0	0	0	111	0	0	0	0	0	0	2	0	0	0	0	0	0
ENSPMAG00000000139	FAM179B	777	1526	3	0	52	1	0	2	3	24	0	58	0	84	44	57	1	510	67	37	0	0	1	0	0	0	62	1	24	570	0	25	503
ENSPMAG00000000140	si:dkey-276l13.3	1	0	50	0	0	0	1	27	542	509	0	91	0	260	80	124	25	0	31	131	5	128	0	3	3	0	75	21	0	0	0	0	1074
ENSPMAG00000000141	cd151	8	0	1	0	0	24	0	0	0	328	0	7	805	3	0	7	0	0	146	0	0	0	0	110	0	0	7	16	0	422	0	0	995
ENSPMAG00000000142	TUSC2 (1 of 2)	0	0	0	0	0	0	0	0	0	0	0	10	0	2	17	15	0	0	0	0	0	0	0	23	9	0	2	0	0	0	0	0	0
ENSPMAG00000000143	TRERF1	1	0	0	0	37	0	3	2	0	0	5	21	0	17	0	69	0	0	0	34	0	0	0	7	0	0	72	6	0	0	1	0	0
ENSPMAG00000000144	unknown	63	4372	0	0	978	301	193	1295	0	20	0	2	20	2	38	2	0	0	0	15	363	36	4	0	0	5900	64	0	9	4691	0	0	0
ENSPMAG00000000145	phex	0	0	0	0	0	0	0	0	0	0	0	21	0	0	0	2	0	0	0	0	0	48	0	0	874	0	4	0	0	0	0	0	34
ENSPMAG00000000146	cltca	748	2439	8	7	1623	179	575	121	0	1422	0	79	1360	6	106	57	0	0	89	84	195	785	453	99	10	0	31	334	1	1148	0	0	0
ENSPMAG00000000147	MAP4K4	5	22	2	0	31	25	0	283	0	3	112	65	164	41	122	30	0	3	1	0	0	2	4	47	13	0	21	0	0	0	0	0	191
ENSPMAG00000000148	slc45a2	0	0	2	0	0	0	0	0	0	0	0	27	0	0	28	170	0	14	0	20	0	0	0	0	0	0	20	0	99	0	1	0	99
ENSPMAG00000000149	unknown	0	0	0	0	0	0	0	0	0	0	0	2	0	0	4	0	0	0	0	0	0	0	0	0	0	0	0	0	0	0	0	0	0
ENSPMAG00000000150	unknown	0	0	0	0	0	0	0	0	0	0	0	0	0	0	0	0	0	0	0	0	0	0	0	0	0	0	0	0	0	0	0	0	0
ENSPMAG00000000151	lrrn1 (1 of 2)	3	0	0	0	0	0	0	0	0	0	0	7	0	0	59	58	0	0	0	340	0	1	0	0	0	0	63	0	0	0	0	0	0
ENSPMAG00000000152	eftud2	0	0	4	0	0	1	0	8	0	0	10	36	0	6	50	23	0	6	0	3	0	0	0	0	0	2	14	0	0	0	0	22	20
ENSPMAG00000000153	ghrhrl	0	0	0	45	0	34	0	0	0	0	0	3	0	0	57	24	0	0	2	0	0	0	0	0	0	0	1	0	0	0	0	67	0
ENSPMAG00000000154	PTPRJ (1 of 2)	5	15	0	0	27	10	5	27	0	16	0	48	0	9	54	63	0	4	77	22	0	0	218	0	464	0	61	35	0	0	0	0	37
ENSPMAG00000000155	mylk3	0	0	0	0	0	0	0	0	0	89	0	15	0	0	228	82	0	0	0	0	0	0	0	0	9	0	14	0	0	0	0	0	0
ENSPMAG00000000156	HEATR6	0	0	8	1	0	28	0	1	2	0	0	34	0	253	193	62	0	0	0	88	0	8	3	0	0	0	35	7	0	0	0	34	186
ENSPMAG00000000157	ralgapa2	0	0	0	9	0	3	0	0	0	0	0	14	0	13	11	1	0	0	0	24	0	0	0	0	20	0	6	1	0	0	0	0	0
ENSPMAG00000000158	vps35	3	0	3	0	37	46	383	0	0	304	0	46	95	52	204	25	0	3	138	1	38	1264	34	49	6	0	47	31	0	3022	0	0	155
ENSPMAG00000000159	gorasp2 (1 of 2)	453	25	1	1	0	36	0	0	0	23	0	20	0	13	7	15	135	0	0	0	0	0	0	0	0	0	5	0	0	1526	0	0	0
ENSPMAG00000000160	flr	0	0	16	6	0	0	0	0	0	1	0	37	0	135	149	49	0	32	2	53	0	0	0	0	0	2	27	42	0	0	0	0	4451
ENSPMAG00000000161	pign	0	4	31	0	1	0	180	0	0	585	0	8	0	55	45	106	0	63	21	101	0	183	0	0	0	0	46	3	0	0	0	0	0
ENSPMAG00000000162	bod1	0	0	0	0	3	0	0	0	0	0	0	6	0	0	27	25	0	0	0	0	0	0	44	0	0	0	0	0	0	0	0	0	76
ENSPMAG00000000163	unknown	0	0	0	0	0	0	0	0	0	0	0	5	0	0	1	1	0	0	0	0	0	0	0	0	0	0	0	85	0	0	0	0	0
ENSPMAG00000000164	zgc:66014 (1 of 2)	19	150	12	0	15	7	50	361	1724	0	13	42	1	4	124	62	1	0	119	95	0	22	2	0	233	0	34	0	0	8	0	0	11
ENSPMAG00000000165	si:ch211-243j20.2	0	0	28	0	0	1	27	0	0	661	0	11	0	0	2	29	34	0	67	66	0	114	13	0	0	0	3	0	0	77	0	0	0
ENSPMAG00000000166	unknown	0	0	0	0	4	106	0	0	0	0	214	9	1119	15	10	0	0	0	0	0	0	0	92	0	0	0	1	1	0	0	0	953	1
ENSPMAG00000000167	unknown	1	0	0	0	0	0	0	0	0	0	0	29	0	0	53	0	0	0	0	10	0	0	0	0	0	0	0	1	0	0	0	4	0
ENSPMAG00000000168	tmppe	0	0	0	0	0	0	0	10	0	0	0	38	0	32	9	0	0	0	0	35	0	0	0	3	0	0	29	0	0	0	0	0	0
ENSPMAG00000000169	unknown	0	0	3	158	0	0	0	0	0	0	0	4	0	29	0	10	0	0	0	0	0	0	0	0	0	14	30	12	13	0	0	0	0
ENSPMAG00000000170	unknown	0	0	0	98	0	0	0	0	1	0	0	23	0	0	45	16	0	30	0	32	0	0	0	0	0	0	13	1	0	0	0	0	11
ENSPMAG00000000171	vstm2l	0	3	0	0	0	97	0	0	0	0	0	7	0	1	1	0	0	0	0	1	0	0	0	0	0	1162	1	0	0	0	0	0	0
ENSPMAG00000000172	rpl3	64	0	0	8	0	0	1	11	0	0	0	10	0	24	17	49	0	0	19	4	0	0	0	0	0	0	15	469	0	0	0	19	51
ENSPMAG00000000173	gtf3c3	0	0	0	3	1829	110	3	0	8	100	0	70	0	1	5	19	0	194	5	9	0	7	6	147	0	0	26	0	0	0	0	3	0
ENSPMAG00000000174	unknown	0	0	0	0	0	0	1	44	0	3	0	2	0	0	12	17	0	0	0	117	0	26	0	2	0	0	4	0	4	0	0	0	80
ENSPMAG00000000175	si:dkey-7e14.7	0	1	0	12	0	0	0	0	0	5	0	30	0	1	26	16	4	3	8	0	0	0	0	0	0	0	27	0	0	0	335	0	483
ENSPMAG00000000176	unknown	0	0	0	0	0	6	0	0	0	9	0	11	0	0	2	0	0	0	0	0	0	0	0	0	0	0	0	0	0	0	0	0	0
ENSPMAG00000000177	clasrp	287	287	0	0	0	2	0	0	0	0	0	25	0	50	11	22	0	0	0	4	2	0	0	0	9	0	11	0	0	0	0	7	8
ENSPMAG00000000178	AGR3	0	1	0	0	2373	11	8	0	16	0	0	83	0	0	19	174	1928	0	104	0	0	12	1260	0	0	0	1	0	0	0	0	0	0
ENSPMAG00000000179	mfsd11	16	0	15	0	0	4	0	0	2	0	9	8	0	48	139	7	14	4	4	278	0	0	0	0	0	0	4	410	0	228	0	0	5
ENSPMAG00000000180	VDR (1 of 2)	0	0	1	0	82	5	0	0	0	0	4	38	0	27	27	3	0	0	0	1	0	0	0	67	0	0	17	0	0	0	0	0	2
ENSPMAG00000000181	C2orf42	0	0	0	0	0	0	0	0	0	3	0	5	0	13	62	28	0	0	0	9	0	0	0	0	0	0	1	1	0	0	0	0	3
ENSPMAG00000000182	unknown	69	0	0	0	0	0	0	0	0	0	0	13	0	3	12	40	0	0	1	7	0	0	0	0	89	0	6	0	0	0	0	0	0
ENSPMAG00000000183	RHOT1 (1 of 2)	562	0	1	1	174	3	0	0	1836	2	0	19	0	32	97	39	0	1	47	60	0	6	0	0	0	0	40	0	1	0	0	0	46
ENSPMAG00000000184	gata5	4	0	0	0	0	0	0	0	0	0	0	20	0	0	2	11	0	0	0	0	0	2	5	0	0	3	7	13	0	0	0	0	0
ENSPMAG00000000185	GPRC5A	0	0	0	0	0	0	0	0	0	2	0	4	0	32	251	87	1	0	0	8	0	0	94	3	0	0	20	2	17	0	0	0	0
ENSPMAG00000000186	ddx47	10	0	10	0	0	38	0	0	0	17	1	0	0	6	40	9	1	3	1	0	0	0	0	11	0	7	5	0	0	0	0	0	0
ENSPMAG00000000187	unknown	0	0	2	0	0	0	0	0	0	0	10	0	0	0	0	0	0	0	0	0	0	0	0	0	0	0	0	0	0	0	0	0	0
ENSPMAG00000000188	whsc1l1	21	81	1	0	1588	702	74	0	0	133	0	19	1114	8	181	148	0	0	0	2	156	60	255	211	0	0	19	0	2	0	0	0	39
ENSPMAG00000000189	mettl22	0	0	1	90	0	69	0	0	0	1785	0	0	0	346	41	14	0	2	10	21	32	0	12	1	0	0	51	10	0	0	0	0	104
ENSPMAG00000000190	p4ha1b	0	0	45	0	0	20	0	0	0	15	0	27	0	1	0	3	0	17	168	0	0	618	0	0	0	0	18	0	0	0	0	1	4
ENSPMAG00000000191	selrc1	6	120	0	0	1714	105	0	0	0	0	9	44	0	0	22	3	0	368	0	0	17	0	29	134	0	0	6	0	0	2638	0	0	0
ENSPMAG00000000192	atp5g1 (1 of 3)	0	14	0	0	898	16	11	0	0	0	0	2	65	1	0	0	0	0	0	0	5	339	162	79	0	0	1	40	0	10	0	0	0
ENSPMAG00000000193	rps9	4691	30860	31	10	83582	8441	5096	17	13351	17964	0	873	9668	192	370	727	4282	3	0	139	6631	13503	25368	21061	10397	17741	51	0	12713	9349	0	16302	217
ENSPMAG00000000194	LINGO3 (1 of 2)	0	0	0	0	0	113	6	0	0	0	0	0	0	0	0	34	0	0	0	0	0	0	0	0	0	0	5	0	0	0	0	0	0
ENSPMAG00000000195	exosc1	0	2758	0	13	782	684	0	0	0	4295	0	0	0	5	172	61	581	0	135	2	0	390	997	0	227	226	1	0	0	2001	0	0	0
ENSPMAG00000000196	unknown	0	0	0	0	0	0	0	0	0	0	0	0	0	0	0	0	0	0	0	0	0	0	0	0	0	0	0	0	0	0	0	3	0
ENSPMAG00000000197	snx6 (1 of 3)	0	7	2	0	0	55	0	145	0	857	0	35	0	3	17	16	0	0	18	6	0	0	0	0	1	0	11	242	14	0	0	0	0
ENSPMAG00000000198	unknown	0	0	0	0	0	0	0	0	25	0	0	11	0	0	24	0	0	0	6	0	0	0	0	0	0	0	0	0	0	0	0	0	0
ENSPMAG00000000199	atp5h	86	9641	0	0	8168	4292	621	443	11	10810	0	136	0	5	448	0	487	7	0	0	633	2166	5369	3563	206	115	21	0	21	1846	0	0	0
ENSPMAG00000000200	unknown	0	12	0	0	0	94	0	0	0	49	0	3	0	11	9	27	0	0	1	6	0	0	1	0	0	0	26	0	0	0	0	0	325
ENSPMAG00000000201	xpot	0	107	25	0	0	1	0	3	0	429	0	17	0	70	92	20	0	0	1	0	0	23	0	23	0	0	22	0	0	0	295	0	17
ENSPMAG00000000202	pkmb	0	0	0	0	21	102	732	0	0	1077	0	80	240	113	33	253	0	0	12	0	556	900	1861	1301	0	4	18	42	0	10763	0	0	0
ENSPMAG00000000203	slc25a27	0	0	0	4	0	0	0	0	387	0	0	26	0	6	0	9	0	2	0	0	0	0	0	0	0	0	3	0	0	0	0	0	0
ENSPMAG00000000204	prpf18	0	0	11	41	0	23	125	0	0	1645	466	17	5	47	287	9	0	95	4	4	318	27	192	392	0	1135	24	0	0	1378	0	0	4242
ENSPMAG00000000205	syt13	0	0	0	0	0	10	0	0	0	0	0	2	0	0	0	0	0	23	2	11	0	0	4	0	0	0	3	0	1	0	0	0	0
ENSPMAG00000000206	rit1	0	0	0	0	0	1	0	0	0	0	2	20	0	17	6	11	0	0	190	70	0	6	0	92	0	0	18	0	0	0	0	0	0
ENSPMAG00000000207	mturn	0	0	3	0	0	23	0	0	0	1	0	1	2136	12	53	0	0	0	0	0	0	254	0	0	0	0	18	0	0	0	0	0	0
ENSPMAG00000000208	PQLC1	0	0	0	0	0	14	0	0	0	54	0	10	0	14	10	0	0	0	3	0	0	0	0	30	0	0	20	0	3	0	0	0	0
ENSPMAG00000000209	ARAP1	0	0	0	15	232	0	0	3	0	0	0	12	0	2	7	25	0	6	0	10	0	0	2	0	7	0	3	0	0	0	41	0	0
ENSPMAG00000000210	polg	0	0	0	0	0	17	0	0	437	0	3	14	0	10	43	56	0	0	17	15	5	8	0	0	0	0	30	1	2	0	2	0	14
ENSPMAG00000000211	ccnb2	0	0	1	176	0	0	2	0	0	0	5	6	0	0	0	5	0	2	0	0	0	4	0	826	2990	0	13	0	0	625	0	0	0
ENSPMAG00000000212	unknown	0	3	2	8	48	91	0	0	1710	0	24	55	0	156	124	199	0	49	1	183	0	0	3	117	0	0	18	0	0	0	0	0	543
ENSPMAG00000000213	ing3	0	433	0	0	0	0	0	0	0	0	0	2	0	1	58	7	0	0	0	0	0	0	0	0	0	0	1	0	273	0	0	0	0
ENSPMAG00000000214	irak4	68	36	0	0	0	3	0	0	56	0	0	43	0	16	72	25	0	0	1	2	0	0	0	0	0	0	35	1	0	0	0	0	2
ENSPMAG00000000215	unknown	0	3	4	0	0	4	0	0	245	0	1	14	0	11	33	85	0	0	0	22	0	3	0	0	95	0	6	2	0	0	0	0	45
ENSPMAG00000000216	col14a1a	3	0	8	0	0	0	1	0	87	4	0	28	0	48	194	113	0	0	0	23	0	0	0	13	0	0	6	0	0	0	0	0	21
ENSPMAG00000000217	LRAT (1 of 2)	0	0	0	0	0	0	0	4	0	0	0	23	0	0	196	5	0	1	0	0	0	0	0	0	0	0	5	0	0	0	0	0	0
ENSPMAG00000000218	slc5a6	0	0	7	0	0	0	0	0	0	0	0	14	0	19	8	4	26	0	0	27	0	0	0	40	0	0	6	0	26	0	0	0	0
ENSPMAG00000000219	tcp11l1 (1 of 2)	0	0	0	0	1244	25	0	0	0	0	0	29	0	11	2	6	0	0	0	0	0	0	0	0	0	0	8	0	0	0	0	0	0
ENSPMAG00000000220	rnf146	20	0	0	0	0	14	0	47	0	0	0	14	0	0	0	30	0	0	0	0	0	0	0	0	0	0	19	0	0	0	0	0	0
ENSPMAG00000000221	styxl1	0	0	55	0	0	0	0	0	1	67	0	36	0	7	5	21	0	0	332	30	0	0	0	0	0	0	0	0	0	0	0	0	382
ENSPMAG00000000222	unknown	0	0	52	6	0	6	0	0	0	0	0	2	0	3	73	17	0	0	49	0	0	8	0	0	0	0	5	0	0	0	0	0	0
ENSPMAG00000000223	paqr7b	0	0	0	7	0	0	0	0	0	0	0	9	0	0	78	110	0	69	0	14	0	0	0	0	0	0	1	72	0	0	0	0	0
ENSPMAG00000000224	cep104	0	0	20	0	0	46	0	5	0	4526	0	40	115	68	388	45	0	0	65	85	0	83	0	0	31	0	39	4	189	1837	0	0	0
ENSPMAG00000000225	unknown	0	0	1	2	0	10	0	0	0	153	0	22	0	2	20	13	0	0	7	63	0	0	0	2	0	0	19	4	0	0	0	0	0
ENSPMAG00000000226	abt1	0	41	0	0	0	111	0	0	0	0	0	2	0	0	0	0	0	0	0	0	0	0	81	0	0	0	0	14	98	0	0	0	0
ENSPMAG00000000227	unknown	0	0	0	0	0	0	0	0	0	0	0	0	0	0	0	0	0	0	0	0	0	0	0	0	0	0	0	0	0	0	0	0	0
ENSPMAG00000000228	zgc:56585	0	0	0	0	0	0	0	0	0	0	0	17	0	0	21	103	4	0	0	0	0	594	121	753	1311	102	6	1	0	0	0	0	0
ENSPMAG00000000229	unknown	1	0	0	0	0	0	0	0	0	0	0	0	0	1	6	9	0	0	0	5	0	6	0	0	0	0	4	0	0	0	0	0	0
ENSPMAG00000000230	unknown	0	0	0	0	0	0	1	0	6	0	0	9	0	0	8	0	0	95	0	0	0	1	0	1	0	0	9	0	0	70	0	1	0
ENSPMAG00000000231	unknown	0	0	0	62	0	0	0	0	0	0	0	10	0	3	0	20	0	4	0	0	0	0	0	0	0	0	0	30	0	0	0	0	0
ENSPMAG00000000232	unknown	0	2538	0	0	0	17	0	0	0	0	0	7	0	22	0	0	0	0	0	0	2	0	0	0	0	0	24	45	0	0	0	0	0
ENSPMAG00000000233	actr6	0	9	4	4	0	0	0	4	0	0	0	24	0	43	4	14	0	1	0	6	0	0	0	97	0	0	3	0	19	0	0	0	0
ENSPMAG00000000234	ITGB1 (1 of 2)	2321	0	5	0	220	0	0	5	0	0	0	41	0	15	102	75	54	92	1	67	0	7	2	0	0	0	46	0	0	0	0	0	82
ENSPMAG00000000235	unknown	120	0	20	0	19	0	0	0	0	0	0	27	0	19	31	20	0	2	0	0	0	0	0	3	0	0	39	0	0	0	0	0	1
ENSPMAG00000000236	cercam (1 of 2)	0	5	10	67	1488	0	70	0	0	0	0	1	0	55	49	39	0	60	0	56	0	2	0	0	0	0	39	6	0	0	0	0	1
ENSPMAG00000000237	oxt	0	0	0	0	0	0	0	0	0	0	0	4	0	0	0	0	0	0	0	0	0	0	0	42	0	0	8	0	0	0	0	0	0
ENSPMAG00000000238	KDELR1 (1 of 2)	0	172	0	20	1834	0	94	0	0	1723	3	3	0	4	6	5	0	0	0	0	0	0	104	0	2	0	7	176	393	0	0	0	0
ENSPMAG00000000239	dffb	0	0	6	21	0	7	53	0	0	0	0	27	0	3	4	10	0	0	14	1	0	0	0	0	0	0	22	0	0	0	0	0	0
ENSPMAG00000000240	asxl2 (1 of 2)	0	0	20	0	0	13	0	0	0	256	0	19	12	91	18	19	0	0	0	1	0	1	11	0	0	9	18	1	0	146	0	0	150
ENSPMAG00000000241	nme6	0	3314	3	2	0	216	240	0	0	1346	0	16	105	0	58	5	0	0	31	0	133	471	227	303	0	0	16	2	0	0	0	0	33
ENSPMAG00000000242	si:dkey-21o19.6	0	0	7	60	0	0	0	17	0	0	0	8	0	0	163	26	2	0	0	0	0	136	0	0	0	0	34	2	0	0	0	0	27
ENSPMAG00000000243	unknown	0	0	0	0	0	0	0	0	0	0	0	0	0	0	0	68	0	0	1	0	0	0	0	0	0	0	5	0	0	0	0	0	0
ENSPMAG00000000244	stat3	0	1084	4	0	23	11	27	5	1281	2	296	40	0	64	46	188	0	0	93	2	0	33	0	0	0	0	68	0	0	0	0	0	563
ENSPMAG00000000245	MMP21	0	1	0	6	27	0	6	0	0	0	0	67	0	46	29	27	0	0	7	2	0	0	2	44	2	0	28	183	0	0	0	0	0
ENSPMAG00000000246	NEFL (1 of 2)	0	2420	7	0	5031	837	412	4386	14	1	4	211	6875	0	2	0	0	2	4	0	704	2485	5874	3939	301	3	10	0	1005	1083	0	5438	1
ENSPMAG00000000247	unknown	0	0	2	0	790	0	0	0	0	1	0	33	0	23	163	1	0	0	29	0	0	2	0	4	0	0	4	0	7	54	0	0	742
ENSPMAG00000000248	aggf1	1	66	0	11	0	64	43	0	0	1343	14	4	0	36	18	106	50	0	9	7	0	575	178	0	0	0	11	0	0	0	0	0	0
ENSPMAG00000000249	hdlbpb (1 of 2)	1647	2211	0	253	1276	520	0	0	0	2630	0	11	1988	28	166	44	0	0	0	2	66	37	422	337	33	2	48	174	284	890	0	0	70
ENSPMAG00000000250	GNRH	0	0	0	0	0	0	0	0	0	0	0	16	0	0	9	0	0	0	0	100	0	0	0	0	0	0	3	0	0	0	0	0	0
ENSPMAG00000000251	unknown	0	0	3	0	0	0	0	0	0	1	0	16	0	80	5	24	0	0	5	0	0	0	0	0	0	0	11	2	0	0	0	0	0
ENSPMAG00000000252	ptcd2	42	0	5	0	0	0	0	1	0	0	0	6	0	1	1	56	0	0	2	0	0	0	0	0	2	0	5	0	0	0	0	0	23
ENSPMAG00000000253	mrps26	0	991	2	0	579	4	26	0	0	361	0	8	0	6	22	1	0	0	0	0	0	5	0	251	0	0	12	0	0	0	0	0	0
ENSPMAG00000000254	unknown	0	0	0	0	0	0	0	0	0	0	0	3	0	0	3	8	0	0	0	0	0	0	0	0	0	0	0	0	0	0	0	0	0
ENSPMAG00000000255	unknown	0	0	3	0	0	0	0	0	0	0	0	14	0	0	90	3	0	0	0	0	0	0	0	0	0	0	2	9	0	0	0	0	2
ENSPMAG00000000256	pgpep1l	0	0	0	0	0	0	0	0	0	0	0	57	0	9	152	19	0	0	10	0	0	0	0	0	0	0	21	0	135	0	0	0	216
ENSPMAG00000000257	mxb	57	1	6	0	0	14	45	0	0	13	0	102	0	5	11	60	0	0	2	5	0	0	0	488	0	0	29	53	0	0	0	0	0
ENSPMAG00000000258	unknown	0	0	0	0	0	0	0	0	0	0	0	0	0	0	22	94	0	0	0	0	0	0	0	0	0	0	58	0	0	0	0	0	0
ENSPMAG00000000259	unknown	0	0	4	0	0	0	0	0	0	0	0	14	0	100	9	50	0	0	3	0	0	0	0	0	0	0	26	155	0	0	0	241	0
ENSPMAG00000000260	unknown	8	0	0	0	0	0	0	0	0	0	0	0	0	1	0	61	0	0	0	1	0	0	0	0	0	0	10	0	0	0	0	0	0
ENSPMAG00000000261	KCNIP2 (1 of 2)	0	0	0	0	67	7	43	0	0	0	13	1	0	4	9	1	0	0	0	0	0	0	27	0	0	0	4	0	0	966	0	0	0
ENSPMAG00000000262	NOX5	0	0	0	9	0	37	25	0	0	45	0	48	0	12	162	59	0	1	15	0	0	0	0	0	0	0	11	273	7	0	0	4	0
ENSPMAG00000000263	ttc23	0	872	0	77	0	0	40	19	0	2054	0	17	0	4	0	2	0	3	0	7	0	178	0	7	0	1	7	3	0	704	0	2	824
ENSPMAG00000000264	naa35	85	7	0	0	2	296	0	129	0	2858	42	20	0	15	97	173	0	0	51	45	0	6	0	3	1	6643	17	26	0	0	0	0	21
ENSPMAG00000000265	prom2	115	0	42	32	0	2	0	0	0	0	0	40	0	16	19	24	0	0	118	5	0	21	0	0	9	0	35	14	0	0	0	0	0
ENSPMAG00000000266	unknown	944	3	6	95	637	0	0	2	0	0	0	14	0	6	14	14	0	0	0	0	4	0	0	0	23	0	31	0	0	0	0	0	0
ENSPMAG00000000267	unknown	112	267	5	35	0	5	0	0	0	0	0	37	0	67	35	7	4	39	0	14	0	32	0	0	0	0	4	2	151	0	0	0	9
ENSPMAG00000000268	unknown	0	1803	7	0	0	0	0	0	10417	0	1057	0	0	3	30	68	0	0	0	91	0	30	148	0	0	0	7	5	1	0	0	0	22
ENSPMAG00000000269	agtpbp1	0	1666	6	0	0	74	0	0	0	766	0	61	0	159	21	84	622	7	0	3	2	2	0	4	0	0	16	0	0	2069	17	9	22
ENSPMAG00000000270	pin1	35	2341	0	2	1657	389	166	0	0	0	0	9	2508	0	46	1	566	0	1	0	179	281	688	531	0	2913	8	1	16	1625	0	0	0
ENSPMAG00000000271	rgs20	0	0	0	0	480	2	0	0	0	0	0	72	0	2	3	6	0	0	36	0	0	0	0	0	0	0	8	0	0	0	0	0	0
ENSPMAG00000000272	slc26a11	0	0	30	0	0	0	334	0	0	0	0	35	0	0	2	12	0	114	5	12	0	72	79	2	0	0	30	3	18	743	0	0	0
ENSPMAG00000000273	psma4	0	3755	0	0	4026	399	53	0	0	110	0	15	0	9	192	50	0	0	5	17	386	361	114	360	0	2138	29	0	0	476	0	0	0
ENSPMAG00000000274	atp6v1h (1 of 3)	0	286	5	0	3126	119	1	0	0	147	0	43	3869	240	321	117	0	100	7	0	94	3	107	1031	0	0	52	0	0	819	0	0	7
ENSPMAG00000000275	unknown	0	100	0	0	0	2	0	0	0	0	0	45	0	60	122	1	0	0	47	100	0	0	0	0	0	0	31	0	0	0	0	0	805
ENSPMAG00000000276	RAD21 (1 of 2)	0	0	9	0	0	58	0	7	0	0	0	7	0	81	9	153	0	80	5	0	0	1	0	3	0	0	11	464	0	245	0	0	196
ENSPMAG00000000277	smn1 (1 of 2)	89	5	1	1	31	1	5	0	4	6	0	18	0	74	75	95	87	0	13	86	0	15	0	0	4	0	38	92	0	17	0	0	464
ENSPMAG00000000278	DPP6 (1 of 3)	1	0	37	27	9	24	8	0	0	0	3	79	0	65	81	73	0	0	46	31	0	2	0	0	0	0	37	0	6	0	0	0	0
ENSPMAG00000000279	BSPRY (3 of 51)	0	0	0	0	0	0	0	0	0	0	0	0	0	0	0	0	0	0	0	0	0	0	0	0	0	0	0	0	0	0	0	0	0
ENSPMAG00000000280	rab22a	0	0	0	0	0	2	0	0	0	0	0	17	0	1	17	4	0	0	0	146	0	0	0	0	0	0	7	0	0	0	0	0	0
ENSPMAG00000000281	unknown	0	0	0	0	0	0	0	0	0	0	0	1	0	0	0	0	0	0	0	0	0	0	22	0	0	0	1	0	0	0	0	0	0
ENSPMAG00000000282	prkcsh	0	0	0	0	0	0	0	0	0	0	0	12	553	1	7	0	0	0	0	0	0	2	0	0	0	0	3	0	0	0	0	0	0
ENSPMAG00000000283	ZNFX1 (1 of 3)	4	12	25	0	0	0	38	0	30	1	0	5	0	29	58	57	0	2	63	0	0	0	0	0	2	0	34	255	0	0	0	0	138
ENSPMAG00000000284	ros1 (1 of 2)	1616	0	0	0	0	7	4	0	0	0	0	22	0	0	7	9	0	84	5	9	0	0	71	0	0	0	17	0	0	0	0	0	525
ENSPMAG00000000285	fbln1	1	184	13	0	107	29	10	0	0	10	3	48	0	61	189	18	3	139	34	31	0	0	0	0	0	0	16	6	86	0	0	0	44
ENSPMAG00000000286	BSPRY (4 of 51)	0	0	0	0	0	0	0	0	0	0	0	3	0	0	0	2	0	0	0	25	0	0	0	0	0	0	6	0	0	0	0	0	0
ENSPMAG00000000287	CHST5	0	0	10	0	0	0	0	0	0	0	0	31	0	1	10	11	0	0	58	0	0	0	0	0	0	0	6	0	0	0	0	15	0
ENSPMAG00000000288	wdfy3	0	0	3	7	61	58	0	0	79	25	0	46	0	23	73	5	0	1	23	9	0	500	114	266	0	0	44	0	148	0	0	0	0
ENSPMAG00000000289	stmn1a	0	1627	10	28	1197	278	294	0	0	2518	0	69	7151	32	2	0	0	0	0	27	659	1027	1227	1341	0	4272	5	0	443	8154	0	0	0
ENSPMAG00000000290	lrrc18b	0	0	0	0	0	0	0	0	0	0	0	2	0	0	0	3	0	6	0	0	0	0	40	393	0	0	0	0	23	1439	0	0	0
ENSPMAG00000000291	pik3r5	1424	0	6	11	0	13	29	0	0	34	0	50	0	11	120	45	0	18	19	53	0	0	44	0	0	0	26	0	9	0	0	49	174
ENSPMAG00000000292	pdia4	1	0	2	0	0	0	0	1	0	0	12	69	0	44	72	2	0	0	0	17	62	0	0	590	15	0	1	0	0	2	0	0	0
ENSPMAG00000000293	SLC28A3	7	0	0	7	0	9	0	97	0	51	14	45	0	122	37	15	0	75	81	31	0	2	0	1	0	0	74	0	0	0	0	0	6
ENSPMAG00000000294	unknown	0	0	0	0	0	2	0	0	0	0	0	34	4	0	66	0	0	0	0	11	1	5	6	17	0	1	10	0	0	162	0	0	0
ENSPMAG00000000295	zgc:77849	215	0	0	0	693	69	21	0	0	1048	0	14	0	0	0	0	2	0	3	0	32	577	40	385	0	0	9	0	252	153	0	0	71
ENSPMAG00000000296	unknown	0	0	0	0	19	8	0	0	0	4	0	48	0	10	187	152	0	0	1	70	0	0	0	0	2	0	26	0	0	0	0	0	4
ENSPMAG00000000297	hm13	1	2	77	0	0	0	0	0	0	181	0	26	0	0	171	8	0	0	4	115	0	33	0	0	91	0	14	0	72	0	0	0	536
ENSPMAG00000000298	unknown	0	0	0	0	0	0	0	0	0	0	0	0	0	0	0	0	0	0	0	0	0	0	0	0	0	0	0	0	0	0	0	0	0
ENSPMAG00000000299	cntnap2a	53	117	4	0	0	81	36	2	0	0	180	87	0	144	325	64	0	1	47	22	0	0	91	569	0	0	67	5	6	0	0	35	10
ENSPMAG00000000300	zgc:113142 (1 of 3)	6	0	0	0	0	0	0	0	2	0	0	8	0	0	76	24	0	1	1	53	0	0	0	2	0	0	11	0	0	0	0	0	0
ENSPMAG00000000301	gas8 (1 of 2)	0	0	0	0	158	1	0	0	0	457	6	39	0	88	17	44	110	15	37	0	0	0	53	0	0	0	9	0	50	0	0	0	0
ENSPMAG00000000302	MYLIP (1 of 2)	0	0	0	0	0	0	0	0	0	0	0	18	0	0	0	0	0	0	0	26	0	0	0	0	0	0	11	0	0	0	0	11	0
ENSPMAG00000000303	fn3krp (2 of 5)	13	14	5	3	13	4	2	0	3	0	0	12	0	13	36	47	2	0	2	9	0	12	0	4	10	0	23	0	0	0	34	9	113
ENSPMAG00000000304	rtfdc1	7	1298	110	5	1639	112	111	0	552	2051	0	39	0	0	54	15	4	0	0	0	0	6	3	101	1	0	73	121	0	50	0	3	83
ENSPMAG00000000305	coq9	0	0	48	0	0	10	0	0	0	0	0	23	0	0	4	12	0	1	1	0	11	2	0	30	1	260	8	6	0	0	0	0	0
ENSPMAG00000000306	gcnt3 (1 of 2)	0	0	0	0	0	0	24	0	0	0	0	31	0	0	8	5	0	0	0	0	0	0	0	0	0	0	22	0	0	0	0	0	0
ENSPMAG00000000307	unknown	0	11	1	4	0	16	0	106	0	6	47	4	0	2	29	29	0	0	92	6	0	0	0	0	0	0	14	0	0	680	0	0	0
ENSPMAG00000000308	zgc:171489	2	0	0	2	0	6	49	0	0	0	0	35	0	0	67	1	0	0	8	16	0	0	0	97	0	121	13	0	0	0	0	0	22
ENSPMAG00000000309	unknown	0	8	42	20	230	0	0	24	4	93	8	101	0	24	111	34	0	0	201	51	0	14	0	0	0	0	65	1	0	0	0	3	1045
ENSPMAG00000000310	tubb6	55	1366	4	0	4357	337	58	3334	317	464	54	66	1842	32	28	129	1	56	0	44	192	377	439	622	0	1217	51	0	677	1608	0	0	2162
ENSPMAG00000000311	rfwd2	0	0	1	0	0	209	0	13	0	14	0	25	0	9	109	7	0	19	7	8	0	15	9	0	0	0	27	0	3	0	0	0	740
ENSPMAG00000000312	dntt	0	0	0	0	0	0	0	0	0	0	0	21	0	2	2	0	0	0	0	88	0	1	0	0	0	0	20	0	0	0	0	0	29
ENSPMAG00000000313	unknown	1	0	0	0	0	46	0	1	0	0	25	24	0	69	0	36	0	163	0	3	0	0	0	23	0	0	16	0	0	0	0	45	6
ENSPMAG00000000314	ccdc93	126	0	26	8	0	217	2	21	0	0	0	22	0	11	203	4	0	0	0	37	0	512	2	0	0	9297	50	15	0	0	0	0	0
ENSPMAG00000000315	hrsp12	0	9	0	0	205	0	6	0	0	0	0	15	0	13	0	30	0	0	0	3	0	0	0	29	0	0	12	0	0	0	0	0	1
ENSPMAG00000000316	sart1 (1 of 2)	0	0	0	0	0	0	1	0	0	148	0	3	0	12	2	11	0	0	10	0	0	0	0	0	0	0	12	11	0	0	0	0	2
ENSPMAG00000000317	unknown	0	0	0	0	0	0	0	0	0	0	0	1	0	0	1	0	0	0	0	0	0	2	0	0	0	0	0	0	0	0	0	0	0
ENSPMAG00000000318	erh	0	193	0	33	605	6	18	0	0	456	0	7	0	1	22	0	0	0	0	3	4	167	43	86	0	0	5	0	0	0	0	0	145
ENSPMAG00000000319	unknown	12	0	0	0	41	0	90	0	0	0	0	0	0	1	0	5	0	0	2	6	0	0	0	0	0	0	10	2	0	0	0	0	0
ENSPMAG00000000320	pomt2	0	76	6	371	35	0	1	0	13	0	0	21	0	43	103	32	0	0	11	53	0	0	0	0	113	0	29	0	0	0	0	0	783
ENSPMAG00000000321	unknown	0	0	0	0	0	0	0	0	331	0	4	14	0	2	31	31	10	0	0	0	6	3	0	0	0	0	13	0	0	4	0	0	0
ENSPMAG00000000322	aatf	0	0	0	0	144	280	0	0	0	0	0	0	0	0	15	3	0	0	18	0	0	58	0	0	0	0	3	0	0	1	0	0	0
ENSPMAG00000000323	efhd1	0	0	0	0	0	0	0	0	0	0	0	1	0	16	7	10	0	0	47	0	0	0	0	0	0	0	6	0	0	0	0	0	27
ENSPMAG00000000324	unknown	0	0	0	0	0	28	0	0	0	0	0	2	0	0	28	22	0	0	5	0	0	8	73	0	0	0	0	0	0	0	0	0	0
ENSPMAG00000000325	ANXA7 (1 of 2)	864	6	1	481	4047	228	158	1	206	612	0	84	0	0	11	122	0	0	0	35	85	145	253	954	8	0	24	2	1160	2640	0	0	2
ENSPMAG00000000326	ccdc79	2	0	33	0	0	0	0	0	0	0	1	40	0	1	190	8	0	23	24	24	0	0	0	0	6	0	28	0	0	0	0	0	0
ENSPMAG00000000327	skiv2l	0	0	2	0	0	0	0	0	0	0	0	10	0	1	48	8	0	0	15	0	1	0	0	0	0	0	11	113	0	0	0	0	128
ENSPMAG00000000328	DPEP3	69	0	3	0	0	0	0	1	1	6	3	9	0	22	15	65	0	0	0	19	0	0	0	0	0	0	45	0	35	0	0	0	71
ENSPMAG00000000329	LRAT (2 of 2)	0	0	0	0	0	0	0	0	0	0	0	13	0	5	8	0	0	0	0	19	0	1	0	0	0	0	2	0	0	0	0	0	0
ENSPMAG00000000330	unknown	0	0	0	0	0	1	0	0	0	0	6	2	0	1	102	1	0	0	0	29	0	2	12	0	0	0	9	2	0	0	0	0	0
ENSPMAG00000000331	ikzf5 (1 of 2)	0	0	0	0	1158	0	0	0	0	0	0	2	0	1	0	0	3	0	0	2	0	0	0	0	0	0	1	0	0	48	0	0	45
ENSPMAG00000000332	slc39a6	0	503	102	47	0	78	0	10	0	0	4	34	0	35	304	3	0	0	3	77	0	28	505	0	0	0	4	0	0	563	0	0	71
ENSPMAG00000000333	poc1a	0	0	1	0	0	20	0	0	2	0	15	14	0	0	169	107	0	0	7	100	0	7	0	0	0	0	19	0	20	0	0	0	0
ENSPMAG00000000334	r3hdml	0	0	5	0	0	3	1	20	0	0	0	32	0	20	0	43	0	0	10	115	0	0	0	0	0	0	44	0	0	0	0	0	1335
ENSPMAG00000000335	tdo2b	1	0	0	0	23	0	17	0	7	11	0	19	0	1	94	13	0	0	1	59	0	0	0	0	3	0	49	1	0	0	0	0	31
ENSPMAG00000000336	ATP6V0A4	0	0	0	0	0	17	1	0	103	0	0	25	0	48	5	63	0	7	27	9	0	0	0	0	3	0	30	0	0	0	0	0	0
ENSPMAG00000000337	tada2a	0	0	5	0	203	105	0	5	0	0	0	36	0	85	11	104	0	0	150	70	0	0	0	0	0	0	34	0	0	0	0	0	1
ENSPMAG00000000338	ankrd11	0	1647	104	238	6	209	85	2	0	1554	0	4	0	59	193	2	0	0	0	15	160	0	116	67	0	0	27	0	0	0	0	0	95
ENSPMAG00000000339	unknown	0	0	0	0	0	0	0	0	0	0	0	0	0	0	5	0	0	0	0	0	0	0	0	0	0	0	0	0	0	0	0	0	0
ENSPMAG00000000340	unknown	0	0	0	0	0	0	0	0	0	0	0	7	0	0	0	0	0	0	0	0	0	0	0	0	46	0	14	0	0	0	0	0	3
ENSPMAG00000000341	spg7	1866	161	25	0	0	399	53	0	4004	0	620	31	0	49	90	31	77	3	6	1	1	0	0	1006	0	0	46	9	0	0	0	0	1447
ENSPMAG00000000342	unknown	0	0	0	0	0	0	0	0	0	0	0	0	0	0	0	0	0	0	0	0	0	0	0	0	0	0	0	0	0	0	0	0	0
ENSPMAG00000000343	unknown	0	0	0	6	0	0	1	0	0	1	0	4	0	5	1	5	0	0	0	11	0	0	0	0	0	0	3	9	0	0	0	0	1
ENSPMAG00000000344	rab12	0	1	1	0	0	1	0	0	0	0	0	7	0	1	4	0	0	0	151	0	0	0	0	5	0	0	0	1	0	0	0	0	0
ENSPMAG00000000345	unknown	0	0	0	0	9	5	0	0	0	0	0	8	0	0	33	5	0	0	0	5	0	0	0	0	0	0	8	0	0	0	0	0	0
ENSPMAG00000000346	SLC39A14	0	0	0	613	0	1	0	0	0	0	0	60	0	28	49	0	0	0	0	31	34	4	0	0	0	0	51	120	0	0	0	0	0
ENSPMAG00000000347	eya1	211	6	0	0	0	51	7	146	0	352	0	40	0	46	19	43	14	10	46	53	0	4	6	2	0	4	32	8	0	0	0	0	0
ENSPMAG00000000348	tm7sf2	0	0	1	0	0	0	0	0	0	2	0	11	0	0	3	57	0	0	0	14	0	0	0	0	0	0	12	0	0	0	0	0	36
ENSPMAG00000000349	impact	0	0	0	0	0	3	1	38	13	73	32	22	0	18	48	59	0	0	177	29	0	0	0	343	0	0	22	0	5	0	0	0	58
ENSPMAG00000000350	tm2d1	1	56	0	0	0	5	0	0	0	0	0	12	0	1	0	1	0	2	7	74	0	0	328	277	0	0	23	0	0	0	0	2	0
ENSPMAG00000000351	unknown	35	0	15	0	77	0	0	0	0	0	3	0	0	93	4	0	0	9	0	0	0	0	29	63	0	0	10	0	0	0	0	0	0
ENSPMAG00000000352	ccdc41 (1 of 2)	0	377	0	0	0	1	0	0	0	0	1	16	0	52	16	38	0	0	0	0	0	0	0	0	0	0	15	58	0	0	0	0	2
ENSPMAG00000000353	C2orf69	0	0	468	0	0	0	0	0	0	2	0	0	0	0	47	35	0	0	0	0	0	0	0	0	0	0	26	0	0	0	0	0	0
ENSPMAG00000000354	GSG2	137	404	1	0	0	0	0	0	1	69	2	9	0	136	8	2	0	0	2	10	0	0	0	0	0	0	29	2	0	0	0	0	0
ENSPMAG00000000355	ADIPOQ (1 of 4)	0	0	31	0	0	0	0	0	0	35	0	8	0	0	16	8	0	0	63	0	0	0	0	0	0	0	9	0	0	0	0	0	0
ENSPMAG00000000356	ARSI	0	2	0	0	0	0	0	0	1	0	0	37	0	0	1	97	0	0	3	1	0	0	0	0	0	0	12	0	0	0	0	0	1
ENSPMAG00000000357	hrh3	0	0	0	0	44	3	0	2	0	0	0	18	0	11	21	110	0	0	0	0	0	0	0	69	0	0	4	0	0	0	0	0	122
ENSPMAG00000000358	ano1	0	3	0	10	0	83	0	0	0	0	0	22	0	1	215	68	0	0	0	0	1	0	0	17	0	0	32	4	0	20	0	0	0
ENSPMAG00000000359	unknown	0	0	0	0	0	0	0	0	0	0	39	1	0	0	0	3	0	0	0	3	0	0	7	0	0	0	5	0	0	0	0	0	0
ENSPMAG00000000360	KCNA10 (1 of 2)	0	0	1	0	0	12	0	0	0	0	0	3	0	0	2	0	956	0	0	0	0	0	0	0	0	0	8	0	0	0	0	0	69
ENSPMAG00000000361	fam13a	2	170	0	222	4	74	0	0	0	0	0	132	0	95	72	34	0	10	18	54	2	7	302	5	5	0	58	23	13	0	0	0	3259
ENSPMAG00000000362	txnl4b	0	1208	0	4	0	188	82	0	0	0	0	16	4048	0	21	0	0	0	0	0	0	0	7	0	0	0	5	0	368	1472	0	0	0
ENSPMAG00000000363	ctsba	0	3	2	0	0	0	10	0	224	15	2	3	0	5	50	18	0	5	0	0	0	3	43	0	561	0	16	1	0	0	0	0	4
ENSPMAG00000000364	pcid2	0	0	0	2	520	98	76	0	220	0	0	14	0	1	54	59	0	0	0	3	0	0	374	0	0	6886	19	0	5	0	0	0	0
ENSPMAG00000000365	bap1	0	10	14	0	0	0	0	0	0	3	6	137	0	22	225	16	0	509	0	3	0	6	0	0	0	0	18	0	16	0	0	0	0
ENSPMAG00000000366	rab38a	0	0	0	0	0	0	0	0	0	0	0	18	0	28	0	14	1	0	94	0	0	0	0	0	0	0	0	0	0	0	0	0	0
ENSPMAG00000000367	unknown	0	1466	8	0	15	0	80	25	3	0	13	31	0	0	19	82	0	8	4	1	0	0	72	441	3	0	8	6	0	95	0	0	0
ENSPMAG00000000368	pma-mir-4607	59	109	0	0	0	0	24	0	307	0	14	52	0	1	145	291	61	43	5	66	0	0	0	0	0	0	109	0	0	0	0	671	225
ENSPMAG00000000369	cybrd1	0	0	0	1	0	0	0	0	0	0	0	3	0	5	0	24	0	0	0	0	0	0	0	0	0	0	4	0	0	0	0	0	0
ENSPMAG00000000370	elovl4a	1	0	0	0	0	0	0	0	0	0	0	6	0	0	0	0	0	0	0	17	0	0	0	0	0	0	5	0	0	0	0	0	0
ENSPMAG00000000371	pde9a	0	31	0	2	77	48	0	0	0	0	0	50	0	0	0	64	0	0	0	2	0	0	4	0	3	0	1	0	0	0	0	0	2
ENSPMAG00000000372	nup210	0	5	3	0	0	3	0	0	0	96	0	50	0	94	135	8	0	18	0	155	0	11	0	0	0	0	63	4	0	0	0	0	0
ENSPMAG00000000373	asl	0	3	15	0	0	0	0	0	0	1611	5	115	0	8	89	180	0	74	42	85	0	0	24	0	0	0	58	0	0	0	0	0	2
ENSPMAG00000000374	CCDC142	4	0	2	0	0	0	0	0	23	0	204	14	0	15	30	20	0	0	0	0	0	0	0	0	0	0	11	0	0	224	0	0	0
ENSPMAG00000000375	xkr9	0	6	0	0	86	4	0	0	41	749	0	12	0	49	0	13	0	0	236	0	0	0	0	0	6	0	2	0	0	0	0	0	1001
ENSPMAG00000000376	hdc (1 of 5)	56	3	1	0	0	0	26	0	0	0	0	17	0	18	1	86	0	0	20	12	0	0	0	0	1	0	24	0	0	0	0	0	558
ENSPMAG00000000377	gabpb2a	0	0	6	68	0	0	0	0	54	238	3	37	0	44	4	3	1	5	152	37	0	1	0	7	0	0	25	0	0	0	0	0	0
ENSPMAG00000000378	unknown	0	9	0	0	0	0	0	0	0	0	0	11	0	0	0	0	0	0	0	0	0	0	1	0	0	0	1	0	0	453	0	0	0
ENSPMAG00000000379	tcf21	425	0	0	9	0	0	0	0	0	0	3	16	0	1	18	16	0	0	1	0	0	0	0	0	0	0	4	1	0	0	0	0	0
ENSPMAG00000000380	TIGD2	0	0	3	0	0	0	0	10	0	0	0	7	0	0	12	0	0	0	0	1	0	0	0	0	0	0	0	0	0	0	0	0	0
ENSPMAG00000000381	PLA1A (1 of 2)	0	0	4	0	0	0	1	0	0	0	0	3	0	0	103	5	5	0	1	0	0	0	0	0	0	0	26	0	0	0	0	0	0
ENSPMAG00000000382	zbtb14	0	0	0	0	6	0	0	23	601	0	220	17	0	8	1	61	0	1	0	3	0	5	0	29	0	0	10	0	0	0	0	0	0
ENSPMAG00000000383	unknown	0	0	0	0	0	0	0	0	0	0	0	19	0	0	11	0	0	0	30	0	0	0	0	0	72	0	9	0	1	0	0	0	0
ENSPMAG00000000384	unknown	0	0	0	0	0	0	0	0	0	0	0	11	0	0	0	0	0	3	0	0	0	0	0	0	0	0	3	0	0	0	0	0	0
ENSPMAG00000000385	TACR3 (1 of 2)	0	0	0	0	0	0	9	0	0	0	0	0	0	8	6	0	0	15	0	0	0	0	13	0	0	0	10	0	0	0	0	0	0
ENSPMAG00000000386	kif23	539	0	0	6	0	11	0	2	0	0	0	25	0	2	34	23	0	0	0	1	0	0	1	15	44	102	41	0	387	0	0	0	0
ENSPMAG00000000387	aldh8a1	0	11	3	0	0	2	0	6	0	0	0	58	0	9	4	46	0	7	12	0	0	1	0	1	1	0	30	0	0	0	0	0	0
ENSPMAG00000000388	asah2	0	0	4	0	0	15	0	0	0	0	0	96	0	31	59	125	0	0	3	2	0	0	0	0	0	0	42	0	137	0	0	639	161
ENSPMAG00000000389	unknown	0	0	39	0	0	0	0	0	0	0	3	0	0	0	2	17	0	0	1	0	0	0	0	0	0	0	1	0	0	0	0	0	0
ENSPMAG00000000390	man2a2 (1 of 3)	0	6	9	19	0	0	0	0	0	1547	0	8	0	17	11	7	1	0	14	0	0	6	0	2	0	0	44	0	0	0	0	38	0
ENSPMAG00000000391	runx1	0	0	0	0	0	20	0	0	0	0	0	12	0	2	0	0	0	0	0	0	3	0	344	1	0	0	2	0	0	0	0	0	0
ENSPMAG00000000392	fbxw10	0	0	2	0	24	0	1	0	0	0	0	6	0	2	190	9	0	0	0	4	0	11	0	0	0	0	11	8	0	0	0	0	13
ENSPMAG00000000393	bpgm	0	1	0	0	0	0	0	0	0	0	0	26	0	2	35	0	0	0	4	0	0	0	62	0	0	0	8	0	0	0	0	0	0
ENSPMAG00000000394	strada	0	115	0	0	0	0	0	0	0	0	0	0	0	0	0	1	0	0	0	0	20	0	0	0	0	0	2	0	7	3	0	0	0
ENSPMAG00000000395	unknown	0	0	0	110	0	0	0	0	0	0	0	7	0	0	9	0	0	16	0	0	0	0	0	0	0	0	0	0	0	0	0	0	0
ENSPMAG00000000396	kbtbd8	0	0	0	0	0	0	0	61	0	0	0	17	0	37	6	2	0	0	0	0	0	0	0	0	0	0	22	125	0	0	0	0	9
ENSPMAG00000000397	dph1	0	0	0	29	0	86	0	0	0	466	0	7	0	46	0	3	0	0	0	0	0	0	0	0	0	0	2	0	0	0	0	0	0
ENSPMAG00000000398	MUC4 (1 of 2)	11	0	28	46	134	2	69	0	0	143	1	64	0	20	63	70	0	0	199	13	6	31	0	0	10	0	37	1	0	0	0	0	2
ENSPMAG00000000399	hps4	0	0	1	2	0	0	0	0	0	0	1	1	0	34	54	0	0	0	109	8	0	25	0	0	0	11	10	0	0	0	0	0	22
ENSPMAG00000000400	slc16a7 (1 of 2)	0	162	0	0	0	11	0	0	0	0	0	26	0	17	35	1	0	0	13	0	0	0	0	0	0	0	11	0	0	0	0	4	0
ENSPMAG00000000401	unknown	0	372	8	0	0	5	0	0	235	0	0	4	0	49	0	14	0	0	0	0	0	0	0	0	114	0	36	0	0	0	0	0	0
ENSPMAG00000000402	SLCO5A1	0	38	14	0	0	0	0	0	0	0	0	0	0	0	12	31	0	0	0	0	0	5	0	0	0	0	0	0	0	0	0	0	0
ENSPMAG00000000403	FBXL17	0	0	12	0	0	3	0	0	220	0	0	20	0	0	3	8	0	0	0	0	0	0	0	0	0	0	10	0	0	0	0	33	352
ENSPMAG00000000404	unknown	0	0	0	0	0	10	0	0	0	0	0	5	0	0	5	0	0	0	0	2	0	0	0	0	0	0	16	0	0	0	0	0	0
ENSPMAG00000000405	myoc	679	0	6	1	0	8	0	0	0	12	12	3	0	310	24	18	0	0	4	0	0	0	0	0	0	0	57	0	0	0	0	0	0
ENSPMAG00000000406	wnt1	0	0	0	1	0	0	0	0	3	0	0	3	0	0	0	7	0	0	0	0	0	0	0	0	0	0	4	1	0	0	0	0	0
ENSPMAG00000000407	unknown	17	0	0	0	0	0	45	0	1444	41	103	13	0	3	23	4	0	2	0	14	0	0	68	0	0	0	53	0	0	0	0	0	0
ENSPMAG00000000408	unknown	41	0	0	0	13	0	0	0	0	0	0	48	0	9	58	20	0	0	18	0	0	126	0	0	0	0	41	0	0	0	0	0	0
ENSPMAG00000000409	cyp7a1a	0	0	0	0	0	24	0	0	0	0	0	11	0	0	36	50	0	0	0	0	0	0	0	0	0	0	69	0	0	0	0	0	0
ENSPMAG00000000410	smg5	588	2867	50	6	2428	439	71	5	0	1420	5	70	303	56	190	102	4	0	6	77	2	11	847	3	6	3857	67	0	2298	0	0	0	562
ENSPMAG00000000411	unknown	0	0	0	0	0	0	0	0	0	0	0	0	0	0	58	0	0	0	1	8	0	0	0	0	0	0	4	0	0	0	0	0	811
ENSPMAG00000000412	unknown	0	0	12	6	0	2	0	0	4276	0	0	17	0	30	76	122	0	1	58	0	229	0	0	0	0	0	12	0	0	629	0	0	11
ENSPMAG00000000413	unknown	0	0	0	0	0	0	0	0	0	0	0	0	0	0	40	0	0	0	0	0	0	0	0	0	0	0	6	0	0	0	0	0	0
ENSPMAG00000000414	unknown	21	0	0	0	0	57	36	0	0	0	35	53	0	59	69	122	0	0	0	2	0	0	14	0	0	0	16	0	0	0	0	0	0
ENSPMAG00000000415	mbd2	0	2685	0	0	0	41	0	0	0	1504	32	14	0	0	104	0	0	182	97	16	0	0	1	0	191	0	5	0	0	805	0	0	310
ENSPMAG00000000416	RHOC (1 of 2)	25	3097	32	0	2618	506	662	304	0	7935	0	11	0	1	80	0	2	24	0	0	162	1110	497	932	1981	0	0	0	1352	1180	0	0	550
ENSPMAG00000000417	morc3b	0	163	11	0	0	0	0	51	1	0	0	45	0	25	12	9	17	0	0	22	0	0	0	0	0	0	16	31	33	0	7	0	5
ENSPMAG00000000418	galnt13 (1 of 3)	47	0	13	0	0	2	0	0	0	0	0	24	0	6	0	9	0	0	0	39	0	359	0	0	0	0	2	0	0	0	0	0	0
ENSPMAG00000000419	unknown	0	0	0	0	0	0	0	0	0	0	0	0	0	0	0	0	0	0	0	0	0	0	0	0	0	0	0	0	0	0	0	0	0
ENSPMAG00000000420	unknown	0	0	0	0	0	0	1	0	0	0	0	13	0	0	20	15	0	0	0	0	87	0	0	0	0	0	7	0	0	3	0	0	0
ENSPMAG00000000421	unknown	0	0	0	0	8	26	0	0	0	0	0	3	0	0	0	14	0	0	0	19	0	0	0	0	0	0	15	0	0	0	0	0	13
ENSPMAG00000000422	SPATA4	0	458	30	0	0	8	0	0	0	0	0	129	0	78	405	12	0	0	0	0	0	1	0	0	0	0	8	0	341	0	0	0	0
ENSPMAG00000000423	ube2g2	0	306	0	0	37	448	59	0	0	647	0	32	0	4	12	20	0	0	0	15	0	0	368	304	0	0	4	0	0	800	0	0	0
ENSPMAG00000000424	unknown	643	959	0	0	4155	205	104	0	0	0	0	9	0	15	86	125	29	1	2	36	103	200	726	264	598	999	22	14	842	70	0	0	0
ENSPMAG00000000425	unknown	0	6853	16	26	5066	644	79	0	0	0	0	10	0	0	0	3	0	0	2	0	0	0	0	1825	0	0	1	54	0	1851	0	0	144
ENSPMAG00000000426	unknown	0	0	0	0	19	0	0	60	0	0	0	13	0	0	48	63	0	0	0	0	0	1	2392	350	15	0	27	0	524	2	0	0	242
ENSPMAG00000000427	unknown	1842	0	0	164	0	41	0	0	29	0	0	0	0	21	47	21	924	0	0	1	0	362	785	0	0	53	6	0	2	0	0	0	0
ENSPMAG00000000428	tatdn3	0	0	0	0	675	4	0	0	0	0	2	35	0	3	5	5	0	0	0	6	0	0	0	1	0	0	5	0	0	100	0	0	654
ENSPMAG00000000429	suco (1 of 2)	407	363	7	60	0	18	0	0	13	1	0	29	0	6	18	3	16	0	3	49	0	46	115	63	0	0	12	0	0	0	0	0	34
ENSPMAG00000000430	arhgef15	0	0	0	0	0	1	0	0	17	0	0	35	0	32	0	63	0	0	1	26	0	26	0	0	8	0	11	5	1	0	0	0	3
ENSPMAG00000000431	unknown	0	272	0	0	0	11	0	0	4	10	0	28	0	0	0	2	0	0	4	0	28	55	68	86	14	0	3	0	0	974	0	0	8
ENSPMAG00000000432	FLVCR2 (1 of 5)	207	0	0	0	1020	65	0	11	0	0	0	12	0	0	0	5	0	0	0	22	0	0	0	0	0	0	27	0	0	0	0	0	0
ENSPMAG00000000433	letm2	0	0	0	0	0	0	0	0	0	0	1	13	0	0	0	17	0	0	0	0	0	0	0	0	0	0	8	9	0	0	0	0	0
ENSPMAG00000000434	chst8	0	0	0	0	0	0	0	0	0	0	0	0	0	12	1	7	0	0	0	3	0	0	0	0	0	0	2	0	0	0	0	0	10
ENSPMAG00000000435	nelfa	0	0	0	0	0	28	0	61	0	0	9	10	0	31	22	2	0	0	2	0	0	0	34	0	0	0	11	0	0	0	0	0	0
ENSPMAG00000000436	unknown	0	0	0	0	0	0	0	0	0	0	0	7	0	0	18	4	0	0	1	0	0	0	0	0	0	0	26	0	0	0	0	0	0
ENSPMAG00000000437	unknown	0	0	0	0	0	85	0	1	0	0	20	17	0	0	0	1	5	0	0	0	0	0	0	0	0	0	2	0	0	0	0	0	0
ENSPMAG00000000438	unknown	0	0	0	0	0	73	127	0	0	0	0	19	0	92	24	9	0	2	0	0	0	0	0	0	1	0	43	1	0	0	0	0	0
ENSPMAG00000000439	unknown	0	0	0	0	0	65	66	0	0	908	0	12	0	0	1	16	0	56	0	0	178	0	0	0	0	0	17	0	0	2	0	0	0
ENSPMAG00000000440	zfhx4 (1 of 2)	0	0	0	0	77	50	12	0	0	16	0	28	0	25	33	109	0	0	0	212	0	569	0	0	0	0	37	22	0	3183	0	0	0
ENSPMAG00000000441	unknown	0	0	0	0	0	0	0	0	0	48	0	0	0	0	0	0	0	0	0	0	0	0	0	0	0	0	0	0	0	0	0	0	0
ENSPMAG00000000442	urb2	0	0	1	55	0	0	0	0	0	0	0	6	0	3	0	1	0	21	0	0	0	2	0	0	0	0	4	32	0	0	0	0	0
ENSPMAG00000000443	mbd3b	50	295	0	0	5	0	0	0	245	0	0	79	0	15	165	43	139	0	2	0	3	18	7	27	0	0	26	190	20	0	825	0	80
ENSPMAG00000000444	micall2a	0	0	0	0	0	2	14	0	0	226	0	7	0	10	23	44	0	0	1	0	0	2	4	0	0	0	11	0	1	1	0	0	1
ENSPMAG00000000445	blm	0	0	2	12	0	57	2	167	0	0	0	22	0	39	28	69	0	0	0	39	0	0	0	0	0	0	11	12	0	0	0	0	344
ENSPMAG00000000446	rpusd2 (1 of 2)	0	0	0	0	0	0	0	0	0	0	37	32	0	0	1	0	0	0	0	48	0	0	0	0	0	0	5	1	0	0	0	0	0
ENSPMAG00000000447	si:dkey-61p9.11	21	2646	89	0	0	10	215	18	159	736	0	45	16	40	508	20	0	0	358	61	0	60	0	19	0	0	24	0	90	12	0	28	33
ENSPMAG00000000448	OTOR	0	0	0	0	0	0	4	3	18	0	6	29	0	0	0	2	0	2	350	4	0	0	0	0	0	0	15	0	0	0	0	0	0
ENSPMAG00000000449	ccnh	0	0	0	0	0	0	0	0	0	0	0	6	0	18	14	3	19	0	0	0	0	0	0	0	0	0	16	0	0	0	0	0	0
ENSPMAG00000000450	si:ch211-132b12.8	5	0	0	0	0	0	0	0	0	0	0	1	0	0	36	20	0	81	0	111	0	146	0	0	0	0	13	0	0	0	0	0	0
ENSPMAG00000000451	unknown	0	0	0	0	0	0	0	0	0	0	0	3	0	0	41	0	0	0	0	0	0	0	0	0	0	0	16	0	0	0	0	0	0
ENSPMAG00000000452	si:dkey-43f9.4	0	926	0	0	0	101	0	0	0	0	0	42	0	11	0	42	0	0	44	0	0	0	0	67	0	0	4	0	0	25	0	0	0
ENSPMAG00000000453	C1orf43	0	134	8	0	16	5	0	0	0	0	0	19	0	0	66	26	0	0	18	29	1	0	0	0	0	0	13	71	0	0	0	0	0
ENSPMAG00000000454	unknown	0	0	0	0	0	1	0	0	0	0	0	3	0	0	24	37	0	0	2	0	0	22	0	0	0	0	5	0	0	0	0	0	0
ENSPMAG00000000455	wdr46	3	2285	0	0	0	271	0	0	0	0	0	81	0	7	49	36	0	109	9	11	292	10	10	18	0	0	72	2	0	0	0	0	262
ENSPMAG00000000456	si:dkey-12e7.4	0	0	0	0	0	0	188	0	97	0	0	2	0	0	31	3	0	0	59	0	0	0	51	0	0	0	0	0	0	0	0	0	21
ENSPMAG00000000457	unknown	0	0	0	10	0	0	0	0	0	0	0	1	0	0	0	2	22	0	0	0	0	0	0	0	0	0	4	4	0	0	0	0	580
ENSPMAG00000000458	med27	0	0	31	0	0	0	0	0	0	1802	0	5	0	35	52	12	0	0	0	108	1	0	0	0	1139	0	10	0	0	402	0	0	65
ENSPMAG00000000459	tsc1a	11	195	69	0	7	96	1	0	0	484	0	51	0	25	22	131	6	4	48	88	0	22	1	1	0	139	37	100	0	0	0	2	235
ENSPMAG00000000460	CHDC2	858	0	0	0	0	0	0	0	680	0	2	26	0	0	21	34	0	0	3	73	0	0	0	0	0	0	38	0	0	0	0	0	0
ENSPMAG00000000461	seh1l	0	0	0	0	0	146	0	0	0	376	0	31	0	5	0	2	0	0	34	16	0	26	209	1	0	2370	16	0	0	0	0	0	0
ENSPMAG00000000462	usb1	147	0	1	0	0	36	0	495	0	1468	0	10	0	70	55	7	0	0	2	0	0	0	0	0	0	0	7	0	0	0	0	0	1476
ENSPMAG00000000463	iqca1	1	264	0	222	11063	0	0	0	0	0	0	60	0	0	4	42	0	0	0	34	12	0	32	0	0	0	19	0	129	0	5	0	186
ENSPMAG00000000464	unknown	0	0	0	0	0	9	0	0	1	0	0	28	903	0	25	116	318	0	8	10	0	0	0	83	20	0	0	0	0	0	0	0	1977
ENSPMAG00000000465	MRAS (1 of 2)	0	0	0	12	0	0	0	5	0	31	0	5	0	1	29	6	0	0	6	0	0	0	0	245	0	0	6	0	0	0	0	0	0
ENSPMAG00000000466	unknown	0	0	2	23	0	33	244	7	1	0	7	90	0	15	55	100	5	11	9	1	2	0	160	147	10	0	81	15	44	0	45	118	0
ENSPMAG00000000467	mrps35	0	0	0	0	1155	0	0	0	0	0	0	23	336	0	9	0	0	726	0	0	150	0	356	0	884	0	7	0	0	0	0	0	0
ENSPMAG00000000468	foxred2	0	0	2	0	0	0	0	0	0	19	0	9	0	32	7	6	0	1	0	0	0	0	0	0	0	0	3	0	2	0	0	0	22
ENSPMAG00000000469	TTC16	4	0	0	3	0	0	0	0	0	0	0	4	0	5	16	47	0	0	0	130	0	0	0	0	1	0	12	0	0	0	0	0	0
ENSPMAG00000000470	ZNF608 (1 of 2)	3	0	0	0	27	0	0	0	0	0	0	2	0	23	0	12	0	0	0	0	0	0	0	2	0	0	0	0	0	0	0	0	0
ENSPMAG00000000471	unknown	0	0	2	0	238	20	11	0	0	0	0	22	0	44	96	44	0	0	1	336	0	7	0	0	0	0	44	0	0	28	0	0	2
ENSPMAG00000000472	gfm2	59	0	1	0	278	21	0	0	0	40	0	21	0	67	110	143	0	17	0	136	0	1	0	0	0	0	15	0	0	0	0	0	8
ENSPMAG00000000473	unknown	16	279	2	0	9	21	0	0	0	346	0	53	0	28	16	62	0	12	456	0	0	0	0	0	0	0	22	0	0	0	0	0	0
ENSPMAG00000000474	unknown	9	0	0	0	0	0	42	0	0	0	0	6	0	0	0	4	0	0	1	0	0	0	143	14	0	2	7	1	0	0	0	0	1
ENSPMAG00000000475	FGD4 (1 of 2)	0	0	4	0	0	8	0	0	1399	0	0	35	0	0	8	0	0	0	0	0	0	0	0	0	0	0	1	0	0	0	240	0	1444
ENSPMAG00000000476	calcrla	0	0	0	51	43	14	0	0	0	8	0	9	0	51	281	55	0	0	3	69	0	0	0	2	0	0	11	0	0	0	0	0	0
ENSPMAG00000000477	unknown	0	1	0	1	0	4	0	0	0	0	0	6	0	0	11	10	0	0	0	11	0	1	0	0	0	0	7	0	0	0	0	0	0
ENSPMAG00000000478	unknown	0	0	0	0	0	0	0	0	0	0	0	0	0	9	0	0	0	0	0	0	0	0	0	163	0	164	4	70	0	0	2	0	0
ENSPMAG00000000479	rnf115	55	0	1	0	1613	52	0	0	0	179	0	12	0	2	3	0	0	0	4	154	0	0	0	0	0	0	8	0	0	0	631	0	25
ENSPMAG00000000480	slc2a15a	0	386	0	0	0	0	0	1	0	0	0	21	0	15	87	63	0	0	4	6	0	0	0	0	0	0	9	0	0	0	0	0	0
ENSPMAG00000000481	unknown	0	0	0	152	0	0	0	0	0	0	0	28	0	92	6	27	4	0	7	16	0	0	0	0	0	0	14	0	0	0	0	0	1
ENSPMAG00000000482	parp12b	21	1	0	0	158	0	0	5	0	0	0	14	0	23	31	30	0	0	0	0	0	0	0	0	0	0	18	0	0	0	0	0	0
ENSPMAG00000000483	trappc9	268	234	0	1	0	0	0	0	0	70	0	6	0	7	50	84	0	0	1	69	0	3	0	11	55	0	50	0	0	0	0	0	0
ENSPMAG00000000484	mrm1	0	0	0	0	0	0	0	0	4	112	0	4	0	23	0	7	0	0	0	1	0	0	0	0	0	0	4	0	0	0	0	0	68
ENSPMAG00000000485	nav2b	35	12	9	0	55	48	0	11	15	40	76	104	1674	81	265	90	0	66	16	43	0	68	0	193	0	0	64	23	0	0	11	0	43
ENSPMAG00000000486	unknown	0	0	0	0	0	14	0	0	0	0	4	3	0	0	3	2	0	0	0	15	0	0	0	0	0	0	18	65	0	0	6	0	0
ENSPMAG00000000487	cct7	0	26607	18	12	852	3083	540	0	0	8589	3	41	0	75	23	74	2711	1	18	139	249	874	1664	2180	0	0	14	22	1386	6958	0	0	1266
ENSPMAG00000000488	e2f4	0	0	0	0	0	0	1	0	0	3	0	24	0	11	0	0	0	0	112	11	0	1	0	0	0	0	31	0	0	0	0	0	0
ENSPMAG00000000489	unknown	0	860	0	0	1455	1	1	0	0	0	0	11	0	0	164	0	0	0	2	147	52	0	0	120	2	0	15	0	0	0	0	0	0
ENSPMAG00000000490	b3gat2 (1 of 3)	0	351	0	0	0	89	0	0	0	0	0	1	0	4	3	0	38	0	0	2	0	4	98	0	0	0	0	0	0	0	0	0	0
ENSPMAG00000000491	pygo1	0	8	0	1062	0	0	12	0	0	0	314	3	0	0	0	11	0	0	3	0	0	0	0	2	0	0	4	0	0	0	0	0	0
ENSPMAG00000000492	unknown	20	0	1	146	29	0	0	0	0	0	15	53	0	12	44	51	9	72	0	80	1	0	0	0	0	0	10	19	0	0	0	0	0
ENSPMAG00000000493	dnaja1 (1 of 2)	0	309	10	0	0	77	78	0	0	490	1	5	0	0	22	41	0	0	61	6	40	2	108	103	4	0	45	0	0	2	0	0	0
ENSPMAG00000000494	unknown	0	0	0	0	0	174	77	0	0	537	0	1	0	0	1	2	0	0	0	14	15	87	86	0	0	0	16	3	7	10	0	0	124
ENSPMAG00000000495	DNASE1L3	0	0	1	0	0	0	0	0	0	0	0	12	0	2	9	4	0	1	0	0	0	0	0	0	0	0	3	0	0	0	0	0	0
ENSPMAG00000000496	bbs9	0	0	32	0	0	27	0	0	17	0	0	15	0	5	52	36	0	0	0	0	0	0	0	0	0	0	2	14	3	0	0	0	0
ENSPMAG00000000497	zzz3	0	1561	0	0	0	2	0	0	0	0	10	33	0	30	26	15	0	66	50	66	0	0	0	0	0	0	18	0	0	0	0	0	755
ENSPMAG00000000498	unknown	0	3087	0	0	0	32	0	0	0	0	0	34	0	0	11	2	0	0	0	6	0	0	0	0	2041	0	12	0	0	0	0	0	3
ENSPMAG00000000499	TMED6	0	406	0	0	0	0	0	0	0	0	0	4	0	74	4	6	0	0	0	0	0	0	0	0	0	0	25	0	0	0	0	0	0
ENSPMAG00000000500	zgc:113355	0	0	13	0	0	0	0	0	0	0	0	8	0	6	0	5	0	895	0	0	0	0	0	0	0	0	7	0	0	0	0	0	15
ENSPMAG00000000501	CCDC108	124	0	13	0	43	20	21	0	1207	0	0	80	0	29	139	70	1	0	181	122	0	3	0	133	202	0	79	0	0	0	0	0	0
ENSPMAG00000000502	dpagt1	156	0	1	0	0	1	95	0	1	0	0	15	0	1	19	17	0	0	0	0	0	0	0	0	0	0	43	0	0	0	0	0	0
ENSPMAG00000000503	zgc:165525	0	0	0	281	217	48	0	0	0	195	0	21	0	0	1	6	0	0	2	3	0	0	0	102	0	0	29	0	0	0	0	0	0
ENSPMAG00000000504	plagx	0	121	0	0	0	0	0	4	0	0	6	13	0	86	0	6	0	0	0	0	0	0	0	0	0	0	5	0	0	0	0	0	2144
ENSPMAG00000000505	mtmr9	45	3	0	0	15	27	18	0	3	32	3	14	0	39	48	13	0	55	27	6	0	56	0	593	0	0	7	33	0	0	0	0	1
ENSPMAG00000000506	otop2	0	0	2	0	0	1	0	0	0	0	0	44	0	24	14	17	0	0	17	10	0	0	0	0	2	0	29	0	0	2	0	0	0
ENSPMAG00000000507	rnaseh1 (1 of 2)	0	0	0	0	0	0	0	0	0	0	0	12	0	1	2	9	0	0	60	0	0	0	0	0	0	0	24	0	0	0	0	0	0
ENSPMAG00000000508	fam203a	0	253	40	0	0	88	0	0	0	0	0	16	0	0	0	76	0	82	54	6	0	0	0	0	0	0	3	6	901	0	0	0	0
ENSPMAG00000000509	golga3	343	386	7	1	1601	1144	7	32	21	37	0	60	1	6	33	50	0	0	5	5	222	644	10	183	1187	2	65	0	406	453	0	0	0
ENSPMAG00000000510	unknown	146	6	4	0	0	0	0	0	0	0	0	0	434	3	0	0	0	0	0	9	0	2	0	71	0	0	1	0	0	0	0	0	4
ENSPMAG00000000511	unknown	0	0	0	0	0	0	0	0	0	244	35	7	0	0	207	64	0	0	0	0	0	20	0	0	0	0	24	0	0	0	0	0	18
ENSPMAG00000000512	tpm3 (1 of 4)	88	0	0	0	3398	0	0	0	48	0	0	0	0	12	114	0	10	0	0	20	0	0	0	0	0	0	6	49	0	0	0	2	1
ENSPMAG00000000513	SSTR4	0	0	0	0	0	0	0	0	0	0	0	80	0	17	0	0	0	0	0	0	0	0	0	1643	0	0	5	0	0	0	0	0	0
ENSPMAG00000000514	C12orf65	0	0	0	0	364	36	0	0	2	0	12	6	0	0	77	2	0	0	0	0	0	0	0	0	0	0	22	6	0	0	0	0	0
ENSPMAG00000000515	SBNO1 (1 of 2)	0	463	18	6	0	172	74	0	585	1950	10	59	0	38	90	88	2564	0	0	23	0	2	11	1	0	0	24	15	0	1583	0	0	377
ENSPMAG00000000516	unknown	1227	0	49	0	0	0	0	0	0	0	8	23	0	3	3	7	0	1	66	59	2	0	0	0	0	0	7	2	0	0	0	0	0
ENSPMAG00000000517	moxd1l (1 of 6)	21	0	6	0	0	0	0	0	0	3	307	27	0	6	27	68	0	0	7	14	0	0	0	1	0	0	11	0	0	0	0	0	0
ENSPMAG00000000518	unknown	0	0	0	0	0	0	0	0	0	6	3	21	0	0	0	73	0	2	33	0	0	0	0	0	0	0	20	0	0	0	0	342	0
ENSPMAG00000000519	ck2b	0	799	0	0	0	86	0	0	0	882	0	36	0	1	14	2	1	0	0	0	104	724	137	148	0	65	8	0	240	1199	0	0	0
ENSPMAG00000000520	phf19	34	0	15	0	4	10	27	0	5699	0	0	16	0	22	12	42	0	16	20	38	0	6	0	1	0	0	7	0	47	0	0	0	377
ENSPMAG00000000521	unknown	0	0	0	0	0	0	0	0	0	0	0	12	0	0	3	0	0	0	10	0	0	0	0	0	0	0	3	0	0	0	0	0	18
ENSPMAG00000000522	FCF1	0	2159	3	0	2263	700	189	0	0	124	0	47	0	15	375	60	0	0	0	29	0	2	1018	167	0	0	18	0	0	0	0	0	43
ENSPMAG00000000523	NR1D1 (1 of 2)	0	0	0	0	0	0	0	0	0	0	0	3	96	0	0	12	0	0	0	0	0	0	0	7	0	0	1	0	0	0	0	0	0
ENSPMAG00000000524	thrb	0	0	4	0	0	0	0	0	0	0	0	9	0	0	13	6	0	0	7	0	0	13	0	0	0	0	1	0	281	0	0	0	0
ENSPMAG00000000525	unknown	363	7	66	95	23	1	26	7	0	173	18	236	0	297	169	340	0	145	35	32	0	20	107	142	12	19	229	5	0	0	0	0	1492
ENSPMAG00000000526	ccdc78	0	0	5	0	0	0	0	0	0	0	0	19	0	1	3	0	1	114	1	1	0	0	0	0	0	0	2	7	0	0	0	0	0
ENSPMAG00000000527	iars	0	0	1	0	0	4	11	0	0	0	0	1	0	8	1	31	0	0	1	0	0	0	0	0	0	0	22	0	0	0	0	0	17
ENSPMAG00000000528	fasn	0	0	0	3	0	23	1	0	0	0	0	15	0	0	1	46	0	0	0	44	0	0	0	0	66	0	2	0	0	4	0	0	0
ENSPMAG00000000529	fam173a	0	84	0	0	0	51	0	0	0	133	0	14	0	10	1	3	0	350	0	0	0	0	62	0	0	1788	8	0	0	0	0	0	0
ENSPMAG00000000530	myo16	37	0	7	0	0	0	0	0	0	0	8	36	2	7	68	4	0	1	11	4	0	42	0	0	0	0	10	2	0	0	0	0	0
ENSPMAG00000000531	arf3b (1 of 3)	0	4	0	0	0	9	0	0	0	0	0	1	0	0	18	115	0	0	6	0	0	0	0	0	9	0	1	0	0	0	0	0	338
ENSPMAG00000000532	mrap2a	0	0	0	0	0	0	0	0	0	0	8	0	0	1	33	1	0	0	0	0	0	0	0	0	0	0	0	0	0	0	0	0	0
ENSPMAG00000000533	eif3ja	0	402	5	0	2966	565	63	0	0	1888	0	2	188	40	2	0	7	0	0	0	97	308	365	0	1050	7	0	0	0	0	0	0	0
ENSPMAG00000000534	podn	0	0	1	0	0	0	0	0	4	2	0	4	0	13	0	41	0	0	0	0	0	0	0	0	0	0	5	0	0	0	0	0	0
ENSPMAG00000000535	KLB (1 of 3)	0	0	0	0	0	0	0	0	0	0	0	4	0	20	14	9	3	39	1	0	0	0	0	0	0	0	3	175	0	0	0	0	0
ENSPMAG00000000536	gopc	0	3	27	0	0	0	0	0	0	11	0	16	0	141	275	3	0	0	1	9	0	254	0	10	0	0	23	0	0	0	0	0	0
ENSPMAG00000000537	spg11 (1 of 2)	0	0	0	0	1	1	0	0	24	371	0	13	0	1	2	67	0	0	8	0	0	0	48	0	0	0	20	1	0	0	0	0	0
ENSPMAG00000000538	unknown	17	0	0	3	0	0	1	0	0	3	2	27	0	18	173	26	0	0	6	0	0	0	0	4	0	0	24	273	0	0	0	0	0
ENSPMAG00000000539	cep97	255	0	5	37	0	13	0	3	0	0	0	4	0	27	43	8	0	2	126	104	0	0	0	0	0	0	26	0	0	0	0	42	2411
ENSPMAG00000000540	WDR86 (1 of 2)	16	0	0	0	0	10	0	0	0	0	0	4	0	0	0	1	0	0	0	0	0	0	0	0	0	0	0	0	0	0	0	0	0
ENSPMAG00000000541	crygn2	0	0	0	0	0	1	0	0	0	0	0	2	0	0	0	10	0	0	0	3	0	8	0	0	0	0	2	0	0	0	0	0	0
ENSPMAG00000000542	ccdc88b (1 of 3)	0	0	23	0	0	1	0	33	0	0	0	10	0	12	0	5	0	0	0	4	0	0	0	19	0	28	14	0	0	0	0	0	0
ENSPMAG00000000543	KAZN	5	0	0	26	8	0	1	0	0	0	16	36	0	2	243	34	0	0	0	474	0	37	0	0	9	0	65	0	0	0	0	0	5
ENSPMAG00000000544	LTN1 (1 of 2)	0	0	0	0	0	0	0	0	0	0	0	1	0	0	0	0	2	0	0	0	0	0	0	0	0	0	8	0	0	0	0	0	0
ENSPMAG00000000545	LTN1 (2 of 2)	234	0	0	0	224	12	27	0	1	0	0	4	0	34	61	39	0	201	0	4	0	0	66	0	0	1271	42	0	0	0	0	0	310
ENSPMAG00000000546	exosc10 (2 of 7)	80	80	40	108	121	12	17	126	51	673	308	138	0	124	90	119	0	22	93	168	0	62	0	48	1	0	90	100	0	0	0	47	1088
ENSPMAG00000000547	rheb	9	366	0	0	0	57	0	0	0	0	201	14	0	22	39	2	0	0	1	6	14	0	0	0	0	0	2	0	0	0	0	0	0
ENSPMAG00000000548	nsun3	0	1	0	0	48	0	0	0	0	0	0	22	0	6	0	10	0	0	7	0	0	0	0	15	272	0	16	0	0	0	0	0	62
ENSPMAG00000000549	siae (1 of 3)	21	0	4	1	0	0	0	0	0	0	0	118	0	22	21	277	73	6	355	79	0	5	0	0	0	0	24	0	0	0	0	0	0
ENSPMAG00000000550	FBXO40	0	0	0	0	0	0	0	435	0	0	0	15	0	7	79	13	0	0	6	0	0	0	0	0	0	0	2	0	2	0	0	0	187
ENSPMAG00000000551	cbfb	0	747	0	0	143	182	0	17	0	0	0	12	0	0	13	1	0	0	3	0	0	0	34	0	1	0	3	0	0	2	0	0	0
ENSPMAG00000000552	ddx24	0	0	7	0	0	0	0	0	0	0	0	4	0	1	11	9	0	0	0	0	0	0	0	0	0	0	22	2	0	0	0	0	0
ENSPMAG00000000553	moxd1l (2 of 6)	0	6	2	1	0	0	0	0	7	0	0	12	0	5	1	4	0	0	13	255	0	65	0	12	0	0	2	2	1	0	0	0	0
ENSPMAG00000000554	unknown	0	27	3	0	0	7	0	0	40	0	0	13	2	35	8	2	0	189	11	0	0	0	0	0	0	0	56	0	0	0	0	0	0
ENSPMAG00000000555	fbxo25	0	9	0	0	1	33	3	0	0	7	0	1	0	1	11	3	0	12	0	3	0	1	0	0	0	0	4	10	0	2	0	0	3
ENSPMAG00000000556	TTC17 (1 of 2)	0	941	5	0	0	0	0	0	0	0	0	20	0	6	10	97	0	61	0	37	0	0	71	0	123	0	15	0	0	0	0	0	0
ENSPMAG00000000557	MYO1G	771	0	36	0	0	13	0	0	0	7	6	15	0	3	9	14	0	0	0	1	0	0	0	0	121	0	16	0	0	0	0	0	2
ENSPMAG00000000558	stx1a	0	0	0	1	0	12	0	0	0	0	0	22	0	0	3	7	0	0	0	0	0	0	0	0	0	0	1	0	0	0	0	0	0
ENSPMAG00000000559	unknown	18	1	0	0	0	1	0	0	0	27	0	2	0	0	0	0	0	0	0	0	0	0	0	65	0	0	10	0	0	0	0	0	0
ENSPMAG00000000560	vcpip1 (1 of 2)	0	0	0	0	0	2	0	0	0	0	0	81	0	0	0	2	0	532	0	28	0	0	0	0	0	0	22	6	0	0	1	0	0
ENSPMAG00000000561	zmynd8	24	2022	14	1	6	333	2	1	0	454	44	76	0	51	138	68	127	2	4	19	0	648	912	36	199	0	31	129	3	0	0	0	0
ENSPMAG00000000562	grin1b	0	0	0	0	0	0	0	0	0	0	0	27	0	0	15	3	0	0	0	0	0	13	0	0	0	0	8	0	0	0	0	0	0
ENSPMAG00000000563	C8orf34	0	71	0	81	37	1	0	0	0	0	0	31	0	3	27	2	0	0	2	19	0	0	0	0	0	0	15	0	0	0	0	0	0
ENSPMAG00000000564	myo9ab	0	0	1	16	12	1	5	0	642	5	0	40	0	5	142	219	1	2	454	115	0	698	0	0	3	0	20	37	0	0	0	0	4
ENSPMAG00000000565	card11	0	1	0	0	0	4	0	0	0	0	0	24	0	0	0	0	0	0	6	0	0	0	0	0	0	0	6	40	0	0	0	0	0
ENSPMAG00000000566	UBASH3B	0	36	57	0	0	0	0	1	0	0	0	0	0	12	25	0	0	0	0	0	74	2	0	16	0	0	6	15	0	532	0	0	65
ENSPMAG00000000567	senp8	0	1208	0	0	1372	38	0	0	15284	301	0	5	0	0	2	97	0	0	0	0	0	0	0	837	0	0	4	0	0	0	0	1	0
ENSPMAG00000000568	atp2c1	0	27	30	77	0	0	0	127	257	0	5	10	0	23	85	40	0	2	117	0	0	1	0	4	0	1	13	0	14	0	0	0	147
ENSPMAG00000000569	SUCNR1	0	0	0	0	0	2	0	0	0	0	0	63	0	49	14	36	0	0	7	0	0	0	0	0	0	0	31	0	0	0	9	0	0
ENSPMAG00000000570	arhgef1a	0	321	18	0	0	82	0	0	0	0	0	63	0	77	45	127	45	0	0	13	0	0	214	0	0	0	29	0	0	1990	0	0	56
ENSPMAG00000000571	unknown	0	70	0	0	0	0	3	1	0	0	0	6	0	7	0	1	0	0	3	8	0	2	0	17	0	0	7	0	0	0	0	0	49
ENSPMAG00000000572	unknown	9	20	47	34	217	0	33	0	0	0	0	25	145	23	12	17	0	0	0	48	0	3	341	0	0	0	23	0	0	0	0	124	677
ENSPMAG00000000573	SPATA22	0	0	0	0	0	1	0	0	0	0	0	0	0	6	0	0	0	8	0	0	0	0	0	0	0	0	7	0	0	0	0	0	0
ENSPMAG00000000574	unknown	108	0	5	67	0	50	0	0	0	1	1	171	0	147	45	0	0	2	4	5	0	0	0	0	0	0	40	0	0	0	0	0	1782
ENSPMAG00000000575	nup37	472	0	0	0	0	42	0	0	1031	0	0	2	0	0	7	44	0	0	0	0	0	1105	0	20	0	0	14	4	0	0	0	49	1
ENSPMAG00000000576	unc119.2	0	315	0	0	145	65	1	0	0	0	3	12	10	0	39	3	42	3	0	0	91	0	127	0	0	0	5	8	0	0	7	6	0
ENSPMAG00000000577	isg20l2	0	1280	0	0	413	66	0	0	0	0	1	6	0	119	0	0	0	21	0	111	1	0	0	1	2	0	17	0	0	0	0	0	0
ENSPMAG00000000578	dram2a	0	0	0	0	0	46	0	0	1	0	132	2	1	40	37	3	0	0	0	0	0	0	775	0	0	0	9	0	0	0	0	0	0
ENSPMAG00000000579	lingo1a	0	0	4	0	0	17	0	0	0	2	0	51	0	8	34	90	0	0	0	0	0	0	0	0	0	0	7	0	0	0	0	0	0
ENSPMAG00000000580	unknown	0	0	12	0	3	0	0	0	0	1	0	15	0	16	14	34	0	24	0	0	0	0	0	0	192	0	2	26	0	0	0	462	0
ENSPMAG00000000581	unknown	0	0	0	0	0	0	0	1	0	0	0	37	0	0	0	0	0	0	0	2	0	0	0	0	0	0	1	0	0	0	0	0	0
ENSPMAG00000000582	unknown	793	12	0	0	0	5	34	0	0	3	0	82	0	131	208	154	0	70	3	0	0	0	0	0	0	0	17	210	0	0	0	0	385
ENSPMAG00000000583	slc25a18	4	3167	5	0	2216	91	438	31	0	0	3	17	0	67	190	139	869	0	88	5	591	0	896	0	100	0	36	40	1142	3	0	0	6
ENSPMAG00000000584	inpp4aa	0	0	108	0	0	4	4	0	180	0	4	30	10	121	97	388	0	7	0	67	0	0	0	90	6	0	46	184	0	0	0	0	287
ENSPMAG00000000585	npas4a	0	0	2	0	0	0	1	0	0	0	0	2	0	0	11	7	0	0	3	0	0	0	0	22	0	0	31	0	0	0	0	0	0
ENSPMAG00000000586	flj13639	0	0	0	0	157	0	0	0	0	1	0	0	0	24	3	0	0	0	2	7	0	0	3	0	0	0	8	0	0	0	0	0	0
ENSPMAG00000000587	padi2 (1 of 6)	0	1	2	56	3	0	1	0	0	1	0	2	0	2	5	26	0	0	5	0	0	20	0	0	0	0	31	0	0	0	0	0	86
ENSPMAG00000000588	unknown	0	0	0	0	0	0	0	0	0	0	0	0	0	0	0	0	0	0	0	0	0	0	0	0	0	0	0	0	0	0	0	0	0
ENSPMAG00000000589	ppp1r8a	71	169	4	0	0	0	0	0	0	0	0	35	3278	51	16	34	0	0	2	15	0	5	0	0	0	0	18	0	0	493	0	0	0
ENSPMAG00000000590	si:ch211-138a11.5	0	46	1	0	18	0	0	0	4	0	36	8	0	0	96	0	0	0	3	1	0	0	0	0	0	0	1	0	0	0	0	0	0
ENSPMAG00000000591	cpt1a	0	153	0	0	2	57	0	235	0	2187	0	40	0	44	129	23	0	351	7	2	0	0	221	0	7	0	14	421	281	0	208	93	0
ENSPMAG00000000592	unknown	0	1289	5	0	0	122	153	0	0	0	0	21	2245	1	0	12	0	0	4	2	274	667	237	370	0	0	8	0	0	2400	0	120	0
ENSPMAG00000000593	unknown	5	0	38	0	33	29	1	0	0	6	2	23	0	71	5	14	0	136	19	30	0	4	0	0	697	0	12	17	0	0	0	0	5
ENSPMAG00000000594	C18orf63	0	0	25	0	0	67	0	0	655	0	0	21	0	0	0	7	0	9	0	38	0	0	0	0	0	0	13	0	0	0	0	0	0
ENSPMAG00000000595	unknown	0	0	1	0	0	4	0	0	0	0	0	0	0	0	11	23	0	0	0	2	0	0	0	11	0	0	2	0	0	0	0	0	0
ENSPMAG00000000596	efhc1	0	0	0	27	0	17	0	0	613	0	0	23	0	13	116	1	0	9	112	4	9	0	0	2	0	0	56	0	0	0	0	0	605
ENSPMAG00000000597	unknown	146	0	0	0	502	0	0	0	0	1080	10	29	0	19	8	0	0	0	11	0	0	0	0	0	8	0	19	0	0	0	0	0	0
ENSPMAG00000000598	ppp2r3a	0	0	3	0	0	0	11	0	0	0	0	33	0	0	1	0	0	0	0	59	0	0	0	5	0	0	6	1	0	0	0	0	7
ENSPMAG00000000599	rfc4	22	1658	36	23	47	0	0	0	0	0	0	8	0	27	55	9	0	0	0	0	14	0	0	10	0	0	32	2	0	0	0	0	0
ENSPMAG00000000600	FMNL2 (1 of 2)	46	3	1	0	0	37	4	0	502	57	70	19	0	34	10	9	0	23	13	43	0	21	160	2	506	0	24	5	0	0	0	0	0
ENSPMAG00000000601	pcdh20	0	0	2	0	6	0	0	6	2	1	0	35	1100	118	48	0	0	231	0	0	0	9	0	0	0	9	19	0	0	46	0	0	4
ENSPMAG00000000602	snrpc	1972	2348	1	0	3356	931	256	0	0	2042	0	59	3	7	185	16	0	0	0	0	373	0	428	633	0	0	44	0	723	0	0	0	1690
ENSPMAG00000000603	spty2d1	0	1193	1	146	618	265	1	0	0	366	48	9	0	95	9	18	0	22	2	8	4	0	90	59	0	0	15	0	0	0	0	1	735
ENSPMAG00000000604	ccni2	0	2963	2	3	2510	169	15	0	0	1751	0	3	0	0	2	18	0	0	1	28	0	3	0	49	0	0	53	11	659	0	0	0	0
ENSPMAG00000000605	KCNMB4	1	0	0	0	0	1	2	0	0	0	0	2	0	1	0	36	6	94	0	0	0	0	64	0	0	0	10	0	0	0	0	0	0
ENSPMAG00000000606	unknown	134	0	0	0	0	0	46	0	0	5	0	3	0	33	0	30	0	0	4	0	0	0	0	0	0	0	6	0	0	0	0	0	0
ENSPMAG00000000607	rab3ip	0	0	0	10	3	70	7	0	2	1	0	1	0	2	2	8	0	0	0	1	17	0	203	0	1	0	10	19	0	0	0	0	0
ENSPMAG00000000608	uhrf1bp1l	13	2	22	2	2008	95	0	0	0	77	19	78	0	76	410	146	0	81	141	8	0	0	29	0	0	0	55	0	0	16	0	0	2
ENSPMAG00000000609	C10orf2	0	0	0	2	0	0	0	0	0	0	0	7	0	15	2	0	0	0	0	0	0	0	0	0	0	0	1	0	0	0	0	0	194
ENSPMAG00000000610	sgtb	0	686	0	0	743	198	85	0	27	591	68	12	0	3	152	82	20	0	6	29	0	0	8	29	0	0	8	7	0	0	0	0	0
ENSPMAG00000000611	best1	35	0	9	0	14	0	0	0	0	176	0	15	0	354	7	5	0	0	141	8	0	0	0	0	0	0	9	0	16	0	1	0	0
ENSPMAG00000000612	FMN2 (1 of 2)	311	0	1	41	8	0	0	0	0	0	0	16	0	0	21	26	0	0	188	2	6	15	43	0	0	0	17	0	0	0	0	0	0
ENSPMAG00000000613	arl15b	0	3	0	0	0	0	0	0	0	0	0	12	0	2	323	0	0	0	7	7	0	0	0	0	0	0	1	182	0	0	0	0	5
ENSPMAG00000000614	kcmf1	158	193	0	0	0	94	0	0	0	1	0	19	528	16	42	47	0	0	0	3	0	0	0	593	1020	0	26	29	0	0	0	0	35
ENSPMAG00000000615	unknown	0	0	0	0	0	0	0	0	0	0	0	5	0	0	0	0	0	0	0	0	0	0	0	0	0	0	4	0	0	0	0	0	0
ENSPMAG00000000616	nudt17	0	203	12	0	9	4	0	0	0	0	0	7	0	4	25	11	0	0	2	9	0	0	263	0	0	0	20	0	0	0	746	0	0
ENSPMAG00000000617	th	0	0	0	0	28	6	0	0	0	0	0	7	0	0	0	193	0	0	252	1	0	0	0	0	1	0	24	3	0	0	0	0	0
ENSPMAG00000000618	copb1	103	2649	1	0	5525	662	70	90	0	1790	0	93	0	23	13	132	0	139	67	16	219	9	747	221	0	0	65	91	0	1450	0	2	5521
ENSPMAG00000000619	BRINP1	40	0	0	0	8	12	152	0	0	0	1	4	0	27	0	3	0	0	0	0	0	28	40	4	0	0	4	0	0	0	0	0	10
ENSPMAG00000000620	slc20a2 (1 of 2)	0	0	43	60	4	2	53	0	0	0	2	37	0	1	77	30	0	2	1	59	0	51	0	0	3	0	25	1	0	0	0	11	694
ENSPMAG00000000621	unknown	0	0	0	0	0	0	0	0	0	282	0	20	0	0	0	1	0	0	0	63	0	0	0	0	0	0	9	0	92	0	0	0	5
ENSPMAG00000000622	zfyve9a	339	308	0	5	0	185	3	0	27	12	0	71	0	50	118	298	0	93	23	69	1	0	3	15	0	0	14	1	0	0	0	71	8
ENSPMAG00000000623	ACTN4 (1 of 2)	63	41	8	0	0	5	0	3	374	0	0	2	0	12	105	31	0	0	108	6	0	0	0	1	0	0	30	0	0	0	0	0	0
ENSPMAG00000000624	RGS12 (1 of 2)	0	0	0	0	1	0	3	0	0	1	0	5	0	0	2	0	0	0	0	6	0	7	1304	54	0	0	0	0	1	234	0	0	0
ENSPMAG00000000625	PITHD1	0	290	0	0	0	3	0	0	0	0	4	5	0	0	4	22	0	0	0	0	16	0	0	0	1	0	16	0	0	0	0	0	4
ENSPMAG00000000626	khk	0	272	0	0	0	1	0	0	0	0	0	18	0	37	12	33	0	0	2	3	0	0	0	0	0	0	11	0	0	0	0	0	0
ENSPMAG00000000627	PKDREJ	660	0	1	192	1038	26	0	0	0	0	0	56	0	24	0	32	19	2	2	22	0	0	0	72	0	0	96	4	0	0	0	0	0
ENSPMAG00000000628	unknown	7872	0	1	0	0	17	36	0	1	0	0	39	0	7	191	11	0	2	19	0	27	56	0	0	0	0	38	0	0	0	0	32	0
ENSPMAG00000000629	zyg11	0	1068	14	0	24	5	0	0	32	5	0	35	0	49	241	68	0	9	0	49	0	3	0	9	0	0	12	0	0	1	0	0	0
ENSPMAG00000000630	rbm18	0	0	0	0	349	1	0	0	0	35	0	13	0	59	0	28	0	243	0	63	5	0	0	0	0	0	22	0	0	0	0	0	265
ENSPMAG00000000631	npepl1	0	1191	28	37	0	26	0	0	0	0	0	13	0	3	33	2	0	53	4	5	0	4	0	3	0	26	21	142	0	0	0	0	0
ENSPMAG00000000632	cylda	0	0	0	0	0	0	0	0	0	0	0	4	0	12	1	22	0	1	24	0	0	0	0	0	0	0	6	0	0	0	0	0	0
ENSPMAG00000000633	unknown	5	0	0	0	0	0	0	0	0	0	0	8	0	20	0	3	0	0	0	106	0	0	0	0	0	0	4	0	0	0	0	0	0
ENSPMAG00000000634	acadvl (1 of 2)	13	13	3	0	994	3	0	0	0	0	0	21	0	5	26	0	0	0	0	5	0	0	113	0	0	0	6	0	0	0	0	0	1
ENSPMAG00000000635	trps1	0	46	0	0	0	0	10	0	0	0	0	23	0	15	139	43	0	0	0	0	0	0	0	0	0	0	5	0	0	0	0	0	0
ENSPMAG00000000636	rxfp1	0	0	0	0	87	16	0	0	0	0	0	22	0	14	94	5	0	52	0	8	0	0	0	0	0	0	53	0	0	0	0	0	0
ENSPMAG00000000637	fancb	0	2	0	0	0	18	0	1	0	8	5	9	0	9	52	3	0	0	0	15	0	0	0	0	0	0	21	0	0	0	0	0	0
ENSPMAG00000000638	mtch2	265	3885	0	117	9633	694	334	3859	31535	0	0	130	2558	0	427	31	0	0	37	76	194	0	3427	762	0	4524	6	0	0	0	0	337	2547
ENSPMAG00000000639	ift27	0	0	0	0	0	3	0	69	0	5	0	7	0	0	0	4	0	0	0	36	58	14	0	0	0	0	2	0	0	0	0	0	42
ENSPMAG00000000640	med28	0	700	0	73	0	120	87	0	0	0	0	0	0	49	154	8	131	0	0	0	136	0	79	217	0	0	5	2	705	0	0	0	0
ENSPMAG00000000641	rnf141	6	809	0	0	0	9	1	0	0	0	0	17	0	37	51	22	0	0	0	0	0	0	0	0	0	0	24	0	0	0	0	0	79
ENSPMAG00000000642	fryl (1 of 2)	12	0	35	3	0	1	0	0	230	2	5	62	0	9	155	38	0	25	63	6	0	0	0	13	17	0	26	2	0	12	0	0	3
ENSPMAG00000000643	ampd1	47	0	58	0	0	0	33	0	0	0	87	39	0	0	79	72	0	0	35	56	0	0	40	0	0	0	44	5	0	0	0	0	510
ENSPMAG00000000644	unknown	0	0	0	0	0	0	0	0	0	0	0	0	0	0	0	0	0	0	0	0	0	0	0	0	0	0	0	0	0	0	0	0	0
ENSPMAG00000000645	unknown	0	7	0	0	0	0	0	0	0	0	0	5	0	48	19	9	0	0	0	0	0	0	0	0	0	0	6	0	0	0	0	0	0
ENSPMAG00000000646	unknown	0	355	0	0	0	3	0	0	0	0	0	46	0	15	31	5	0	0	0	0	0	0	0	0	0	0	11	6	0	0	0	0	307
ENSPMAG00000000647	unknown	0	1	0	0	194	0	0	0	47	0	0	0	0	46	4	31	0	3	0	68	0	0	0	0	0	0	12	0	0	0	0	0	0
ENSPMAG00000000648	taf10	3	4447	0	0	6421	674	573	0	0	0	1	87	0	0	85	3	2287	0	0	43	193	3338	1702	47	0	0	36	0	0	2310	1	0	1173
ENSPMAG00000000649	fdps	0	21	0	0	144	18	2	0	4080	30	0	45	0	0	1	39	0	43	0	39	0	0	11	236	0	0	30	0	0	0	0	0	1
ENSPMAG00000000650	rras2	0	0	0	95	0	40	0	0	0	20	0	1	0	0	9	0	0	0	0	0	0	0	0	0	0	0	1	2	0	0	0	0	84
ENSPMAG00000000651	mettl10	6	0	0	0	0	0	95	0	0	0	0	5	0	0	32	96	0	0	4	0	0	0	0	104	0	0	5	0	0	0	0	0	0
ENSPMAG00000000652	ARHGAP24	0	0	63	1	2725	18	32	28	1	0	0	54	0	8	86	28	0	2	5	255	0	0	0	17	0	3476	16	1424	0	0	0	0	0
ENSPMAG00000000653	best2	0	0	53	0	0	13	0	0	0	644	0	55	0	17	7	211	0	0	697	18	0	16	1	0	0	0	22	0	0	0	0	0	0
ENSPMAG00000000654	mlh1	0	136	0	0	0	0	0	0	0	0	0	44	0	10	33	14	0	0	11	5	0	0	0	2	10	0	57	75	0	0	0	0	66
ENSPMAG00000000655	tpi1a	77	164	3	0	1335	62	123	0	0	0	0	35	0	10	1	1	2	0	0	0	66	184	369	293	0	6657	22	20	14	963	0	0	0
ENSPMAG00000000656	MAPK8 (1 of 2)	0	3	1	0	54	14	0	19	0	0	0	28	0	4	89	112	119	58	204	12	5	1274	0	3	0	1	13	12	0	0	0	0	0
ENSPMAG00000000657	cpsf6	0	25	34	0	135	16	6	1	0	0	0	27	0	1	49	2	0	0	0	94	0	12	0	0	0	0	19	2	0	0	0	0	0
ENSPMAG00000000658	galt	65	0	1	0	0	40	0	0	0	0	0	4	0	2	22	5	0	0	46	7	0	0	0	0	0	0	24	0	5	0	0	0	0
ENSPMAG00000000659	unknown	0	33	1	19	0	11	5	30	5	65	8	28	0	10	5	61	3	1	1	47	0	1	0	0	16	6	17	184	1	0	0	2	368
ENSPMAG00000000660	unknown	0	0	0	1	0	0	0	0	0	0	0	0	0	0	0	0	0	0	2	0	0	0	0	0	0	0	0	0	0	0	0	0	0
ENSPMAG00000000661	zfand3	0	0	0	0	81	16	0	0	0	0	0	0	0	0	7	0	0	0	0	0	0	0	0	0	0	0	5	0	0	0	0	0	0
ENSPMAG00000000662	unknown	0	0	0	0	0	17	0	0	0	0	0	0	0	0	0	0	0	0	0	0	10	0	0	0	0	0	0	0	0	0	0	0	0
ENSPMAG00000000663	UBXN4	607	100	50	0	148	8	17	2	11	924	0	16	0	5	37	2	0	1	0	323	0	23	2	19	0	0	26	1	0	0	0	0	101
ENSPMAG00000000664	snapc3	12	29	1	0	2598	388	0	0	0	2427	0	28	30	4	0	115	0	0	0	3	15	0	606	15	0	0	5	4	0	1970	0	0	0
ENSPMAG00000000665	SLC12A2 (1 of 2)	0	79	61	113	0	1	0	0	1	19	0	24	0	4	18	121	0	133	3	0	0	20	0	0	1	1	6	0	0	0	0	0	3
ENSPMAG00000000666	psip1	0	0	0	145	686	113	0	0	4	820	0	16	0	6	399	36	0	1	8	0	0	16	61	0	0	0	14	0	16	0	0	0	24
ENSPMAG00000000667	unknown	0	42	0	0	0	0	0	0	0	0	0	19	0	0	1	1	0	83	615	0	0	0	0	0	0	0	5	22	0	0	0	0	0
ENSPMAG00000000668	SLC7A2 (1 of 2)	0	0	3	0	0	0	0	4	0	0	2	16	0	7	44	66	26	0	13	4	0	0	0	2	0	0	8	0	0	0	0	0	0
ENSPMAG00000000669	TMED1 (1 of 2)	6	10	0	0	0	0	0	0	0	0	0	0	0	2	9	0	0	0	2	31	0	0	0	0	0	0	24	0	0	0	0	0	1181
ENSPMAG00000000670	dnah5 (1 of 2)	0	52	75	0	0	0	0	0	0	9	0	35	0	40	5	15	0	0	5	0	8	0	0	0	0	0	31	17	0	0	0	40	0
ENSPMAG00000000671	BSPRY (5 of 51)	0	0	0	0	0	0	0	0	0	0	0	2	0	0	48	0	0	0	0	8	0	0	0	0	0	0	16	0	0	0	0	0	0
ENSPMAG00000000672	SKIDA1	0	0	0	0	0	0	0	0	14	0	0	28	0	0	1	88	0	0	0	0	0	0	0	0	0	0	3	9	0	0	0	0	0
ENSPMAG00000000673	unknown	3	0	59	3	0	1	0	0	0	0	0	67	0	0	59	2	0	0	283	0	0	0	0	0	1	0	91	0	0	0	0	0	0
ENSPMAG00000000674	unknown	0	0	1	0	0	0	0	0	0	0	0	0	0	8	5	8	0	0	0	0	0	1	0	46	11	0	16	0	0	0	0	0	0
ENSPMAG00000000675	cyp4t8 (1 of 4)	0	0	0	0	397	1	0	0	0	0	53	32	0	13	4	66	31	0	2	66	0	146	0	0	0	0	8	0	0	0	0	0	0
ENSPMAG00000000676	hdac8	0	139	15	0	399	3	0	46	7	30	1	49	0	7	183	73	0	2	32	1	7	22	3	4	0	0	33	69	30	0	378	0	981
ENSPMAG00000000677	unknown	120	0	0	0	0	0	0	0	0	0	0	0	0	0	1	36	0	0	0	9	0	0	0	0	0	0	1	0	0	0	0	0	0
ENSPMAG00000000678	pdzrn4	0	2	0	0	89	0	0	0	0	0	0	9	0	40	16	0	0	0	0	0	0	0	165	42	4	0	14	67	0	0	0	0	0
ENSPMAG00000000679	lyrm9	0	0	0	0	317	0	0	0	0	0	0	0	0	0	1	17	0	0	13	0	0	0	333	0	0	0	0	1	0	0	0	0	0
ENSPMAG00000000680	pptc7a	0	0	0	0	0	18	0	0	0	0	0	6	0	2	81	2	0	162	21	0	0	0	36	0	0	0	8	0	15	0	0	0	67
ENSPMAG00000000681	slc6a4b	0	0	0	0	1	0	1	0	0	0	0	12	0	6	145	9	0	0	0	0	0	0	0	3	4	0	14	453	0	0	1	0	0
ENSPMAG00000000682	fra10ac1 (1 of 2)	0	1422	0	9	0	101	0	0	0	0	0	10	0	0	0	7	0	0	0	0	0	7	0	0	0	0	2	0	0	0	0	0	0
ENSPMAG00000000683	eif4h	0	37	5	0	246	91	0	0	0	290	0	0	0	0	16	17	6	0	0	0	2	0	77	23	84	0	1	0	153	0	0	6	0
ENSPMAG00000000684	cpsf5	0	1943	0	0	4940	0	0	0	0	0	0	13	13	0	108	25	0	0	0	11	0	0	0	0	0	0	11	0	0	0	0	0	3
ENSPMAG00000000685	pknox2	0	0	0	0	1	0	0	3	0	2042	0	9	0	40	31	123	0	0	0	0	0	0	0	0	0	0	26	0	50	0	0	0	0
ENSPMAG00000000686	unknown	0	0	0	0	5	0	0	2	0	0	0	27	0	3	3	0	0	4	0	3	0	0	0	42	0	0	5	0	0	0	0	0	0
ENSPMAG00000000687	ano11	0	0	15	84	0	17	24	0	114	0	60	22	0	60	23	138	0	0	0	76	0	0	0	0	0	0	56	0	0	0	1	0	0
ENSPMAG00000000688	unknown	0	0	7	0	0	0	0	23	0	0	0	6	0	39	60	15	0	0	10	0	0	0	0	0	2	0	24	0	0	0	0	0	0
ENSPMAG00000000689	nipsnap1	0	2641	0	22	0	531	95	0	0	0	0	17	0	3	47	23	0	59	3	0	420	97	932	2109	1	5197	29	0	2005	9490	0	0	0
ENSPMAG00000000690	ADAMTSL1	42	398	0	6	0	24	0	72	0	47	0	41	2	17	186	40	6	4	0	0	0	0	0	1	23	0	52	1	0	0	0	0	16
ENSPMAG00000000691	unknown	206	0	9	0	1759	144	0	0	0	587	0	38	0	75	141	8	0	15	0	0	0	1	0	80	345	625	19	0	122	2	65	0	0
ENSPMAG00000000692	stk38l	23	1	26	17	0	0	6	0	0	0	0	73	0	3	182	21	0	0	34	61	0	0	0	0	9	0	19	2	0	0	0	0	0
ENSPMAG00000000693	abhd14b	0	0	0	0	17	31	0	0	0	59	0	14	0	2	137	2	0	0	24	1	75	9	2	846	0	0	10	0	0	0	0	0	0
ENSPMAG00000000694	ppp1r7	0	3	7	0	0	0	0	0	13	1316	0	33	0	8	215	4	0	0	0	1	0	5	175	0	0	0	11	0	0	0	0	0	0
ENSPMAG00000000695	mtus2	1	0	12	0	0	0	0	0	0	615	0	12	0	61	37	4	1667	0	0	6	0	0	369	0	0	0	10	0	0	0	2	0	0
ENSPMAG00000000696	RITA1	0	0	7	0	0	0	0	0	0	0	0	2	0	0	0	1	0	0	0	0	0	0	0	0	0	5	1	0	0	0	0	0	0
ENSPMAG00000000697	SLC7A2 (2 of 2)	0	0	1	0	16	0	0	58	0	0	0	24	0	11	1	19	0	13	47	8	0	0	0	0	0	0	33	0	0	0	0	0	0
ENSPMAG00000000698	SLC8B1	46	0	13	0	0	22	0	0	45	1921	0	35	0	17	41	20	0	0	0	0	0	5	0	3	0	0	17	0	0	0	0	0	673
ENSPMAG00000000699	unknown	0	72	0	36	0	52	7	0	73	346	135	6	0	19	10	11	0	0	4	0	2	1	0	63	138	0	8	0	0	667	807	0	0
ENSPMAG00000000700	unknown	0	209	0	0	1058	89	0	0	0	2307	0	3	0	0	40	0	0	0	0	96	0	0	2	0	0	0	0	271	0	0	0	0	0
ENSPMAG00000000701	ACOT11 (1 of 2)	0	0	0	17	23	0	0	0	0	0	0	20	0	16	0	20	0	0	0	0	0	2	0	0	0	0	46	0	0	0	0	0	0
ENSPMAG00000000702	gdpd3b	0	0	0	0	0	0	0	0	0	0	0	0	0	4	0	0	0	0	0	1	0	0	54	0	0	0	5	0	0	0	0	4	0
ENSPMAG00000000703	stip1	1	9273	31	8	3746	549	11	0	0	5128	0	204	0	0	193	67	460	0	0	0	39	8	359	390	0	0	25	0	2	798	0	0	0
ENSPMAG00000000704	olfml2a	0	9	0	0	0	0	0	0	0	0	0	11	0	4	1	121	0	115	0	0	0	0	0	0	0	0	5	0	0	0	0	1	0
ENSPMAG00000000705	fam151a	0	0	0	13	0	6	0	0	0	0	0	24	0	28	15	26	0	4	40	3	0	0	0	0	0	0	32	0	0	0	0	0	72
ENSPMAG00000000706	unknown	0	394	0	0	0	39	0	0	0	106	0	10	0	67	28	13	464	0	6	0	0	0	0	0	0	0	48	0	32	44	0	0	0
ENSPMAG00000000707	zgc:158564	365	10341	68	2	2534	1597	651	0	9645	8558	0	73	149	78	156	199	26	0	0	32	2	156	63	1004	0	0	84	2	76	1235	0	0	0
ENSPMAG00000000708	slc16a1	0	0	0	0	0	0	0	4	0	0	0	33	0	0	0	2	0	0	0	49	0	18	0	0	0	0	12	16	0	0	0	0	0
ENSPMAG00000000709	PPP3R1 (1 of 2)	0	176	1	0	0	67	63	9	0	3234	0	4	0	1	6	26	0	0	0	16	0	0	41	877	0	0	40	0	0	0	0	0	0
ENSPMAG00000000710	crlf1b	0	0	0	0	0	0	0	0	0	2	5	1	0	5	0	0	0	0	0	0	0	0	0	0	0	0	15	6	0	0	0	0	25
ENSPMAG00000000711	CYP27A1 (1 of 2)	0	0	0	9	0	8	22	1	2	0	0	17	0	0	176	29	0	45	18	8	6	0	0	0	0	0	28	0	0	0	0	0	693
ENSPMAG00000000712	grin2db	0	0	0	0	0	0	0	0	0	0	0	29	0	0	2	106	0	6	0	63	7	1	0	0	0	0	5	6	0	0	0	72	0
ENSPMAG00000000713	mc1r	0	0	0	0	0	0	0	0	0	0	0	0	0	14	2	20	0	0	0	0	0	0	0	0	0	0	6	8	0	0	0	0	405
ENSPMAG00000000714	C16orf80 (1 of 2)	0	14	0	0	1237	0	124	0	0	0	0	3	0	1	3	0	0	0	0	0	186	0	193	0	129	2	1	0	0	0	0	0	23
ENSPMAG00000000715	TRAPPC2L	0	1385	0	9	477	803	439	0	0	3659	0	74	651	273	278	2	0	7	0	3	330	1	837	433	57	5525	17	2	232	5022	0	0	853
ENSPMAG00000000716	gpx4a	0	1177	0	0	468	289	796	0	11	1176	0	2	10203	14	20	0	0	88	0	5	321	22	2821	700	1665	0	5	3	393	4865	1	0	86
ENSPMAG00000000717	chrm5a	4	0	0	0	0	1	0	0	0	0	0	20	0	6	78	35	462	0	16	4	0	0	0	0	0	0	14	3	0	0	0	0	355
ENSPMAG00000000718	unknown	55	0	0	0	8	0	0	0	0	15	0	7	0	0	0	0	0	0	0	0	0	0	0	0	0	0	5	0	0	0	0	0	11
ENSPMAG00000000719	pex6	8	6	5	0	1	1	31	251	0	3	204	20	0	2	95	37	0	0	0	125	0	303	0	0	0	0	46	220	0	0	0	0	1
ENSPMAG00000000720	unknown	13	752	0	0	0	121	0	0	0	26	0	31	1164	5	1	2	0	2	0	51	0	0	0	0	0	0	0	0	0	0	0	0	0
ENSPMAG00000000721	galns	1671	0	0	0	4	9	0	0	0	0	0	5	0	12	32	32	0	75	2	0	0	2	6	0	0	0	9	0	2643	0	0	0	209
ENSPMAG00000000722	CEP170 (1 of 2)	0	0	37	10	125	1	0	0	2	9	7	80	0	122	68	110	0	3	58	66	26	0	0	2	4	0	65	17	0	0	1	0	3
ENSPMAG00000000723	tbrg4	0	2939	6	0	0	206	0	0	0	0	0	11	0	0	9	9	0	0	22	14	0	0	354	0	5	2482	10	0	0	0	0	0	0
ENSPMAG00000000724	lyplal1	0	0	1	0	0	18	3	0	0	0	0	9	2673	1	15	3	0	0	0	0	0	0	250	839	0	0	48	0	0	918	0	0	27
ENSPMAG00000000725	SPRTN	0	0	0	0	0	0	0	0	0	0	0	2	0	7	32	49	0	0	25	0	0	0	2	0	0	0	14	0	0	0	0	0	0
ENSPMAG00000000726	TBC1D24	4	0	0	0	0	14	0	17	0	0	0	5	0	0	0	1	0	9	1	24	0	0	0	9	0	0	9	0	0	0	0	0	342
ENSPMAG00000000727	acp5a	3	0	3	12	0	2	0	0	0	0	0	31	0	6	16	5	0	0	1	2	0	4	201	0	0	0	7	0	0	0	0	2	0
ENSPMAG00000000728	slc8a1a	0	0	0	0	37	1	0	0	0	0	116	30	0	104	117	2	0	0	0	10	3	0	0	1	0	0	51	0	0	0	0	0	9
ENSPMAG00000000729	cd3eap	0	460	0	0	0	30	250	5	0	0	0	7	0	22	0	0	0	0	0	77	0	5	85	0	0	0	16	0	7	0	0	202	0
ENSPMAG00000000730	DNAJC16	0	0	12	39	0	1	4	0	0	0	6	20	0	5	0	0	0	0	6	0	0	0	0	0	0	0	1	0	0	0	0	0	0
ENSPMAG00000000731	ADAP1 (1 of 2)	26	5	2	0	0	1	8	0	0	12	1	26	0	0	59	40	98	14	0	3	0	0	0	0	0	0	29	0	0	0	0	0	0
ENSPMAG00000000732	si:ch1073-429i10.1	0	0	0	0	72	0	0	0	0	0	0	0	0	0	2	5	0	0	0	0	0	0	0	0	0	0	1	0	0	0	0	0	0
ENSPMAG00000000733	MAP3K2	76	241	10	46	1	78	0	0	2120	19	1	52	0	35	11	109	0	0	0	2	0	5	1	0	0	0	55	0	0	0	0	0	0
ENSPMAG00000000734	glud1b	3	0	0	0	0	3	0	0	0	0	0	6	173	0	75	22	0	6	0	24	0	0	0	0	0	0	31	0	1	0	0	15	5
ENSPMAG00000000735	unknown	2	189	19	27	20	0	17	0	9	0	0	31	0	18	149	57	0	0	429	34	0	0	0	0	0	0	26	3	0	0	0	0	319
ENSPMAG00000000736	nkd3	1	0	0	0	0	19	0	0	0	0	0	17	0	7	9	46	0	0	0	23	0	1	0	0	0	0	9	0	0	0	0	12	0
ENSPMAG00000000737	adcy2b	0	0	0	48	0	26	0	1	1215	0	42	62	0	106	50	107	0	1	53	137	34	2	0	1	0	0	28	21	0	0	0	0	606
ENSPMAG00000000738	RGPD2	710	0	0	0	0	0	0	0	0	0	0	17	0	6	43	0	0	0	0	5	0	0	92	0	0	0	1	0	0	0	0	0	0
ENSPMAG00000000739	PTTG1IP (1 of 4)	0	0	22	0	0	15	0	0	0	0	0	25	0	0	11	1	0	12	0	0	0	0	0	0	0	0	9	0	0	0	0	0	0
ENSPMAG00000000740	nphp3	0	1	7	17	5	5	0	0	130	0	0	21	0	32	94	42	0	22	0	49	0	0	8	0	7	0	31	1	30	0	0	25	155
ENSPMAG00000000741	ccna2	0	0	0	0	0	1	0	0	0	0	0	0	0	0	0	0	0	0	117	0	0	0	0	0	0	0	2	0	0	64	0	0	0
ENSPMAG00000000742	PTTG1IP (2 of 4)	0	0	4	0	0	7	0	0	0	0	0	29	0	0	0	28	0	0	0	0	0	0	0	7	0	0	2	0	0	0	0	0	0
ENSPMAG00000000743	dis3 (1 of 43)	4	0	14	6	8	0	18	0	0	3	0	12	0	32	3	29	0	1	33	11	0	10	0	0	2	0	11	0	0	0	1	5	7
ENSPMAG00000000744	gclc (1 of 2)	0	0	2	1	831	0	0	0	0	0	0	37	0	0	0	59	0	38	202	45	0	0	0	0	0	0	9	0	0	0	0	0	2027
ENSPMAG00000000745	NLRX1 (1 of 3)	0	0	0	0	0	0	0	0	0	0	0	0	0	0	315	0	0	0	0	12	0	0	0	0	0	0	19	0	0	0	0	0	0
ENSPMAG00000000746	ormdl1	0	0	3	4	0	0	19	0	0	0	0	1	0	0	0	16	0	0	0	0	0	0	0	0	0	0	5	0	0	0	0	0	0
ENSPMAG00000000747	unknown	2	1	0	0	94	26	0	0	0	17	0	11	0	0	0	73	0	0	0	0	5	0	0	0	0	0	0	148	0	132	0	0	0
ENSPMAG00000000748	SIPA1L2	0	0	8	0	0	0	0	0	0	0	0	4	0	0	3	9	0	9	0	0	0	0	0	0	0	0	11	0	0	0	0	0	338
ENSPMAG00000000749	mettl1	0	13	0	0	0	0	0	0	0	2079	0	12	0	2	4	2	0	0	0	61	286	0	0	0	0	0	3	0	0	0	0	0	0
ENSPMAG00000000750	ZNF385D (1 of 2)	0	2	0	0	0	0	0	0	0	1	0	0	0	0	24	20	0	0	0	0	0	0	159	1	0	0	0	0	0	0	0	0	95
ENSPMAG00000000751	unknown	102	0	0	0	0	0	14	0	0	0	0	0	0	0	0	0	0	0	3	0	0	2	0	0	0	0	0	0	0	0	0	0	0
ENSPMAG00000000752	tnr	1	0	0	0	0	0	0	40	0	0	0	4	0	0	0	0	0	2	0	0	0	4	52	0	0	0	3	1	1	0	0	0	0
ENSPMAG00000000753	unknown	30	0	0	0	0	0	135	0	0	0	0	56	0	3	29	61	0	0	214	17	0	7	310	14	0	0	63	33	0	0	0	0	972
ENSPMAG00000000754	TTC18	0	0	115	21	8	112	0	0	0	1	0	44	0	74	117	97	0	34	3	39	121	0	34	12	5	0	25	0	56	0	0	0	0
ENSPMAG00000000755	tefm	0	0	0	0	13	0	0	0	0	0	0	72	0	36	14	69	0	20	2	62	0	0	0	0	0	0	24	0	0	0	0	0	0
ENSPMAG00000000756	myd88	0	0	0	0	4	0	0	19	0	0	0	23	0	13	6	26	0	0	0	1	66	0	0	0	0	0	14	0	0	0	0	0	0
ENSPMAG00000000757	hnrnph1l	71	6970	33	26	6620	746	68	315	2505	8136	13	70	811	54	131	3	0	69	0	69	229	2379	465	901	2009	392	31	0	1	1715	0	10	28
ENSPMAG00000000758	plekha3	0	36	0	0	177	86	0	0	567	439	0	23	0	7	81	5	0	0	0	0	0	0	1	0	0	0	9	0	0	0	0	71	56
ENSPMAG00000000759	pik3cd	90	0	0	0	0	0	0	0	0	2	0	53	0	0	14	17	0	1	0	30	0	0	0	0	0	0	5	0	0	0	0	0	4
ENSPMAG00000000760	trappc4	0	1221	0	0	0	100	212	0	0	2	1	24	0	1	0	3	0	0	0	0	7	0	770	607	0	0	28	0	533	0	0	0	0
ENSPMAG00000000761	unknown	0	4	0	1	0	0	0	0	0	0	0	7	0	1	0	0	0	0	0	2	0	0	0	0	0	0	1	0	0	0	0	0	0
ENSPMAG00000000762	agps	0	236	0	0	0	9	4	0	0	82	0	13	167	6	28	0	0	1	0	10	0	0	13	40	0	0	4	175	0	0	0	0	23
ENSPMAG00000000763	GPHN (1 of 2)	0	0	0	26	1	0	21	0	0	0	0	0	0	13	35	31	0	211	0	0	0	0	0	0	0	0	2	0	0	47	0	0	11
ENSPMAG00000000764	fbxw11b	207	115	0	0	3648	184	0	2	1033	1338	5	32	27	9	22	27	0	0	105	24	8	1	55	18	1	0	35	0	0	0	3	0	199
ENSPMAG00000000765	SLC43A2 (2 of 2)	0	0	0	0	0	0	0	0	0	2	0	28	0	61	0	10	0	0	0	0	0	3	0	0	0	0	0	0	0	0	0	0	0
ENSPMAG00000000766	atp5g1 (2 of 3)	0	5323	0	0	10773	946	454	333	0	541	0	62	4	16	0	12	1134	0	0	0	691	2553	3955	1226	78	13468	40	4	584	299	0	2456	8288
ENSPMAG00000000767	hoxa13a	0	3	0	0	0	7	0	0	0	0	0	34	0	0	282	20	0	0	0	3	0	0	0	0	0	0	10	1	0	0	0	2	335
ENSPMAG00000000768	cdk13	45	124	1	0	2	87	68	0	0	262	0	61	0	36	143	68	0	4	11	38	0	1	89	0	127	0	21	0	0	46	0	2	6088
ENSPMAG00000000769	SPG21 (1 of 2)	0	0	1	0	0	51	0	0	0	69	0	1	0	0	30	71	0	0	3	0	1	3	0	0	0	0	7	0	176	0	0	0	0
ENSPMAG00000000770	unknown	0	0	0	0	0	34	0	0	0	0	0	0	0	0	0	33	0	0	0	0	0	0	0	0	0	0	0	0	1	0	0	0	10
ENSPMAG00000000771	capns1b	0	0	0	0	0	0	0	0	0	0	6	0	0	14	3	42	0	0	0	0	0	0	0	0	0	0	27	0	59	0	0	0	0
ENSPMAG00000000772	unknown	0	0	0	0	0	0	0	0	0	0	0	19	0	0	2	4	0	0	0	5	0	0	0	13	9	0	3	0	0	0	0	0	0
ENSPMAG00000000773	cyp26c1	0	0	0	0	0	0	65	51	0	6	0	7	0	16	0	1	0	0	25	0	0	0	0	0	12	0	9	0	0	0	0	0	0
ENSPMAG00000000774	ell	0	1264	14	0	2268	23	0	0	264	0	0	3	0	6	6	90	0	0	9	25	0	0	32	0	0	0	9	6	0	24	0	0	0
ENSPMAG00000000775	pcgf1	0	0	0	50	0	1	0	0	0	0	0	12	0	21	59	19	0	0	0	12	0	0	357	0	0	0	8	0	0	2353	0	0	0
ENSPMAG00000000776	PDPR	0	89	7	2	11	21	0	2	472	37	0	51	0	10	45	144	0	0	8	97	0	0	0	0	0	0	55	0	109	0	0	2	0
ENSPMAG00000000777	EXOC6B (1 of 3)	0	0	0	0	0	0	2	0	0	0	0	4	0	3	54	3	0	0	0	0	29	0	0	0	0	0	3	0	0	0	0	0	0
ENSPMAG00000000778	unknown	0	0	0	0	0	0	0	0	0	0	2	11	0	69	0	12	0	0	0	0	0	0	0	0	0	0	5	0	0	0	0	0	0
ENSPMAG00000000779	nfs1	0	0	10	0	0	2	0	80	0	0	0	6	0	4	13	0	0	0	0	4	0	0	0	0	0	0	9	0	0	0	0	0	62
ENSPMAG00000000780	si:ch211-117c19.1	0	0	0	0	0	0	0	0	0	8	0	3	0	122	1	47	0	0	0	21	0	79	28	0	0	0	12	18	0	0	0	0	2
ENSPMAG00000000781	TMEM241	84	0	10	36	0	14	0	0	0	24	0	32	0	7	97	16	0	0	211	0	0	54	7	0	0	0	10	48	0	1031	0	0	0
ENSPMAG00000000782	unknown	0	0	0	0	0	3	0	0	0	168	0	27	0	9	5	8	0	74	12	0	0	0	0	0	0	0	31	0	0	0	0	0	15
ENSPMAG00000000783	unknown	0	0	0	0	0	0	0	0	0	0	0	12	0	0	2	17	0	0	8	2	0	0	0	0	0	0	21	0	0	0	0	0	0
ENSPMAG00000000784	unknown	982	2	0	17	0	1	0	0	0	21	0	6	0	0	9	86	40	0	0	179	0	233	0	0	0	0	6	2	0	0	0	0	0
ENSPMAG00000000785	entpd6	0	0	14	0	0	0	0	0	960	1	0	39	0	0	8	42	0	0	0	119	0	0	0	0	0	0	29	0	0	677	0	0	0
ENSPMAG00000000786	unknown	89	36	44	59	0	11	0	0	0	0	0	27	0	3	23	206	0	0	43	302	0	1082	0	15	0	0	24	0	0	0	0	0	3225
ENSPMAG00000000787	unknown	0	0	0	0	0	3	0	0	0	0	0	0	0	2	5	12	0	0	0	0	0	0	0	0	0	0	1	0	0	0	0	0	0
ENSPMAG00000000788	unknown	0	0	5	0	0	1	0	0	0	0	0	0	0	0	0	0	0	0	0	0	0	0	0	0	0	0	20	0	0	0	0	0	0
ENSPMAG00000000789	rps26l	3354	9469	79	11	31247	4359	2040	746	0	9857	0	449	2359	126	391	472	2761	0	35	27	2438	5599	5666	4811	5224	4871	158	45	3126	3941	0	2303	4559
ENSPMAG00000000790	MRS2	0	2	1	0	0	0	198	1	0	0	0	35	0	13	5	63	0	0	1	2	0	0	0	0	0	0	10	0	0	0	0	0	0
ENSPMAG00000000791	mier1b	0	0	17	0	0	4	11	0	10	0	0	9	0	8	14	25	19	3	0	31	0	0	365	0	0	0	6	0	0	0	0	0	0
ENSPMAG00000000792	unknown	0	12	2	71	0	0	0	0	0	0	0	28	0	0	8	0	12	0	58	0	0	0	102	0	0	0	18	0	0	39	0	0	0
ENSPMAG00000000793	ikzf1	0	0	0	0	1	0	4	0	0	0	2	0	0	0	13	0	0	0	0	0	0	171	298	0	0	0	26	0	0	0	0	0	35
ENSPMAG00000000794	ABHD1	0	1	0	0	0	0	0	0	0	0	0	8	0	43	39	36	0	0	9	0	0	0	0	0	0	0	2	0	0	0	0	11	0
ENSPMAG00000000795	ncor1 (1 of 4)	33	1	42	0	4	71	0	2	0	96	4	42	0	13	124	56	3	0	1	0	0	11	10	0	38	0	20	0	0	0	0	0	288
ENSPMAG00000000796	bcl3	0	199	0	0	0	0	0	0	0	0	1	15	0	48	15	55	0	0	0	0	0	0	0	0	0	0	14	1	0	0	0	0	0
ENSPMAG00000000797	unknown	0	0	0	1	0	5	0	0	0	58	156	27	0	36	54	78	0	0	0	7	0	4	0	0	0	0	24	3	0	0	0	0	1
ENSPMAG00000000798	cblb	3	0	16	10	0	2	0	0	0	0	0	12	0	0	26	1	0	0	0	0	0	0	1	0	0	0	11	0	0	236	0	0	0
ENSPMAG00000000799	ncor1 (2 of 4)	0	899	0	0	2	99	234	2	0	0	0	64	0	3	56	1	0	0	0	24	0	1	314	524	0	0	51	37	292	0	0	0	0
ENSPMAG00000000800	ncor1 (3 of 4)	0	45	0	0	0	7	10	0	0	30	0	28	0	43	36	4	0	0	6	61	0	0	1	0	0	0	16	0	0	0	0	0	14
ENSPMAG00000000801	ncor1 (4 of 4)	0	0	0	27	0	0	0	1095	3	10	162	25	0	44	76	19	0	1	11	9	0	0	0	0	1	1	21	4	0	5	0	0	121
ENSPMAG00000000802	slc30a7	0	0	0	0	0	0	83	0	0	0	0	12	0	18	76	0	0	1	68	10	0	0	0	0	0	0	4	0	0	0	0	0	0
ENSPMAG00000000803	cox7a3	9	0	0	3	0	14	0	0	0	0	0	4	0	0	0	0	0	0	56	0	0	0	0	0	0	0	0	0	3	0	0	0	0
ENSPMAG00000000804	srcap (1 of 2)	0	0	0	0	16	4	0	0	0	0	0	18	0	29	12	1	0	1	28	2	0	0	278	0	0	0	20	0	0	39	0	6	105
ENSPMAG00000000805	eif1ad	0	18100	0	12	75	1721	331	0	10680	4962	0	42	0	0	6	21	21	0	42	19	163	19	1767	3029	0	2837	10	0	0	4	0	0	0
ENSPMAG00000000806	usp37	564	3812	88	0	46	12	30	0	0	906	0	36	5	27	115	27	0	186	2	5	0	0	213	0	0	0	52	0	0	0	0	0	0
ENSPMAG00000000807	srcap (2 of 2)	22	106	12	0	871	27	0	0	2	958	0	88	0	94	177	70	0	0	6	166	2	2	3	0	3	0	78	4	0	0	22	1	106
ENSPMAG00000000808	commd1	0	0	1	0	0	40	139	0	0	0	0	47	0	0	0	14	0	0	0	28	117	0	255	1666	0	0	5	0	0	1173	0	0	0
ENSPMAG00000000809	unknown	0	0	0	0	0	0	0	0	0	0	1	43	0	49	8	29	0	0	0	0	0	0	0	0	0	0	2	0	0	0	0	0	489
ENSPMAG00000000810	mocs1	0	0	0	0	0	0	0	0	0	0	0	9	0	15	31	58	15	0	2	9	0	0	0	0	2	0	4	0	0	0	0	0	67
ENSPMAG00000000811	unknown	377	3	47	65	1	0	4	0	0	200	17	67	32	10	266	32	6	300	20	100	0	3	0	0	0	0	8	0	0	0	0	0	0
ENSPMAG00000000812	unknown	0	0	17	0	0	8	0	0	0	0	0	42	0	1	10	7	0	65	0	0	0	0	0	2	0	0	3	0	0	0	0	0	14
ENSPMAG00000000813	unknown	0	0	2	0	0	0	0	0	3	0	0	29	0	1	62	96	0	0	0	10	0	8	0	0	0	0	30	0	0	0	0	0	0
ENSPMAG00000000814	unknown	8	0	28	1	91	17	178	638	1	0	0	152	0	222	163	92	276	0	26	358	1	0	4	2	46	0	128	0	145	0	0	1	89
ENSPMAG00000000815	pa2g4a	2538	2712	11	0	5699	652	8	1084	187	1863	0	43	2574	7	43	22	0	0	0	1	490	19	739	46	473	0	25	25	0	3399	3	0	0
ENSPMAG00000000816	vps25	0	0	1	5	0	24	1	0	0	0	0	1	0	10	29	3	0	0	26	0	0	147	55	63	0	0	2	0	0	54	0	0	22
ENSPMAG00000000817	zbtb8b	7	1	0	0	0	0	0	0	11	25	0	31	0	9	187	36	0	0	54	1	0	8	0	2	0	0	25	0	0	0	0	0	1079
ENSPMAG00000000818	lrrc39	0	0	0	0	0	0	0	0	60	0	0	26	0	0	16	152	0	0	0	0	0	8	0	0	0	0	29	24	0	0	0	0	17
ENSPMAG00000000819	unknown	6	2	3	32	179	7	0	0	2	1	6	45	3	71	78	32	0	1	38	8	0	0	0	0	0	16	25	0	0	0	987	16	2
ENSPMAG00000000820	sqlea	1	111	6	0	0	36	49	0	1	27	0	229	0	0	199	35	0	45	0	8	0	0	13	0	0	0	56	0	0	0	0	0	794
ENSPMAG00000000821	unknown	0	0	0	0	0	7	0	0	0	0	0	6	0	0	6	29	3	0	0	0	0	13	0	0	0	0	3	0	0	0	0	0	0
ENSPMAG00000000822	unknown	0	0	0	1	0	0	7	0	0	0	0	0	0	3	0	3	0	0	3	2	0	0	0	0	0	0	0	0	0	0	0	0	0
ENSPMAG00000000823	trmt13	0	868	32	59	0	0	18	0	46	0	0	25	0	22	24	139	0	6	0	5	0	0	0	4	0	0	29	0	0	0	0	0	2
ENSPMAG00000000824	lrrc34	0	0	20	8	56	0	0	0	0	44	0	3	0	0	7	34	0	0	7	20	0	5	0	0	0	0	29	0	0	0	0	0	0
ENSPMAG00000000825	SLC9A1	0	0	0	177	0	0	0	0	0	426	0	12	0	0	0	0	0	0	1	0	0	0	0	203	0	0	36	0	0	0	0	0	0
ENSPMAG00000000826	faah2a	7	223	1	1	0	2	0	6	0	68	2	22	0	49	38	33	0	0	0	62	0	6	40	0	0	0	42	9	0	0	0	35	858
ENSPMAG00000000827	ergic3 (1 of 2)	0	0	0	0	4	0	0	0	29	10	0	39	48	15	8	118	13	0	4	43	0	6	0	0	0	0	8	0	0	0	0	0	261
ENSPMAG00000000828	unknown	0	0	0	0	0	0	0	0	0	1	0	0	0	0	0	0	0	0	0	0	0	0	0	0	0	0	0	0	0	0	0	0	0
ENSPMAG00000000829	kif6	0	0	7	0	0	0	0	2	0	1968	6	62	0	18	6	53	38	20	274	99	0	0	0	44	0	0	45	0	3	583	0	0	0
ENSPMAG00000000830	znf831	0	0	0	0	0	0	4	0	0	0	0	53	0	0	25	58	0	1	2	32	0	1	2	0	0	0	16	0	0	0	0	0	0
ENSPMAG00000000831	unknown	0	5580	0	0	2597	1056	613	0	0	1911	38	21	4351	9	172	5	0	54	46	34	143	1191	1225	1357	0	259	25	0	1025	0	0	0	0
ENSPMAG00000000832	eif2b5	0	0	24	0	192	28	0	0	0	2	0	25	0	3	0	83	0	0	317	0	0	1	0	4	0	0	32	0	0	1207	0	0	173
ENSPMAG00000000833	dis3 (2 of 43)	28	11	27	20	41	5	17	14	432	11	7	40	0	37	103	100	12	66	35	29	0	9	0	44	23	0	54	2	2	0	12	9	226
ENSPMAG00000000834	PARP9	21	0	0	0	0	25	70	0	0	3661	312	1	0	0	3	3	79	0	2	1	0	31	148	61	0	0	2	0	0	0	0	0	0
ENSPMAG00000000835	fzd3a	0	0	51	0	37	0	0	0	0	0	0	0	0	0	0	38	0	1	0	0	0	0	0	0	0	0	0	1	0	0	3	0	12
ENSPMAG00000000836	VILL	2	102	3	0	0	66	0	83	0	345	0	71	113	75	123	92	2	106	44	45	0	5	0	0	0	0	33	136	330	132	0	2	104
ENSPMAG00000000837	trpc1	10	0	0	0	0	0	0	0	0	51	0	7	0	101	0	0	0	0	178	0	0	110	0	0	0	0	9	0	0	0	0	0	580
ENSPMAG00000000838	kcnk5b	0	0	1	0	0	0	0	0	1	0	0	33	0	17	6	6	84	0	1	1	0	0	0	0	0	0	31	0	0	0	0	0	12
ENSPMAG00000000839	zgc:113090	0	0	0	82	0	0	68	0	0	0	0	5	0	0	0	42	0	0	149	0	0	3	0	0	1	0	5	0	0	0	0	0	0
ENSPMAG00000000840	unknown	0	0	10	0	0	0	0	0	0	0	0	26	0	2	0	0	0	0	0	0	0	17	0	0	0	0	0	0	1	0	0	0	0
ENSPMAG00000000841	ston2 (1 of 2)	0	0	84	0	0	6	5	0	0	344	0	49	0	0	0	38	0	17	0	44	0	0	0	0	0	0	49	0	0	0	0	0	0
ENSPMAG00000000842	wdr74	0	0	3	44	5	317	0	0	0	0	0	5	0	11	26	39	122	130	0	0	0	0	0	94	0	0	15	98	0	0	0	0	0
ENSPMAG00000000843	zfand1	0	0	0	0	19	27	0	6	0	0	0	5	0	44	15	7	0	1	0	0	0	0	0	0	0	0	22	5	1	0	0	32	0
ENSPMAG00000000844	fynrk (1 of 3)	1	6	0	0	0	13	0	0	423	18	0	32	0	30	42	33	0	0	0	387	0	0	0	0	0	0	9	1	0	0	0	0	5
ENSPMAG00000000845	kcnj1b	0	0	0	0	145	16	45	0	0	0	0	37	0	0	38	17	0	0	0	1	0	0	0	0	0	0	28	0	0	0	0	8	0
ENSPMAG00000000846	ENDOD1	0	0	0	0	0	0	4	0	0	0	0	0	0	0	28	69	0	0	0	0	0	0	0	0	48	0	17	0	4	0	0	0	412
ENSPMAG00000000847	nudt8	0	0	0	0	0	0	0	0	0	0	0	13	0	22	108	66	0	0	1	76	0	0	0	1	0	0	9	0	0	0	0	0	456
ENSPMAG00000000848	unknown	0	0	3	4	13	0	0	0	0	41	0	5	0	0	1	7	0	0	2	27	0	0	32	0	0	0	14	0	0	0	0	0	358
ENSPMAG00000000849	unknown	0	0	1	0	0	36	88	0	0	0	0	3	0	0	0	0	0	1	4	5	0	0	0	0	0	0	4	2	0	0	0	0	0
ENSPMAG00000000850	C15orf61	0	0	0	0	0	0	0	0	0	35	0	7	0	10	1	12	0	0	0	0	0	0	0	0	0	0	5	0	0	0	0	0	0
ENSPMAG00000000851	EDEM3 (1 of 2)	0	0	0	0	0	1	0	0	0	0	0	1	0	3	0	0	0	0	5	0	0	0	0	0	0	0	13	1	0	0	0	0	0
ENSPMAG00000000852	rasal2	0	540	13	0	0	15	82	34	0	0	21	52	5	57	242	144	0	1	5	62	0	77	8	265	2	1	51	0	0	0	109	0	770
ENSPMAG00000000853	iqch	732	1	16	0	0	52	0	0	0	1	0	69	0	10	94	11	0	0	105	45	2	0	0	36	0	0	97	17	0	0	0	0	54
ENSPMAG00000000854	zgc:101744	0	873	103	3	1170	86	243	0	0	462	0	17	2019	4	5	39	336	0	0	0	189	32	201	867	271	0	3	0	0	1637	0	0	56
ENSPMAG00000000855	COL1A1 (1 of 3)	1	4	83	1	163	11	7	230	17	144	1	218	0	15	259	189	0	187	8	172	0	0	18	4	0	0	150	83	0	3	0	0	218
ENSPMAG00000000856	unknown	0	1928	0	0	0	58	0	0	0	134	0	2	0	1	0	0	944	0	0	0	0	0	0	0	0	0	1	0	0	0	0	0	0
ENSPMAG00000000857	unknown	1	0	0	0	0	4	2	0	0	0	49	4	0	0	56	0	0	12	0	55	0	0	0	0	0	0	4	1	0	0	0	0	0
ENSPMAG00000000858	st8sia6	2	0	69	128	0	0	0	1	0	0	0	13	0	32	91	87	0	0	408	11	0	1	0	49	0	0	25	0	0	0	0	0	424
ENSPMAG00000000859	pgls	0	0	0	0	0	1	0	0	0	0	0	1	14	5	0	7	0	0	0	0	0	0	0	0	0	0	6	0	0	0	0	0	16
ENSPMAG00000000860	e2f5	0	0	3	0	0	0	0	0	0	0	0	19	0	0	18	31	0	0	0	0	0	0	0	0	0	0	8	0	0	0	0	0	2
ENSPMAG00000000861	rpl4	3	35941	63	8	38621	10010	2255	185	3476	39073	0	235	18	7	60	739	7907	41	29	83	2722	10267	14538	10078	7562	28912	292	13	7113	8734	0	1035	6775
ENSPMAG00000000862	uqcrc1 (1 of 2)	6	8510	18	150	1963	807	1078	0	0	0	64	55	6410	198	11	105	0	9	0	0	569	1189	2230	816	0	1819	48	103	0	0	0	0	3641
ENSPMAG00000000863	nup62l	0	0	15	0	4	155	0	0	0	79	0	34	0	61	30	90	0	26	0	0	0	8	0	0	0	4	6	0	0	0	0	108	10
ENSPMAG00000000864	c1qtnf5 (1 of 8)	27	0	0	0	0	0	0	0	10	1	0	11	0	7	0	10	0	0	3	0	0	0	0	6	0	0	7	0	0	0	1	0	0
ENSPMAG00000000865	myo1b	90	1	10	2	43	3	7	0	111	0	0	47	0	34	210	92	0	0	30	56	0	1	0	2	0	0	53	1	0	5	0	0	1602
ENSPMAG00000000866	arpc5b	0	19578	1	0	21563	3491	1578	0	1	12425	6	41	9974	0	398	25	0	0	4	1	2563	364	4853	11746	3862	9052	67	607	2267	4745	0	0	0
ENSPMAG00000000867	MRPL55	0	168	0	0	0	16	0	0	0	0	0	13	546	0	6	12	0	0	1	0	2	0	17	0	0	0	0	0	0	0	0	0	0
ENSPMAG00000000868	CDKN2B	0	0	0	0	0	0	0	0	0	0	0	18	0	0	0	0	0	0	0	0	0	0	0	0	0	0	14	0	0	0	0	0	5
ENSPMAG00000000869	npr1a	0	0	0	0	0	0	0	0	0	0	0	10	0	0	5	3	0	0	0	0	0	0	0	0	0	0	16	0	0	0	0	0	0
ENSPMAG00000000870	fbxo42	18	0	96	0	0	0	42	0	1	5	0	3	0	2	16	0	0	0	0	0	0	0	0	0	0	0	3	0	0	0	0	0	0
ENSPMAG00000000871	ZAN (1 of 6)	13	0	4	0	0	6	0	0	4	5	0	52	0	36	271	285	0	38	3	16	0	0	0	0	17	0	60	2	0	0	0	0	365
ENSPMAG00000000872	unknown	5	56	8	0	0	0	0	0	0	0	0	54	0	46	211	76	4	0	0	296	0	0	0	0	0	0	34	0	0	0	0	0	0
ENSPMAG00000000873	rcc2 (1 of 2)	0	0	4	0	394	2	0	45	0	1137	263	3	0	25	18	38	0	0	9	0	0	0	0	18	0	0	2	0	0	0	0	0	68
ENSPMAG00000000874	jag1b	1	6	4	63	0	0	0	3	82	0	33	31	1388	88	3	73	0	78	34	0	1	2	0	0	0	0	16	1	2	0	0	0	21
ENSPMAG00000000875	FMN2 (2 of 2)	1	0	0	0	0	7	0	0	0	0	68	14	0	0	0	15	0	3	91	44	0	0	0	0	0	0	6	0	0	0	0	0	0
ENSPMAG00000000876	mapkbp1	18	0	39	0	0	70	38	291	0	909	32	99	0	24	112	118	17	0	43	89	0	0	10	0	0	0	53	0	1	0	0	0	8
ENSPMAG00000000877	NPHP3-ACAD11	0	0	1	0	0	1	0	0	16	35	0	20	0	0	50	195	0	0	0	0	0	0	0	15	0	0	16	32	0	417	0	0	0
ENSPMAG00000000878	plxna1 (1 of 2)	0	3	51	0	0	10	0	0	0	0	0	6	0	0	0	48	0	1	0	0	0	0	0	5	1	0	2	0	0	0	0	0	3
ENSPMAG00000000879	VWA5A (1 of 2)	0	0	3	0	0	0	0	1	0	106	6	9	0	28	43	53	0	0	2	37	0	154	0	0	7	0	33	0	0	0	0	0	38
ENSPMAG00000000880	mlxip	0	0	30	676	0	11	0	0	0	0	0	57	0	153	24	21	0	0	0	12	0	0	0	0	0	0	46	3	15	0	0	0	113
ENSPMAG00000000881	thg1l	485	19	0	0	0	0	0	0	0	1013	0	40	0	0	166	0	0	0	45	74	0	0	0	6	0	0	27	1	0	0	0	0	0
ENSPMAG00000000882	znf536	0	0	0	0	0	1	0	0	0	0	0	6	0	36	0	0	0	0	0	0	0	0	0	0	0	0	22	2	0	0	0	0	80
ENSPMAG00000000883	mtif3	0	0	1	0	2557	41	0	0	0	0	2	0	0	0	32	16	0	0	0	5	0	0	316	694	0	0	0	0	0	0	0	0	0
ENSPMAG00000000884	ZAN (2 of 6)	2	39	54	0	0	2	0	0	6	23	1	76	0	161	12	59	1	0	41	20	0	0	0	2	20	0	44	2	0	2	0	0	7
ENSPMAG00000000885	si:ch211-210b2.2	220	25	0	29	0	0	0	0	5	0	1	46	0	3	15	308	0	0	65	63	0	0	0	70	0	0	23	0	0	0	0	0	9
ENSPMAG00000000886	GTF3A (1 of 2)	25	234	1	0	259	32	0	0	0	0	0	1	76	69	0	1	0	0	0	63	2	2	53	119	0	0	8	0	0	3	0	2	5
ENSPMAG00000000887	unknown	0	0	0	0	0	0	8	0	1018	0	0	0	0	22	4	0	0	18	0	8	0	0	33	0	0	0	0	0	0	0	0	0	15
ENSPMAG00000000888	dgcr2	5	1	23	3	9	5	53	334	415	0	0	7	0	41	42	22	0	0	32	0	0	3	0	3	1	0	33	0	0	52	0	0	0
ENSPMAG00000000889	ZNFX1 (2 of 3)	3	133	0	0	0	105	9	0	0	0	0	28	536	264	8	10	0	18	20	0	0	60	35	2	0	0	10	0	0	0	0	1	8
ENSPMAG00000000890	ripk1l	413	109	20	1	0	0	0	15	0	170	3	50	1	19	26	19	0	3	9	0	0	2	554	903	2	0	14	0	0	0	0	0	0
ENSPMAG00000000891	uqcrb	405	3344	1	0	6599	1304	163	1731	5145	883	0	68	4518	5	0	175	0	0	0	0	195	454	1514	2091	15	6840	2	0	271	3344	0	1691	0
ENSPMAG00000000892	ABCC3	89	0	5	2	23	2	54	332	0	29	0	98	0	46	54	241	0	4	7	344	0	0	80	3	9	0	85	11	0	87	0	40	336
ENSPMAG00000000893	git1 (1 of 2)	0	0	0	0	0	0	0	0	0	0	0	0	0	14	0	0	0	0	0	0	0	0	0	0	0	0	0	5	0	0	0	0	0
ENSPMAG00000000894	gsx2	0	0	0	0	0	0	0	0	0	0	0	13	0	10	9	7	0	0	0	0	0	0	0	0	0	0	7	0	0	0	0	0	0
ENSPMAG00000000895	cdx4	7	0	0	0	16	3	0	0	2	10	0	5	0	0	0	16	0	0	0	0	0	0	0	1	0	0	36	0	0	0	0	0	0
ENSPMAG00000000896	unknown	81	3	1	132	0	0	0	0	0	155	289	60	0	0	24	114	0	0	16	12	0	7	0	1	0	0	25	0	0	0	0	0	0
ENSPMAG00000000897	unknown	0	0	0	0	0	0	135	0	0	0	1	4	0	14	14	31	0	0	0	0	0	0	0	12	0	0	10	0	0	0	0	0	5
ENSPMAG00000000898	tmem101	0	0	0	0	0	20	0	0	1	0	0	6	0	0	2	10	0	0	6	26	0	0	41	0	0	0	12	13	0	0	0	0	105
ENSPMAG00000000899	slc35b4	0	0	4	58	0	25	0	0	0	151	2	16	0	92	39	17	0	0	0	18	0	0	0	3	4	0	13	3	1	0	0	0	0
ENSPMAG00000000900	hspbp1	0	0	0	0	0	0	0	0	0	0	0	3	0	0	2	0	0	0	0	0	0	0	0	0	0	0	0	4	0	0	0	0	0
ENSPMAG00000000901	unknown	0	10	1	0	3	0	200	0	44	0	0	11	0	1	24	13	0	0	0	38	0	0	0	0	0	0	7	83	1	0	85	0	0
ENSPMAG00000000902	stk38b	0	1734	0	10	0	80	5	2	0	0	0	11	0	2	83	35	4	0	0	0	0	1	10	0	4	0	9	8	0	280	0	0	0
ENSPMAG00000000903	sh3bp4a	47	0	29	0	0	0	0	0	0	0	0	4	0	0	97	2	0	0	0	92	0	1	3	0	0	0	46	0	0	0	0	0	0
ENSPMAG00000000904	fopnl	0	7	0	0	0	65	232	0	0	0	0	9	0	0	94	10	0	0	0	0	34	0	282	0	0	0	19	54	0	0	1	0	0
ENSPMAG00000000905	gtpbp4	8	5856	2	0	3903	59	74	0	0	8753	0	51	0	51	31	16	0	73	1	8	0	24	848	674	5	0	7	0	0	1152	0	0	0
ENSPMAG00000000906	CYP2W1 (1 of 4)	0	0	5	0	0	0	0	0	1	0	0	40	0	0	17	14	0	0	0	0	0	0	0	11	0	0	5	0	0	0	0	0	0
ENSPMAG00000000907	myh9b	43	396	4	0	12	147	112	213	288	256	17	59	6323	21	188	111	1	20	6	109	0	241	596	6	74	0	69	38	403	0	15	0	231
ENSPMAG00000000908	fbln2	0	0	0	0	0	12	0	0	0	0	0	24	0	3	108	32	1	0	0	60	0	1	0	0	0	0	22	0	0	0	0	0	762
ENSPMAG00000000909	unknown	10	700	0	0	0	4	0	58	0	0	0	10	0	0	17	29	0	0	0	11	0	1	0	0	0	0	22	0	0	0	0	0	73
ENSPMAG00000000910	lrguk	0	0	11	9	0	0	0	0	0	173	0	58	0	56	11	50	0	54	29	0	0	0	0	0	0	0	37	120	19	0	0	0	0
ENSPMAG00000000911	TMC3	0	0	24	0	0	16	0	0	0	74	0	27	0	5	43	5	0	0	0	34	0	0	0	6	0	0	9	1	0	0	0	0	0
ENSPMAG00000000912	ninj2	0	0	0	0	0	54	52	0	0	0	0	1	0	0	0	2	0	0	0	0	0	0	6	1	0	0	7	0	0	0	0	0	0
ENSPMAG00000000913	unknown	9	0	0	0	0	0	0	0	0	0	0	6	0	0	0	3	0	0	0	0	0	0	0	0	0	0	0	14	0	0	0	0	139
ENSPMAG00000000914	thbs3b	0	1	0	0	16	0	0	0	0	0	3	22	0	0	18	0	0	0	0	0	1	0	0	20	0	0	7	0	0	0	0	0	0
ENSPMAG00000000915	tmem184ba	109	0	0	2	0	38	10	0	1557	7	0	55	0	3	0	266	0	21	1	54	0	1	50	0	8	0	27	1	0	0	0	0	7
ENSPMAG00000000916	ptgs1	0	0	0	0	0	0	0	0	0	17	0	18	0	0	1	2	0	0	0	0	0	0	0	0	0	0	6	0	0	0	0	0	0
ENSPMAG00000000917	zgc:86811 (1 of 2)	0	0	0	0	5	0	0	0	0	0	0	3	1505	0	42	1	0	0	0	1	0	0	0	13	0	0	3	1	0	1647	0	0	0
ENSPMAG00000000918	gtpbp3	0	0	0	0	0	0	1	0	0	0	0	8	0	123	0	0	0	0	0	0	0	0	0	285	0	0	6	435	0	0	0	0	0
ENSPMAG00000000919	parp16	0	0	2	115	0	76	0	35	14	0	0	32	0	1	15	103	0	0	7	1	0	0	0	0	1	0	28	0	0	0	0	0	0
ENSPMAG00000000920	exd1	0	0	3	0	0	0	10	0	0	0	0	18	0	0	0	2	0	64	200	0	0	0	0	0	0	0	46	0	0	0	0	0	0
ENSPMAG00000000921	unknown	0	0	0	0	0	0	0	0	0	0	0	0	0	1	0	0	0	16	0	74	0	0	0	0	0	0	23	0	0	0	0	0	0
ENSPMAG00000000922	PXN (1 of 2)	0	0	0	40	0	4	7	25	0	0	0	5	0	45	15	12	0	0	0	0	0	0	0	0	0	0	12	0	0	0	0	0	5
ENSPMAG00000000923	GP1BA (1 of 13)	110	231	0	0	0	0	0	45	0	3	0	17	0	95	79	116	0	0	0	21	0	4	0	0	0	0	46	0	0	0	0	0	470
ENSPMAG00000000924	gaa	0	0	0	0	0	0	0	39	0	0	0	2	0	0	73	43	0	0	59	0	0	0	0	0	0	0	0	0	0	0	0	3	0
ENSPMAG00000000925	unknown	0	0	0	0	0	0	0	0	0	0	0	0	0	0	0	0	0	0	0	0	0	0	0	0	0	0	0	0	0	0	0	0	0
ENSPMAG00000000926	glra2	11	0	2	46	59	140	0	2	0	0	23	12	0	0	65	37	0	0	3	0	0	0	0	0	0	0	27	0	0	0	0	0	2348
ENSPMAG00000000927	unknown	0	0	0	0	0	0	0	0	0	0	0	0	0	0	0	0	0	0	0	0	0	0	0	0	0	0	0	0	0	0	0	0	0
ENSPMAG00000000928	ARMC6	0	0	13	0	0	16	0	0	4	6	0	8	0	0	2	58	0	0	1	0	0	0	0	0	0	0	15	0	0	0	0	0	0
ENSPMAG00000000929	pbrm1l	27	24	13	0	52	12	0	0	159	171	0	26	0	106	68	2	0	0	0	18	11	0	448	211	0	13	29	306	0	0	0	229	263
ENSPMAG00000000930	unknown	0	0	0	0	0	5	0	0	0	0	0	1	0	0	0	0	0	0	0	0	0	0	0	0	0	0	0	0	0	0	0	0	3
ENSPMAG00000000931	dhdds	0	0	5	6	0	18	0	10	4	0	0	1	0	6	2	2	0	0	0	0	0	0	0	0	0	0	1	0	0	0	0	2	0
ENSPMAG00000000932	osbpl1a	0	0	0	72	0	8	2	0	17	0	0	2	0	0	10	42	0	0	2	1	0	0	0	0	0	0	2	0	294	0	0	0	2
ENSPMAG00000000933	ACVR2A (1 of 3)	0	0	8	0	0	0	0	0	1359	2	0	32	1	19	7	45	0	0	2	0	0	0	0	0	0	0	1	0	0	0	0	0	0
ENSPMAG00000000934	gatad2ab	0	863	9	0	177	83	0	0	0	0	0	19	0	112	56	15	0	0	0	16	0	14	12	0	0	0	4	73	0	0	0	0	874
ENSPMAG00000000935	slc41a1	0	0	0	0	0	0	0	0	0	0	0	30	0	0	0	115	0	0	148	7	0	0	0	0	0	0	0	0	0	0	0	0	0
ENSPMAG00000000936	grn2	0	0	0	0	0	0	0	0	1	0	0	4	0	12	9	8	0	0	0	47	0	0	0	0	0	0	5	0	0	0	0	0	7
ENSPMAG00000000937	FAIM2 (1 of 3)	0	0	0	16	0	35	0	0	0	23	0	5	0	35	15	18	0	0	0	64	0	0	0	0	0	0	8	0	0	478	0	0	0
ENSPMAG00000000938	brwd3	0	0	0	6	0	0	0	15	0	0	0	11	0	1	1	2	0	1	1	17	0	0	1	0	5	0	21	0	0	0	0	0	332
ENSPMAG00000000939	gpd2	38	36	3	0	0	0	0	0	0	0	38	30	0	38	29	145	0	10	0	0	61	1	337	0	0	0	17	0	0	0	1606	0	291
ENSPMAG00000000940	rbm17	46	0	16	0	4	90	15	0	0	805	0	27	0	0	10	27	6	0	38	10	0	0	39	0	210	0	7	0	0	0	0	0	229
ENSPMAG00000000941	znf292a	0	386	0	0	430	49	0	2	0	7	32	72	0	20	345	56	0	0	12	102	0	0	0	40	0	0	43	0	0	0	0	0	255
ENSPMAG00000000942	rpl26	3576	17106	238	111	24689	5775	2509	2416	0	15115	0	283	4055	20	584	317	3024	185	0	48	2239	4386	10538	6931	8637	7883	38	361	3719	3348	0	3650	3144
ENSPMAG00000000943	unknown	0	16	0	70	0	0	0	0	0	0	0	4	0	0	8	0	0	0	0	0	0	0	0	0	0	0	0	0	0	0	0	0	2
ENSPMAG00000000944	ANO4	0	1	44	89	0	77	39	0	0	6	39	63	0	6	37	37	0	0	0	1	0	3	0	0	0	0	25	0	69	0	0	0	0
ENSPMAG00000000945	fa2h	0	6	7	0	0	2	0	0	18	20	0	0	0	8	59	19	0	1	0	0	0	48	0	0	0	0	1	6	0	0	0	0	606
ENSPMAG00000000946	ccm2	0	0	12	0	0	0	0	0	0	0	8	22	0	0	0	1	0	2	5	30	0	0	2	0	0	0	7	408	4	0	1	0	21
ENSPMAG00000000947	acadsb	17	1528	0	0	0	132	17	0	0	3288	3	130	0	1	0	34	0	0	41	44	0	0	1	14	0	0	4	0	0	0	0	0	1159
ENSPMAG00000000948	BMPR2 (1 of 3)	0	0	5	0	0	2	51	0	0	0	250	11	0	1	25	0	0	0	0	0	0	107	0	0	0	0	11	0	0	0	40	0	145
ENSPMAG00000000949	kif5aa	12	0	111	4	0	2	184	0	0	0	0	218	4	24	56	145	0	0	8	40	0	0	100	1	0	0	21	0	461	0	0	0	141
ENSPMAG00000000950	slc4a4a	0	11	0	38	0	15	0	0	0	9	0	35	0	91	114	24	0	0	170	4	0	0	0	0	0	7	29	0	0	0	0	0	1
ENSPMAG00000000951	unknown	0	0	0	0	0	4	29	0	0	0	0	0	0	1	150	0	0	0	0	0	0	5	0	0	0	0	1	0	0	0	0	0	0
ENSPMAG00000000952	pir	0	0	0	0	0	0	0	0	0	0	0	0	0	0	0	0	0	0	0	0	0	0	0	0	0	0	16	0	0	0	0	0	0
ENSPMAG00000000953	bysl	0	0	0	0	0	0	0	0	0	0	0	5	0	0	38	32	0	5	0	0	0	82	0	0	0	0	27	0	0	0	0	0	0
ENSPMAG00000000954	unknown	0	0	0	0	0	0	0	0	0	0	0	0	0	0	0	0	0	0	0	0	0	0	0	0	0	0	0	0	0	0	0	0	0
ENSPMAG00000000955	vcpip1 (2 of 2)	17	0	8	8	0	5	0	0	0	0	0	9	0	0	128	24	0	28	0	0	0	7	111	0	0	25	26	7	1	0	0	0	10
ENSPMAG00000000956	cishb	0	0	0	0	0	0	0	0	0	0	0	7	0	1	18	5	0	0	0	43	0	0	0	0	0	0	7	0	0	0	0	1	801
ENSPMAG00000000957	KRT80 (1 of 11)	254	0	0	0	50	0	0	0	0	0	0	14	0	0	1	4	0	0	2	0	0	0	0	1	0	0	19	0	0	0	0	0	0
ENSPMAG00000000958	tcf4	133	0	0	1	44	70	34	5	0	117	0	10	0	42	1	25	0	4	0	6	15	0	67	0	2	1	42	3	41	440	0	0	385
ENSPMAG00000000959	unknown	0	0	37	0	0	0	0	0	0	0	0	21	0	2	19	46	0	5	0	35	0	0	0	0	0	0	4	0	0	0	0	0	3
ENSPMAG00000000960	tex10	0	270	6	0	0	7	23	0	11	0	0	16	0	0	26	12	535	78	25	0	0	5	0	0	2	0	35	0	0	0	0	0	43
ENSPMAG00000000961	unknown	0	0	31	0	0	2	0	0	61	3	0	18	0	40	30	34	2	0	0	0	0	0	0	149	0	0	2	33	0	0	0	0	0
ENSPMAG00000000962	unknown	0	0	0	0	0	0	0	0	1215	0	0	20	0	4	12	140	0	0	0	18	0	0	0	16	1	0	2	59	0	0	0	0	0
ENSPMAG00000000963	tcerg1a	75	2	0	0	949	65	153	59	5513	370	0	2	1	12	22	3	0	52	0	4	30	28	300	279	271	0	8	142	0	0	0	0	0
ENSPMAG00000000964	nfyal	0	12	0	0	1655	6	0	0	0	3136	0	43	0	14	9	55	203	0	0	0	0	0	1	0	0	0	24	0	7	0	0	0	0
ENSPMAG00000000965	rpl19	11893	49646	176	0	46061	15626	6236	4216	20632	21178	130	668	19573	0	1368	954	12142	2	13	438	4940	13324	24731	17349	11130	35317	203	0	9931	3434	4836	4897	0
ENSPMAG00000000966	tfpi2 (1 of 2)	2987	0	0	0	566	45	19	75	0	0	40	3	0	7	203	52	0	4	0	2	34	0	3808	1558	0	0	3	0	434	0	0	0	0
ENSPMAG00000000967	unknown	0	0	0	0	0	32	0	0	0	0	98	6	375	0	0	53	0	0	6	0	0	0	4	118	0	0	2	0	0	99	0	0	26
ENSPMAG00000000968	grasp	7546	869	0	0	1102	228	0	0	0	1029	0	8	0	9	7	6	0	0	0	41	17	64	122	1096	3	0	4	0	0	1	0	0	0
ENSPMAG00000000969	AHR (1 of 2)	7	29	66	0	0	13	142	0	1	0	0	105	0	6	83	54	0	2	264	17	1	2	0	1595	2	0	19	3	0	0	1	0	0
ENSPMAG00000000970	clrn1	0	0	0	209	0	0	1	0	0	0	0	8	0	0	6	62	0	8	4	12	0	0	0	0	0	0	2	0	0	0	71	0	0
ENSPMAG00000000971	hspa12b	0	0	2	13	0	0	0	0	0	0	0	0	0	0	48	2	0	0	0	0	0	0	0	0	0	0	4	1	0	0	0	0	0
ENSPMAG00000000972	unknown	0	0	0	0	0	0	0	445	0	57	0	13	0	0	0	50	0	0	0	0	0	0	0	0	0	0	8	6	0	0	0	0	0
ENSPMAG00000000973	unknown	0	0	0	0	0	7	0	0	0	0	0	0	0	0	0	6	0	0	0	0	0	0	0	0	0	0	12	0	0	0	0	1	0
ENSPMAG00000000974	gnl2	0	3762	13	19	404	80	0	2	0	76	0	35	0	25	32	10	0	1	2	20	387	26	79	1361	2353	0	25	3	3	300	0	0	0
ENSPMAG00000000975	tsr3	0	1160	3	6	102	160	0	0	0	0	0	11	453	4	100	19	0	212	40	0	0	24	101	53	0	0	5	0	0	29	0	0	0
ENSPMAG00000000976	uqcrc2a	0	5669	4	0	2323	124	462	0	386	2831	0	104	0	6	18	18	1	18	2	137	0	464	699	476	1	0	12	22	0	1243	0	0	0
ENSPMAG00000000977	unknown	225	2439	1	0	374	316	0	0	628	178	32	54	0	4	22	0	0	0	0	0	0	0	0	0	0	0	33	0	0	0	0	0	2502
ENSPMAG00000000978	id2b	2	64	0	0	8	16	2	7	0	1201	0	2	0	0	0	0	0	0	0	14	0	0	211	1	10	0	7	0	0	0	0	0	298
ENSPMAG00000000979	tcf12	0	0	12	0	0	0	0	0	0	301	0	6	0	18	8	142	0	1	2	0	0	0	9	0	0	0	3	27	0	0	0	0	0
ENSPMAG00000000980	ttc26	0	114	0	0	0	0	0	0	8	0	15	9	0	8	90	71	0	0	3	72	0	0	0	0	0	0	15	0	0	0	0	0	0
ENSPMAG00000000981	unknown	0	273	0	0	0	2	0	0	0	0	0	12	0	0	0	0	0	0	0	0	0	11	0	0	0	0	4	0	0	0	0	0	0
ENSPMAG00000000982	tmem74b	0	0	0	0	0	6	0	0	0	0	0	11	0	187	0	0	0	0	1	0	0	0	0	0	0	0	16	0	0	0	0	0	0
ENSPMAG00000000983	unknown	503	0	0	4	0	0	0	0	0	0	1	11	0	16	4	31	0	0	1	7	0	0	2	0	0	0	0	0	0	0	0	0	0
ENSPMAG00000000984	kcnj19b	0	0	13	0	0	15	0	0	0	0	0	9	0	0	0	21	0	0	377	61	0	0	0	0	0	0	8	0	0	2	0	2	0
ENSPMAG00000000985	nap1l1	364	3009	42	0	7009	674	114	720	0	3390	0	25	357	19	0	13	597	0	58	14	204	998	32	631	156	1128	7	345	1885	1007	0	135	1
ENSPMAG00000000986	saal1	0	0	8	0	3	0	0	0	0	6	0	6	0	43	5	36	0	0	22	44	0	0	0	0	0	0	8	0	0	0	0	0	0
ENSPMAG00000000987	WAC (1 of 3)	538	1531	2	2	0	24	0	0	0	0	22	14	11	73	141	35	0	0	3	41	64	0	844	34	0	0	39	0	0	548	0	1	514
ENSPMAG00000000988	SRCRB4D (1 of 7)	30	0	0	0	0	0	0	0	0	0	0	13	0	13	16	12	0	0	32	18	0	0	0	0	0	0	7	0	0	0	0	0	0
ENSPMAG00000000989	unknown	0	0	0	0	63	0	0	116	0	0	3	59	0	43	28	183	0	2	12	114	1	12	0	0	0	0	6	70	0	0	16	0	0
ENSPMAG00000000990	rpusd2 (2 of 2)	0	346	7	15	0	74	0	0	0	0	0	15	0	46	0	5	1825	5	0	0	0	0	0	0	0	0	9	2	0	0	0	0	0
ENSPMAG00000000991	si:ch211-245j22.3	0	0	0	0	0	0	0	0	0	0	0	25	0	1	0	3	0	0	43	34	0	0	0	0	0	0	7	0	0	0	0	0	0
ENSPMAG00000000992	SLITRK1	82	0	0	0	0	0	8	0	0	0	1	69	0	18	0	6	0	72	301	6	0	0	0	4	0	0	36	16	0	0	0	0	1
ENSPMAG00000000993	dbi	38	5097	0	234	46535	3928	1458	1055	3878	16467	0	54	2847	46	99	8	152	0	0	95	3380	5030	6487	8859	2442	21300	24	0	4483	6964	0	880	3208
ENSPMAG00000000994	drd2b	0	14	0	0	0	0	0	0	0	0	0	4	0	0	1	0	0	7	0	18	0	0	0	0	0	0	30	1	0	0	0	0	4
ENSPMAG00000000995	si:ch211-246m6.5	0	0	148	4	0	1	0	11	0	0	0	43	0	16	194	191	0	0	42	182	0	3	0	5	0	0	94	230	0	0	0	0	256
ENSPMAG00000000996	nmt2	154	2122	43	0	5755	21	0	5622	11	69	70	10	0	0	29	100	0	0	1	30	42	0	0	20	944	29	64	0	109	0	0	0	0
ENSPMAG00000000997	nkx2.1a	2	0	1	0	1	0	0	0	0	0	0	0	0	2	0	0	0	39	0	0	0	0	0	0	0	0	5	0	0	0	0	0	16
ENSPMAG00000000998	CTDSPL2 (1 of 3)	1	62	16	0	0	187	114	0	7205	1955	0	34	1	0	13	6	0	0	0	0	0	6	142	3	0	0	14	0	1	16	0	1	37
ENSPMAG00000000999	unknown	0	0	0	0	0	0	0	0	0	0	0	0	0	0	0	0	0	0	0	0	0	0	0	0	0	0	0	0	0	0	0	0	0
ENSPMAG00000001000	unknown	0	0	0	0	0	0	0	0	0	0	0	1	0	0	0	0	0	0	0	0	0	0	0	0	0	0	0	0	0	0	0	0	0
ENSPMAG00000001001	gcdh	0	0	0	5	8	0	0	1	7	191	0	25	0	4	93	61	14	5	44	16	0	97	103	0	0	0	29	26	0	0	0	0	29
ENSPMAG00000001002	unknown	3	0	2	0	0	0	0	0	0	0	0	5	0	11	51	27	0	0	2	0	0	0	1	0	3	0	18	0	0	0	0	0	0
ENSPMAG00000001003	kcnq3	0	269	0	1	0	0	0	0	1	0	3	85	0	10	142	0	0	0	6	0	0	0	0	0	0	0	31	2	0	4	868	0	0
ENSPMAG00000001004	slc1a4	0	4	0	13	3	42	0	0	0	0	0	43	0	10	117	92	0	0	38	67	7	47	0	0	0	0	50	0	60	0	1	0	0
ENSPMAG00000001005	dnah7	4	0	9	0	190	56	2	0	4	15	2	228	0	251	240	239	0	182	7	221	0	0	0	0	1	0	127	71	0	0	126	0	9
ENSPMAG00000001006	unknown	0	0	41	0	168	0	6	0	0	0	0	12	0	0	0	51	0	0	0	0	0	0	0	0	0	0	16	0	0	0	0	0	624
ENSPMAG00000001007	unknown	0	0	0	1	0	3	2	0	0	0	0	3	0	0	0	125	0	0	0	0	0	0	33	0	0	0	9	0	0	0	0	0	0
ENSPMAG00000001008	unknown	0	0	2	0	4	46	0	18	1350	2	109	167	0	82	234	165	0	8	120	12	0	152	0	42	0	0	63	12	0	0	0	0	147
ENSPMAG00000001009	cap1	2512	198	0	0	0	55	251	0	0	2405	0	38	0	4	17	13	41	0	39	34	24	201	543	1726	277	0	13	5	400	33	0	0	2
ENSPMAG00000001010	rbck1	15	69	4	0	71	58	0	6	0	0	0	16	0	31	33	2	0	0	0	45	0	5	0	352	0	0	1	0	82	0	0	0	37
ENSPMAG00000001011	unknown	0	0	0	0	0	4	6	0	0	0	0	2	0	6	14	0	0	0	0	5	0	0	0	0	0	0	3	0	0	0	0	0	0
ENSPMAG00000001012	unknown	0	0	1	0	0	0	0	0	0	0	0	10	0	6	12	3	0	0	0	11	1	0	0	0	0	0	3	0	0	0	0	0	37
ENSPMAG00000001013	unknown	0	0	0	0	176	0	0	0	0	0	0	0	0	3	6	29	0	0	0	0	0	0	0	0	0	0	4	0	0	0	0	0	0
ENSPMAG00000001014	spc24	0	0	0	0	0	0	0	0	8	0	0	1	0	0	0	0	0	0	0	0	0	0	0	129	0	0	8	0	318	0	0	0	0
ENSPMAG00000001015	neo1	0	0	12	0	149	2	2	0	911	0	0	53	0	11	14	128	0	0	329	14	0	5	0	0	0	0	19	0	0	1591	0	14	0
ENSPMAG00000001016	ap4m1	0	0	0	0	0	0	1	0	0	0	0	22	0	3	7	83	0	0	0	2	0	0	366	0	0	0	19	3	0	0	0	0	0
ENSPMAG00000001017	crot	0	0	6	0	0	43	99	1	0	1701	0	71	0	72	175	38	3	3	15	98	0	0	26	47	63	0	65	0	147	56	0	0	1
ENSPMAG00000001018	tuba8l	0	0	0	0	0	0	0	1	0	0	0	53	0	37	0	111	0	0	0	0	0	0	270	0	0	0	54	0	0	0	0	0	0
ENSPMAG00000001019	fzr1	77	2	2	69	1	114	0	0	2	0	3	13	0	24	5	5	0	0	58	14	0	0	0	607	18	0	43	0	70	0	0	0	2
ENSPMAG00000001020	tmem131 (1 of 2)	0	0	26	6	0	30	0	133	29	0	1	10	0	37	49	141	2	0	63	74	3	0	138	10	0	0	60	65	7	0	0	5	435
ENSPMAG00000001021	unknown	0	0	0	1	0	0	0	0	0	0	0	26	0	0	36	30	2	0	0	1	0	0	0	0	0	0	3	0	0	0	0	0	0
ENSPMAG00000001022	smfn	1	0	0	0	0	78	95	0	0	698	0	9	0	3	39	29	1563	0	0	4	0	1059	31	659	0	0	15	0	0	0	0	0	0
ENSPMAG00000001023	mnx2b	0	0	0	0	0	0	0	0	0	0	0	2	0	1	1	4	0	0	0	0	0	0	0	0	0	0	2	0	0	0	0	0	0
ENSPMAG00000001024	ube3c	32	1317	4	0	0	118	1	0	91	447	0	161	0	9	52	42	0	3	263	8	0	51	0	19	0	0	46	0	0	1087	0	0	34
ENSPMAG00000001025	unknown	0	0	3	0	0	0	0	7	12	19	0	30	0	0	91	85	1	46	14	12	0	0	0	0	0	0	34	0	0	0	0	2	296
ENSPMAG00000001026	pot1	45	0	0	36	10	146	0	0	0	159	198	31	0	7	24	129	0	0	6	9	0	0	0	0	21	0	50	32	0	0	0	0	33
ENSPMAG00000001027	gcm2 (1 of 2)	0	0	0	0	0	0	0	0	0	0	0	1	0	23	0	6	0	0	0	4	0	0	0	0	0	0	3	0	0	0	0	0	0
ENSPMAG00000001028	fbxo9	0	0	13	5	0	39	0	0	650	55	0	16	0	31	12	51	0	31	0	3	5	6	272	21	0	0	31	0	0	7	0	0	43
ENSPMAG00000001029	fbxo30b	16	0	13	0	0	0	0	5	0	5	0	17	0	7	80	16	0	27	65	0	0	100	0	0	0	0	47	0	0	0	0	0	0
ENSPMAG00000001030	unknown	0	1	124	7	7	49	0	18	92	762	0	30	0	1	114	180	0	0	5	27	9	0	3	227	0	0	25	0	0	1	0	286	50
ENSPMAG00000001031	unknown	1135	5	0	33	26	4	0	20	100	98	3	141	0	310	55	151	1	5	43	0	9	1	0	4	0	0	152	538	49	0	0	197	0
ENSPMAG00000001032	decr2	0	314	0	0	0	91	39	0	2	0	0	9	0	2	3	110	0	0	2	0	0	534	921	1	0	0	3	0	360	0	0	0	0
ENSPMAG00000001033	phlda3	0	0	0	0	0	0	0	0	0	0	0	9	0	0	0	19	0	0	0	0	0	0	0	0	0	0	0	37	0	0	0	0	0
ENSPMAG00000001034	fam57ba	0	201	0	0	0	0	0	0	0	0	0	2	0	1	5	5	0	0	0	0	0	0	0	0	0	0	0	0	0	0	0	0	0
ENSPMAG00000001035	jagn1b	0	0	0	0	0	0	139	0	0	4	0	0	0	0	0	0	1	15	0	0	0	0	0	0	0	0	4	0	0	0	0	0	0
ENSPMAG00000001036	nat8l	0	0	0	0	0	0	0	0	0	0	0	8	0	0	29	0	0	22	0	0	0	0	0	0	1	0	7	0	0	0	0	0	0
ENSPMAG00000001037	CLDN20	0	0	0	0	0	0	0	0	0	0	0	0	0	2	17	29	0	1	0	0	0	0	0	21	2	0	2	0	0	0	0	0	0
ENSPMAG00000001038	unknown	0	0	10	0	0	5	2	0	0	0	0	4	0	25	29	50	0	0	0	5	0	0	0	0	14	0	27	0	0	0	0	0	344
ENSPMAG00000001039	nrf1 (1 of 2)	0	0	13	0	0	0	2	0	287	1272	10	13	0	0	152	0	0	0	208	2	0	7	0	0	0	0	14	0	0	0	0	0	19
ENSPMAG00000001040	sap18	0	0	0	0	0	0	0	0	0	0	0	12	0	1	11	12	0	0	0	22	0	0	0	0	0	0	0	0	0	0	0	0	0
ENSPMAG00000001041	cdr2a	17	0	0	0	0	0	0	0	0	0	0	0	0	0	46	130	0	0	46	0	0	0	0	0	2	0	6	12	0	0	0	0	20
ENSPMAG00000001042	unknown	10	7	0	7	0	0	6	0	0	7	61	16	0	18	29	35	0	0	6	20	0	0	0	0	1443	0	25	0	0	0	0	0	75
ENSPMAG00000001043	mrps7 (1 of 2)	0	0	0	1	0	11	0	0	0	0	0	8	0	41	274	1	0	1	2	17	0	123	611	371	0	0	37	0	2	0	0	0	0
ENSPMAG00000001044	sf3a3	0	0	0	0	0	14	7	0	0	0	0	13	0	15	80	35	0	0	0	15	0	2	0	0	0	0	24	0	0	0	0	0	0
ENSPMAG00000001045	unknown	0	1	8	47	0	39	19	0	0	0	0	35	0	36	11	8	0	0	0	0	0	17	0	0	0	0	9	18	0	0	0	0	24
ENSPMAG00000001046	C16orf62 (1 of 2)	908	486	18	0	6	15	67	0	554	158	51	19	0	16	126	187	0	24	5	50	0	191	172	4	706	0	42	0	0	28	0	0	1209
ENSPMAG00000001047	ugcg	127	0	1	0	2	5	0	0	0	1	0	22	65	23	0	122	0	0	12	88	0	0	0	41	2	0	32	0	0	0	0	0	95
ENSPMAG00000001048	TMX3	0	0	4	0	15	0	0	0	0	0	0	26	0	0	82	7	6	35	0	13	161	0	0	0	0	4	35	0	0	11	0	2	0
ENSPMAG00000001049	bcl9	2	0	9	0	1	24	0	8	124	0	0	108	0	7	29	139	0	0	137	0	0	0	2	0	0	0	19	0	0	0	0	0	0
ENSPMAG00000001050	spsb4a	0	0	0	0	0	0	0	0	0	0	2	2	0	10	6	36	0	0	0	0	0	0	0	0	0	0	0	0	0	0	0	0	464
ENSPMAG00000001051	KDELR1 (2 of 2)	5	0	0	0	12	0	0	13	0	4	0	15	0	2	1	3	0	0	31	0	0	0	0	0	0	0	2	34	0	0	0	0	43
ENSPMAG00000001052	abcg4a	0	0	66	0	0	0	0	0	0	0	0	2	0	37	237	4	0	0	0	41	0	2	0	0	0	0	0	0	141	0	0	0	0
ENSPMAG00000001053	unknown	0	0	1	0	0	0	0	0	0	0	0	5	0	0	13	2	0	17	1	5	0	0	0	0	1	0	35	0	0	0	0	0	37
ENSPMAG00000001054	get4	0	330	0	0	19	7	0	0	0	0	4	5	0	0	14	32	0	0	0	9	0	5	0	0	0	0	4	529	0	0	0	70	155
ENSPMAG00000001055	bace2	0	0	0	0	0	0	0	0	0	0	0	2	6	0	48	0	0	199	0	0	0	0	0	1	0	0	6	0	0	0	0	0	0
ENSPMAG00000001056	itgbl1	62	4	1	27	0	0	0	0	0	1	0	17	0	74	9	30	1	0	10	0	0	12	0	0	0	0	20	1119	0	0	0	0	0
ENSPMAG00000001057	cryaba	0	0	0	0	0	20	0	0	204	0	0	1	1429	0	25	0	0	0	14	2	0	1	263	126	0	0	1	0	289	3380	0	0	0
ENSPMAG00000001058	trpc2b	0	0	0	0	0	0	0	0	3643	0	0	6	0	0	2	14	0	0	0	0	0	0	0	0	0	0	12	0	0	0	0	0	0
ENSPMAG00000001059	unknown	0	0	0	0	0	15	0	0	0	0	42	7	0	0	0	28	0	0	0	7	0	1	0	0	0	0	3	0	0	0	0	0	0
ENSPMAG00000001060	unknown	4	1	0	1	0	0	0	0	0	0	0	11	0	0	25	6	0	0	0	8	0	2	0	0	0	0	11	0	0	0	0	0	0
ENSPMAG00000001061	unknown	0	0	0	0	6	12	71	104	0	0	0	19	0	56	122	60	0	0	160	0	0	293	1	0	9	0	29	269	0	0	4	50	468
ENSPMAG00000001062	marveld3	0	0	168	1	0	0	2	0	0	0	0	40	12	0	399	18	119	0	142	1	0	3	0	0	4	0	1	0	0	11	0	0	289
ENSPMAG00000001063	PLAC8 (1 of 2)	0	0	0	0	0	2	1	0	0	0	0	6	0	0	32	2	0	0	0	0	0	0	0	0	0	0	8	0	0	0	0	0	0
ENSPMAG00000001064	cdk7	0	0	0	0	0	0	0	0	0	0	0	19	0	76	27	24	0	0	0	34	0	0	151	123	0	1	16	86	95	0	0	3	189
ENSPMAG00000001065	pfdn4	0	1435	0	0	4369	366	250	124	0	0	0	22	0	32	0	0	0	0	216	20	247	1846	2855	1270	7	3419	0	0	423	1172	0	1490	0
ENSPMAG00000001066	lpar1	58	0	42	0	0	0	9	0	0	0	0	2	0	0	42	12	0	0	1	0	0	0	95	0	0	0	27	0	38	0	0	0	0
ENSPMAG00000001067	si:ch73-56p18.4	0	0	0	0	0	0	0	0	0	0	0	0	0	4	0	7	0	0	2	0	0	0	0	2	0	0	0	0	0	269	0	0	231
ENSPMAG00000001068	unknown	22	5	35	2	756	3	0	0	0	0	0	61	0	20	53	19	0	6	1	0	0	0	0	0	0	0	4	4	1	0	13	0	0
ENSPMAG00000001069	NOP9	1	1074	19	0	0	59	0	0	0	52	0	112	1	40	6	4	0	0	1	23	5	0	0	0	0	0	13	0	0	17	0	0	51
ENSPMAG00000001070	unknown	0	4	1	0	0	0	0	0	0	0	0	4	0	0	32	0	0	0	0	0	0	0	0	0	0	0	2	0	0	0	0	0	0
ENSPMAG00000001071	unknown	0	0	0	0	0	77	0	0	1	153	0	0	0	0	0	0	0	0	0	0	0	0	0	0	0	0	0	7	0	0	0	0	1
ENSPMAG00000001072	mkrn4	0	148	0	0	0	26	0	0	0	0	0	8	0	0	0	1	0	0	0	0	0	0	0	0	0	0	3	0	0	0	0	0	0
ENSPMAG00000001073	gnl3l	0	0	32	0	40	66	0	0	0	22	0	61	0	0	9	0	0	0	0	0	0	0	0	102	10	0	23	0	0	0	0	5	0
ENSPMAG00000001074	mxd1	0	723	2	0	0	13	0	0	0	591	0	3	0	33	0	10	0	0	0	0	109	0	69	9	0	0	3	0	0	13	0	9	0
ENSPMAG00000001075	cops4	5	58	21	56	50	653	312	0	9666	378	0	91	314	2	16	3	13	243	1	214	7	1	1009	761	2	0	69	217	53	0	0	0	388
ENSPMAG00000001076	unknown	0	0	0	0	0	0	0	0	0	0	104	0	0	15	22	1	0	0	5	0	0	0	0	182	0	0	4	0	0	0	0	0	0
ENSPMAG00000001077	hsp90b1	21	44	5	0	32	44	16	156	16	0	19	22	1	17	104	17	0	0	0	10	2	11	382	3	3059	0	31	584	9	654	0	0	126
ENSPMAG00000001078	unknown	0	0	0	0	0	0	0	0	0	0	9	12	0	0	0	5	0	0	3	0	0	0	0	12	0	0	1	0	0	0	0	0	0
ENSPMAG00000001079	dixdc1a	3	0	0	0	6	0	0	0	0	0	0	5	0	0	0	17	0	0	0	0	0	0	0	0	0	0	2	0	0	0	0	0	0
ENSPMAG00000001080	plxdc1	0	0	16	0	0	8	0	116	0	0	0	3	0	0	3	0	0	0	1	0	0	0	0	0	0	0	6	0	0	0	0	0	0
ENSPMAG00000001081	unknown	0	0	0	0	0	0	0	0	601	0	0	17	0	181	4	46	0	0	0	0	0	0	0	211	0	0	0	0	0	0	0	0	0
ENSPMAG00000001082	rps19	13552	16900	79	14	22251	7054	3218	6746	19336	20800	0	264	5212	166	375	384	1897	0	1	137	2402	4167	9805	8520	9200	13532	65	0	4272	3829	0	2050	4860
ENSPMAG00000001083	tsc2	352	2606	85	13	2	37	245	0	19	531	16	90	0	92	132	54	256	22	30	193	12	2	2	28	6	0	54	136	0	2	0	0	20
ENSPMAG00000001084	unknown	0	542	0	0	0	0	0	0	0	0	0	23	0	6	0	8	0	0	0	0	0	0	174	0	0	0	1	0	0	0	0	0	0
ENSPMAG00000001085	zc3h7a	0	0	0	0	0	17	0	0	2	0	0	12	0	23	39	26	0	0	1	0	0	33	79	0	222	0	14	136	0	0	0	0	51
ENSPMAG00000001086	unknown	0	0	0	0	0	1	0	0	0	0	0	17	0	13	11	4	0	17	18	0	0	5	0	0	0	0	16	0	0	0	0	0	0
ENSPMAG00000001087	unknown	0	0	0	0	0	0	0	0	0	0	0	39	0	0	2	0	0	0	3	0	0	0	0	0	0	0	1	6	0	0	0	0	0
ENSPMAG00000001088	ZNF697 (1 of 2)	0	0	0	0	0	0	0	0	0	0	0	5	0	0	0	0	0	0	0	0	0	0	0	0	0	0	0	0	0	0	0	0	0
ENSPMAG00000001089	copg2	34	14	43	60	1	48	0	22	57	50	0	44	0	2	50	47	0	4	4	36	0	146	0	4	119	0	39	0	4	0	0	1	353
ENSPMAG00000001090	lrig1	0	9	0	0	0	6	0	0	0	0	5	2	0	0	78	16	0	0	0	1	0	1	0	0	0	0	5	0	0	0	0	0	0
ENSPMAG00000001091	dis3 (3 of 43)	1	0	0	1	0	0	0	0	0	0	0	5	0	6	1	3	0	0	0	1	0	1	0	12	3	0	4	0	2	0	0	15	1
ENSPMAG00000001092	tmem234	0	237	0	0	0	2	0	0	0	0	0	0	0	2	4	73	0	52	0	15	0	0	0	0	5	0	4	0	0	0	0	0	0
ENSPMAG00000001093	unknown	0	0	0	0	0	0	0	0	0	0	0	0	0	0	0	0	0	0	0	0	0	0	0	0	0	0	0	0	0	0	0	0	0
ENSPMAG00000001094	unknown	0	0	1	0	1	18	7	0	0	54	0	30	0	0	32	18	0	0	0	0	0	0	33	0	39	0	7	0	51	0	0	0	0
ENSPMAG00000001095	unknown	0	0	78	0	1	0	0	0	0	107	0	47	0	53	15	12	0	10	150	118	0	0	0	0	35	0	27	0	13	0	0	0	0
ENSPMAG00000001096	unknown	0	0	0	0	0	0	0	0	0	0	0	0	0	0	0	0	0	0	0	0	0	0	0	0	0	0	0	0	0	0	0	0	0
ENSPMAG00000001097	ttll10	0	0	0	0	3	0	28	0	0	0	0	23	0	15	0	91	0	0	3	0	0	0	0	2	140	0	14	0	0	0	0	0	2
ENSPMAG00000001098	ndufb7	0	4733	6	0	6559	379	121	0	0	3100	0	48	1859	0	124	9	1411	0	1	0	205	16	1988	1305	0	0	13	0	38	1922	0	551	0
ENSPMAG00000001099	park7	0	105	0	0	0	9	0	12	0	0	0	1	0	12	17	0	0	54	0	18	0	0	0	0	0	0	1	7	0	0	0	0	481
ENSPMAG00000001100	mb21d2a	1301	0	278	312	0	140	52	0	0	105	0	32	0	1	5	6	0	0	0	0	0	0	0	0	0	0	13	0	0	0	0	0	0
ENSPMAG00000001101	ST6GALNAC2 (1 of 3)	0	0	2	0	0	0	0	21	0	63	0	0	0	0	0	0	0	0	0	0	0	0	0	0	0	0	1	0	0	0	0	0	0
ENSPMAG00000001102	fam8a1	0	0	0	0	0	2	0	0	0	7	0	3	0	0	0	6	0	0	1	18	0	0	0	0	0	0	6	15	0	0	0	672	0
ENSPMAG00000001103	RUNDC1	0	0	2	0	4	0	0	0	17	0	0	4	0	97	0	0	3	19	0	0	0	20	0	0	0	0	11	0	0	0	0	0	0
ENSPMAG00000001104	med23 (1 of 2)	3	0	16	0	0	1	2	0	0	0	0	48	1	0	0	66	0	2	0	6	0	0	0	0	518	0	9	9	0	0	0	0	0
ENSPMAG00000001105	unknown	0	0	2	0	8	0	0	0	0	87	36	41	0	33	119	55	0	0	0	0	265	0	0	0	0	0	26	0	0	3	0	0	0
ENSPMAG00000001106	glipr2l	8	0	0	0	0	0	0	0	0	0	0	6	0	0	0	0	0	0	31	126	0	0	0	0	0	0	6	0	0	0	0	0	3
ENSPMAG00000001107	cldn19 (1 of 2)	0	0	0	0	12	0	0	0	0	0	0	32	0	4	1	2	0	0	3	0	1	0	198	374	0	0	27	0	0	0	0	0	0
ENSPMAG00000001108	unknown	0	0	0	0	0	0	0	0	0	0	0	0	0	0	0	12	0	0	0	0	0	0	0	0	0	0	0	0	0	0	0	0	0
ENSPMAG00000001109	kcnab1	0	0	0	0	2	1	0	0	0	0	0	6	0	9	0	9	0	0	0	0	0	0	0	0	7	0	16	0	0	0	0	0	140
ENSPMAG00000001110	BSPRY (6 of 51)	1	0	0	0	0	1	0	0	0	10	0	7	0	1	4	2	0	0	0	14	0	4	0	7	0	0	21	0	0	0	0	0	0
ENSPMAG00000001111	unknown	0	17087	30	0	26343	9188	47	0	40049	19440	0	75	0	4	3546	247	16782	0	0	72	1	164	0	2136	1	0	15	0	0	0	0	0	0
ENSPMAG00000001112	es1	0	0	0	0	0	3	0	0	0	319	0	10	0	21	1	30	0	0	18	0	0	0	0	0	0	0	17	0	0	0	0	0	0
ENSPMAG00000001113	crlf3	3	0	4	0	0	4	0	0	0	0	0	18	0	4	352	71	0	0	0	0	0	0	0	0	0	0	14	805	3	0	0	0	398
ENSPMAG00000001114	tmub1	0	0	34	0	22	0	76	0	0	0	0	53	0	0	3	0	0	0	1	0	0	0	99	0	0	0	2	17	0	0	0	0	0
ENSPMAG00000001115	psmc2	0	3700	0	0	0	1267	147	1	0	379	0	66	0	69	0	56	40	0	287	2	679	0	446	0	0	8875	21	3	0	2404	0	0	0
ENSPMAG00000001116	unknown	0	20	0	1	0	31	0	3	0	12	0	48	0	5	145	27	0	0	1	169	80	15	1	280	0	0	12	0	0	0	0	0	10
ENSPMAG00000001117	atad5b	358	0	96	0	3	3	68	0	0	0	0	39	0	39	114	39	7	0	80	113	0	260	0	0	0	0	24	1	0	0	0	8	0
ENSPMAG00000001118	agpat6	190	0	0	0	0	24	5	0	1	804	0	19	0	22	26	11	0	11	27	0	0	0	0	0	0	0	43	5	0	0	0	4	29
ENSPMAG00000001119	alkbh3	0	1202	2	0	3262	127	186	0	1	11	0	2	0	11	18	23	0	0	1	1	0	0	127	0	0	0	18	0	0	0	0	0	0
ENSPMAG00000001120	C12orf73	0	951	5	9	0	118	0	0	0	0	0	0	0	0	23	2	0	7	0	0	9	394	176	77	0	0	0	0	0	0	0	0	0
ENSPMAG00000001121	SMIM4	12	475	25	0	0	18	0	0	0	0	0	5	0	0	25	0	0	16	0	14	0	183	27	0	0	0	1	0	0	0	0	0	0
ENSPMAG00000001122	ccdc59	0	335	0	0	0	13	0	0	0	463	0	0	0	0	0	0	0	0	0	0	0	0	0	0	0	0	0	0	0	0	0	0	0
ENSPMAG00000001123	cmasa	2	436	9	0	4	70	0	0	1	164	0	52	0	1	51	64	0	0	1	0	0	35	0	0	0	0	10	0	0	1262	42	0	28
ENSPMAG00000001124	myt1a	0	9	0	0	0	19	0	0	0	0	0	13	0	84	7	5	0	0	5	0	0	1	0	0	0	0	34	0	0	0	0	0	0
ENSPMAG00000001125	rnf14	3	0	39	0	0	8	0	1	0	0	0	12	3	56	21	66	0	0	1	22	0	1	35	822	132	0	15	0	0	0	0	0	0
ENSPMAG00000001126	unknown	7	139	29	1	0	69	0	1	1383	112	143	141	0	39	32	365	8	106	4	0	0	0	0	0	3	0	64	30	1	0	0	0	264
ENSPMAG00000001127	kctd9	0	0	6	0	0	5	0	0	0	0	0	4	0	5	0	1	0	0	7	3	0	0	1	0	0	0	12	7	0	0	0	0	191
ENSPMAG00000001128	qpctla	0	2782	0	0	1116	13	0	0	2	0	0	5	0	0	0	0	0	0	72	5	0	0	1924	0	0	0	1	0	0	2540	0	0	0
ENSPMAG00000001129	cpped1	0	0	0	0	2116	0	0	0	0	42	0	18	0	31	0	6	4	0	1	0	0	388	126	0	0	0	4	26	0	315	0	0	245
ENSPMAG00000001130	unknown	0	0	3	0	0	0	0	0	0	0	0	3	0	24	0	3	0	0	0	1	0	0	0	0	0	0	1	0	0	0	0	0	0
ENSPMAG00000001131	sh3yl1	0	0	0	0	3	1	0	0	0	25	0	16	0	3	2	1	0	0	1	0	0	0	0	0	0	0	12	0	0	0	0	0	0
ENSPMAG00000001132	RAB35	0	0	0	0	0	1	0	0	0	15	0	3	0	0	2	0	0	0	0	0	0	0	72	47	0	0	7	0	0	0	0	0	0
ENSPMAG00000001133	WASL (1 of 2)	1	0	0	0	0	0	0	0	963	0	0	11	0	57	27	2	0	0	1	0	0	0	0	0	12	0	16	0	0	3	0	0	0
ENSPMAG00000001134	pwp2h (1 of 2)	0	1	1	0	1	41	0	0	1	0	3	26	0	0	79	5	0	0	0	0	0	0	0	0	0	0	3	0	0	0	0	0	0
ENSPMAG00000001135	slc16a6b	13	0	0	0	0	0	0	0	1121	0	0	29	0	3	62	31	0	30	0	2	0	0	0	0	0	0	2	248	0	0	0	0	86
ENSPMAG00000001136	si:dkey-190l8.2	0	35	0	0	0	0	0	0	0	0	0	7	0	29	54	34	1	4	0	0	0	0	0	16	56	0	23	0	0	0	0	0	0
ENSPMAG00000001137	FBF1	0	1812	15	0	0	3	123	0	0	6	0	92	0	227	85	7	0	0	3	25	0	0	80	0	4	0	20	2	0	0	0	0	905
ENSPMAG00000001138	C10orf107	0	0	27	0	0	0	0	16	38	0	0	3	0	1	38	47	0	0	16	0	0	0	0	0	0	0	8	0	0	172	0	0	402
ENSPMAG00000001139	SNTG1	1	0	1	0	0	3	15	0	0	6	0	56	0	36	236	19	0	0	9	118	0	26	0	54	0	0	32	581	0	0	0	0	0
ENSPMAG00000001140	si:dkey-266h18.3	0	1806	18	24	360	2	0	91	0	0	0	43	1	11	106	71	0	1	2	33	0	1	0	1	0	0	45	0	0	0	0	8	133
ENSPMAG00000001141	fstl3 (1 of 2)	0	0	0	0	0	0	0	23	0	0	0	35	0	0	27	0	0	0	0	0	0	0	0	0	0	42	1	0	0	0	0	0	90
ENSPMAG00000001142	eef2b	6400	85203	57	11	89969	18092	9076	4285	706	88089	0	416	25936	16	2688	415	1336	299	12	501	11825	18068	33432	28083	19458	39279	146	6	6309	23812	1	2639	7883
ENSPMAG00000001143	FILIP1L	0	0	11	32	0	3	21	1	0	40	0	60	0	14	34	20	0	0	533	0	0	1	26	0	19	0	48	195	0	0	0	0	0
ENSPMAG00000001144	st8sia3	0	0	0	0	0	2	0	0	0	0	0	1	0	1	9	12	0	0	0	0	0	0	0	0	0	0	2	0	0	0	0	0	0
ENSPMAG00000001145	unknown	0	0	19	0	0	14	0	0	0	63	0	9	1	0	0	2	0	0	0	94	0	0	4	0	4	0	27	0	0	106	0	0	0
ENSPMAG00000001146	cmss1	0	55	0	0	11	13	0	0	0	0	0	19	0	78	6	5	6	7	0	119	0	0	0	0	0	0	16	0	0	0	0	0	0
ENSPMAG00000001147	unknown	0	0	0	0	0	0	1	0	0	237	0	2	0	0	35	1	5	0	0	8	0	0	0	0	0	0	23	0	0	0	0	0	0
ENSPMAG00000001148	echs1	125	0	0	19	454	356	246	0	0	366	0	63	0	0	6	0	0	15	0	0	0	0	108	503	355	0	22	0	0	0	0	0	36
ENSPMAG00000001149	TMEM245 (1 of 2)	257	0	2	108	622	50	89	0	0	2014	7	30	0	36	43	44	132	0	182	0	0	6	0	0	0	0	53	8	0	0	15	0	0
ENSPMAG00000001150	sh3glb2a	0	0	0	0	0	0	11	0	0	0	0	1	0	1	3	23	0	0	0	7	0	0	147	0	0	0	2	0	0	0	0	0	0
ENSPMAG00000001151	ust	0	0	0	0	0	0	0	0	0	0	0	26	0	0	23	0	0	6	0	7	0	0	0	0	0	0	5	0	0	0	0	0	0
ENSPMAG00000001152	SLC16A12 (1 of 2)	0	0	0	0	5	0	0	0	0	0	0	20	0	4	12	0	0	0	268	0	0	0	437	0	0	0	28	50	0	0	0	0	0
ENSPMAG00000001153	unknown	0	0	25	0	37	0	0	0	0	26	0	32	0	14	34	23	0	0	4	0	0	0	0	0	8	0	47	0	0	0	0	0	0
ENSPMAG00000001154	kdm1a	89	0	20	155	0	60	0	0	0	2	16	16	1189	67	16	3	0	19	0	1	13	7	0	0	0	612	22	16	0	0	2	4	6
ENSPMAG00000001155	PXDN (1 of 3)	0	255	4	0	441	1	23	4	0	3	0	60	0	24	111	216	0	169	0	6	0	5	2	13	202	0	59	61	0	0	0	37	0
ENSPMAG00000001156	ptpn4b	1644	37	15	0	0	51	0	19	4	964	0	24	0	32	62	9	321	34	0	54	0	6	0	0	0	0	31	33	0	0	0	0	1
ENSPMAG00000001157	unknown	0	0	0	0	0	0	0	53	0	8	0	9	0	1	9	55	46	0	93	1	0	1	0	0	0	0	6	0	0	0	1	0	101
ENSPMAG00000001158	TMEM128	10	35	16	0	1192	58	122	0	0	1331	0	13	0	0	3	0	36	0	0	4	0	40	87	110	0	0	4	0	31	0	0	29	0
ENSPMAG00000001159	sec23a	122	24	70	35	1419	0	4	0	83	22	0	56	0	23	65	105	0	0	90	10	0	101	3	1	1	0	32	94	0	927	0	0	246
ENSPMAG00000001160	FRMD4A (1 of 4)	0	0	9	105	0	2	7	0	5	9	0	22	0	36	21	16	0	0	0	0	0	0	0	5	0	0	35	75	0	0	0	0	0
ENSPMAG00000001161	unknown	0	0	2	0	0	0	30	0	0	0	11	20	0	2	0	1	0	0	0	0	0	0	0	0	0	0	12	0	0	0	0	0	0
ENSPMAG00000001162	tenm1	534	2	37	0	0	3	10	9	13	171	472	129	1117	366	165	388	0	111	145	75	0	52	273	2	0	11	169	10	3	25	0	27	175
ENSPMAG00000001163	dnmbp	13	0	54	59	366	39	0	0	0	44	46	84	0	109	88	102	0	21	93	0	0	25	0	74	0	0	96	0	0	10	0	0	723
ENSPMAG00000001164	polr2b	79	0	29	28	0	114	475	0	0	645	0	31	14	76	107	61	0	0	7	38	120	6	228	5	16	0	35	0	43	0	0	0	6
ENSPMAG00000001165	unknown	0	0	0	0	0	0	0	0	0	0	0	11	0	0	0	0	0	0	0	0	0	0	0	0	0	0	1	0	0	0	0	0	0
ENSPMAG00000001166	WDR7	0	0	0	0	0	14	0	0	0	142	0	50	0	31	7	59	1124	3	826	0	369	4	0	1	0	0	72	211	0	0	0	0	0
ENSPMAG00000001167	fgg	0	0	40	0	188	11	0	0	0	17	0	47	0	24	6	126	0	0	110	2	0	0	0	0	0	0	60	0	0	0	0	0	0
ENSPMAG00000001168	GGT7	0	0	6	7	0	0	3	37	0	25	0	43	0	30	61	21	0	10	0	43	24	75	0	13	9	0	22	0	0	23	0	0	0
ENSPMAG00000001169	unknown	0	0	0	0	0	0	0	0	0	0	2	0	0	0	0	14	0	0	0	7	0	0	1	0	0	0	20	6	0	0	0	0	0
ENSPMAG00000001170	slc9a2	108	0	0	0	0	0	0	0	0	0	0	5	0	14	0	2	0	7	0	0	0	1	42	0	0	0	3	0	0	0	0	0	0
ENSPMAG00000001171	unknown	0	0	0	2	401	0	0	0	0	0	0	15	0	0	86	12	0	0	0	0	0	43	0	0	0	0	40	101	0	0	0	0	0
ENSPMAG00000001172	skor1b	100	0	0	14	300	0	0	0	0	0	0	48	0	6	0	77	0	0	0	9	0	128	0	0	0	0	42	0	0	0	0	0	4
ENSPMAG00000001173	unknown	0	0	11	0	0	0	0	0	85	0	0	14	0	4	19	255	0	0	0	39	0	0	0	0	2	0	50	0	59	0	0	0	0
ENSPMAG00000001174	PDP1 (1 of 2)	0	29	0	0	0	62	10	0	0	0	4	71	0	0	10	0	6	14	2	1	0	2	157	0	0	0	3	0	0	6	0	0	2
ENSPMAG00000001175	exosc4	0	1178	2	0	0	58	0	0	0	1190	0	9	0	23	39	111	0	0	0	78	0	0	215	0	0	0	33	83	0	0	0	0	0
ENSPMAG00000001176	unknown	0	0	0	0	0	0	0	0	0	1	0	22	0	0	46	1	0	0	0	0	0	0	0	0	0	0	3	0	0	0	0	0	112
ENSPMAG00000001177	OPLAH	0	6	0	0	0	12	21	5	619	2	9	57	0	54	343	182	0	18	524	51	0	98	0	7	0	0	88	16	0	0	0	0	55
ENSPMAG00000001178	unknown	1325	0	0	0	0	0	0	0	0	0	3	25	0	0	173	40	0	0	15	0	0	0	0	3	42	0	16	0	0	0	0	0	67
ENSPMAG00000001179	txn2	0	0	19	0	0	65	102	0	0	1135	0	16	0	0	0	10	31	0	0	0	54	0	0	0	0	0	49	0	0	1098	0	0	604
ENSPMAG00000001180	TMPRSS6	0	0	1	0	0	0	0	0	66	0	1	12	0	0	10	2	0	1	1	35	0	0	0	0	0	0	10	0	0	0	0	0	34
ENSPMAG00000001181	unknown	0	0	0	0	0	0	0	0	0	0	0	0	0	0	0	0	0	0	0	0	0	0	0	0	0	0	0	0	0	0	0	0	0
ENSPMAG00000001182	dyrk2 (1 of 2)	0	0	0	0	0	0	14	0	1105	1	0	3	0	0	0	11	1	51	0	0	3	0	0	0	0	0	6	42	0	0	0	117	29
ENSPMAG00000001183	tmem43	529	1563	27	0	0	53	0	0	0	0	0	34	0	0	2	82	0	0	2	0	0	0	0	631	0	0	53	291	849	12	0	0	30
ENSPMAG00000001184	yif1a	0	0	0	16	0	0	0	0	0	0	0	16	0	4	68	60	2	0	0	169	0	0	0	0	156	0	1	2	0	15	0	0	18
ENSPMAG00000001185	ccz1 (1 of 2)	20	0	0	9	0	12	0	0	0	0	0	37	0	44	0	2	0	0	0	7	0	0	0	0	0	0	15	0	11	0	0	0	8
ENSPMAG00000001186	FHOD3 (1 of 2)	0	1	1	0	0	0	0	1	0	104	0	9	0	0	1	38	0	0	12	1	0	40	0	1	6	0	6	0	0	0	0	0	0
ENSPMAG00000001187	tg	28	8	32	4	25	26	0	8	2	761	821	145	0	309	66	339	2	3	549	118	2	0	3	120	0	0	71	1	215	168	1	532	192
ENSPMAG00000001188	unknown	0	0	4	25	0	15	13	0	0	713	0	43	0	23	155	3	0	2	0	0	0	268	0	0	1	0	8	934	0	0	0	0	398
ENSPMAG00000001189	rrp15	2	7	0	0	0	13	130	0	0	0	0	18	0	0	0	40	0	0	1	0	0	0	153	126	0	0	13	0	266	0	0	0	0
ENSPMAG00000001190	otx2	65	0	0	0	0	0	0	0	0	0	0	2	0	1	0	5	0	0	1	11	0	0	0	0	0	0	3	0	0	0	0	0	0
ENSPMAG00000001191	unknown	0	0	0	0	0	58	0	0	0	0	0	30	1287	0	0	0	0	0	4	0	70	238	132	0	0	0	3	0	0	1347	0	0	1
ENSPMAG00000001192	TIFA	0	0	0	0	0	0	0	0	0	0	0	0	1	35	0	0	0	0	0	0	0	0	0	0	0	0	2	0	0	0	0	0	0
ENSPMAG00000001193	unknown	0	4	0	0	0	10	22	0	0	143	0	20	0	0	9	6	4	0	57	5	0	0	0	3	0	0	24	0	0	0	0	0	1
ENSPMAG00000001194	slc33a1 (1 of 2)	0	0	0	0	0	0	0	0	0	0	0	3	0	1	2	0	0	0	169	0	0	16	0	0	0	0	8	0	0	0	0	0	0
ENSPMAG00000001195	ddx49	0	1172	0	5	0	427	0	0	0	1473	0	10	0	7	27	0	0	17	0	7	2	0	1	3	0	0	3	0	0	0	0	0	0
ENSPMAG00000001196	fbln5	3	2	4	32	266	0	83	75	0	0	0	15	0	42	213	65	0	21	3	57	15	0	14	0	0	0	63	0	0	0	0	0	2
ENSPMAG00000001197	plekha7a	0	0	18	0	0	0	0	0	0	0	0	9	0	2	72	1	0	0	0	0	0	2	0	0	0	0	1	0	0	0	0	0	277
ENSPMAG00000001198	ubr2	0	0	0	0	0	1	0	0	0	0	0	31	0	7	28	43	19	0	0	203	0	11	4	0	21	0	21	4	0	0	0	0	48
ENSPMAG00000001199	traip	0	133	1	75	1307	13	2	0	0	136	0	41	0	0	19	19	0	46	559	7	1	0	0	0	0	0	24	0	0	0	0	4	0
ENSPMAG00000001200	alox5ap	0	0	0	0	0	0	88	0	0	0	0	6	1	0	17	23	0	3	20	0	0	0	0	0	0	0	0	0	0	0	0	0	0
ENSPMAG00000001201	asf1ba	0	154	7	0	47	107	1	0	316	3	0	15	0	2	9	0	0	0	0	38	0	0	5	11	0	0	15	0	0	0	0	0	0
ENSPMAG00000001202	mtmr2	0	2158	2	0	0	0	0	13	1520	230	0	25	0	4	177	50	1	8	0	30	0	0	0	5	0	0	43	0	0	0	0	0	26
ENSPMAG00000001203	mus81	0	0	0	0	0	85	0	0	0	2140	0	52	1	89	22	33	65	0	212	12	0	0	0	2	0	0	25	3	0	0	0	0	780
ENSPMAG00000001204	unknown	0	124	4	0	3	75	0	0	0	1	0	40	0	30	1	48	0	0	43	0	0	0	0	0	25	0	11	45	42	0	0	0	23
ENSPMAG00000001205	CACNA2D2 (1 of 2)	64	0	1	3	1	1	0	3	0	0	56	43	27	14	105	57	0	7	0	6	0	0	0	0	0	0	32	1	0	20	0	3	6
ENSPMAG00000001206	upf1	2	34	2	0	8	105	34	0	0	0	0	54	0	20	143	64	0	5	0	14	0	7	0	0	593	0	86	0	2	0	0	1	1
ENSPMAG00000001207	zswim8	0	22	0	0	464	1	0	0	0	0	0	4	0	1	0	2	0	0	0	0	0	17	65	0	0	0	7	0	0	0	0	0	1
ENSPMAG00000001208	SLC37A3 (1 of 3)	0	4	61	0	0	0	9	0	0	3	0	26	0	3	282	35	0	0	0	0	2	0	0	0	0	0	43	0	316	0	0	0	621
ENSPMAG00000001209	hnf1a	0	0	93	0	0	0	0	110	0	0	0	13	0	0	17	52	0	54	13	0	0	0	0	0	0	0	6	0	0	0	0	0	327
ENSPMAG00000001210	unknown	0	526	0	0	0	0	0	0	0	0	0	15	17	49	32	24	0	0	968	7	0	0	80	0	0	0	46	0	0	0	0	79	0
ENSPMAG00000001211	unknown	75	0	5	0	0	6	106	258	71	25	180	34	0	55	460	102	0	79	313	95	6	63	2	28	0	0	81	59	67	0	0	80	501
ENSPMAG00000001212	unknown	0	0	3	0	0	0	0	0	0	0	0	11	10	0	0	0	0	0	0	0	0	0	50	0	0	0	9	0	0	0	0	22	0
ENSPMAG00000001213	FSD2	0	0	20	0	0	0	0	91	2	0	0	18	0	11	0	18	16	0	13	0	0	0	0	6	0	0	48	1	0	0	0	0	139
ENSPMAG00000001214	dnah5 (2 of 2)	3	153	10	0	811	22	0	3	2	56	0	60	0	44	72	100	48	35	57	132	0	0	18	2	0	0	146	3	0	311	0	0	41
ENSPMAG00000001215	unknown	0	0	0	0	0	0	0	0	0	0	0	24	0	0	0	0	0	4	0	1	0	0	0	0	0	0	3	0	0	0	0	0	69
ENSPMAG00000001216	unknown	0	0	0	0	0	0	0	0	0	0	0	0	0	0	0	48	0	0	0	2	0	0	0	1	0	0	3	0	0	0	0	0	0
ENSPMAG00000001217	QRICH2	0	0	0	0	0	0	0	0	0	0	0	0	0	0	0	0	0	0	0	0	0	0	0	0	0	0	0	0	0	0	0	0	0
ENSPMAG00000001218	pcmt (1 of 2)	0	496	2	0	0	166	172	0	117	0	0	35	1784	18	24	1	0	0	0	0	0	506	383	602	0	0	4	0	0	0	0	0	0
ENSPMAG00000001219	sla2	0	0	4	0	2	0	0	406	0	0	0	5	0	0	63	7	0	2	0	0	0	0	0	0	0	0	2	0	0	18	0	0	39
ENSPMAG00000001220	rrp9	0	0	2	0	0	7	0	0	75	0	0	12	0	23	168	123	57	4	0	19	0	4	13	0	0	0	14	0	7	0	0	309	11
ENSPMAG00000001221	gmpr	0	40	0	0	0	46	2	0	0	0	0	2	0	27	44	1	0	0	0	22	0	0	0	0	0	0	3	0	0	0	0	0	0
ENSPMAG00000001222	XKR6 (1 of 2)	0	0	0	1	0	0	0	0	0	0	0	3	0	0	179	0	0	0	0	0	0	0	0	0	0	0	2	47	0	0	0	0	0
ENSPMAG00000001223	MAP10	117	9	0	0	0	4	0	0	0	0	0	6	0	0	0	77	2	0	0	0	0	0	0	2	0	0	6	0	0	0	0	0	17
ENSPMAG00000001224	ntpcr	0	0	0	3	0	0	0	0	0	0	0	5	0	34	7	0	2594	5	44	0	0	0	2	0	8755	0	9	0	0	0	0	0	0
ENSPMAG00000001225	ccn4a	0	0	2	23	0	0	0	0	0	0	0	18	0	31	14	13	0	0	1	0	0	0	0	0	0	0	7	0	0	0	0	0	0
ENSPMAG00000001226	HTR1A (1 of 2)	0	0	45	0	133	0	1	0	0	0	5	74	0	0	0	217	0	0	0	92	0	0	0	0	161	0	28	0	0	0	0	0	185
ENSPMAG00000001227	sec61al2	3	1	7	0	0	162	0	0	111	15	58	19	0	8	29	134	42	0	0	22	1	0	179	7	0	0	15	97	0	61	0	1404	82
ENSPMAG00000001228	CEP350 (1 of 2)	0	0	15	0	0	32	0	0	0	0	0	12	0	52	10	16	0	0	1	0	0	0	0	0	0	0	3	0	0	0	0	0	0
ENSPMAG00000001229	CEP350 (2 of 2)	95	0	23	0	41	0	0	0	0	0	0	3	0	7	1	5	0	0	1	0	0	0	0	0	0	0	0	0	0	0	0	0	113
ENSPMAG00000001230	tube1	0	0	42	0	0	0	0	0	0	6	0	25	0	87	169	5	387	0	2	1	0	0	0	0	0	0	45	0	0	0	0	0	15
ENSPMAG00000001231	C21orf59	0	3052	0	0	4444	1025	177	0	89	12273	0	37	1287	87	17	35	0	117	2	3	130	0	1362	60	0	0	26	0	1355	1471	0	0	140
ENSPMAG00000001232	atp6v1ba	0	2	0	0	0	6	0	0	0	0	0	83	0	193	386	243	0	0	4	0	0	0	0	0	0	0	53	0	0	0	0	0	1051
ENSPMAG00000001233	LAMP5	0	0	3	0	0	92	0	0	0	0	0	13	0	15	2	48	0	0	0	7	138	0	218	468	0	0	7	0	0	7219	0	0	908
ENSPMAG00000001234	NFYB	0	68	0	0	0	173	0	0	0	632	0	5	0	0	51	20	1611	0	0	3	0	0	14	1232	0	0	13	0	0	0	0	0	194
ENSPMAG00000001235	unknown	0	13	28	0	0	0	0	0	0	16	0	56	0	1	29	68	0	0	0	4	0	0	18	0	0	0	44	0	0	0	0	0	26
ENSPMAG00000001236	dvl3a	23	0	21	0	0	0	0	0	0	11	7	6	0	0	37	5	0	0	0	0	86	81	0	0	0	0	2	0	0	0	0	0	5
ENSPMAG00000001237	unknown	0	0	0	104	167	0	0	0	61	0	0	15	0	144	72	25	0	0	36	1	0	0	0	0	0	0	7	0	0	0	0	0	0
ENSPMAG00000001238	zgc:136895	0	12	17	8	592	25	27	3	0	0	0	20	0	11	8	3	0	0	10	1	0	1	337	558	0	0	45	0	0	0	0	0	0
ENSPMAG00000001239	unknown	0	0	0	0	0	6	0	0	0	0	0	0	0	7	0	0	0	0	0	0	0	0	0	0	0	0	0	0	0	0	0	0	0
ENSPMAG00000001240	lft1	0	0	2	52	0	0	0	0	0	0	0	24	0	0	43	84	0	3	0	0	0	0	0	0	0	0	5	0	0	0	0	0	0
ENSPMAG00000001241	si:ch73-211l2.1	0	0	0	0	0	0	0	0	0	0	0	22	0	8	13	5	0	0	0	33	0	0	0	0	0	0	18	0	4	0	0	0	0
ENSPMAG00000001242	OXTR (1 of 2)	0	6	0	0	0	0	0	0	0	2	0	31	0	23	0	20	0	0	25	16	0	0	5	0	0	0	6	3	0	0	0	0	10
ENSPMAG00000001243	ZXDC	0	0	6	26	0	59	0	0	0	21	618	10	0	0	36	12	0	0	7	0	0	0	0	0	0	0	21	0	0	0	0	0	3
ENSPMAG00000001244	gstz1	0	417	2	0	0	12	29	0	0	0	0	0	0	0	1	0	0	0	0	0	0	167	23	0	0	0	6	0	0	0	0	0	0
ENSPMAG00000001245	fbxo32	522	275	0	21	0	11	0	0	0	0	0	18	0	6	69	15	0	4	0	1	0	2	0	0	0	0	22	0	0	0	0	3	0
ENSPMAG00000001246	mysm1	0	0	0	12	0	0	0	0	896	0	0	6	0	1	34	6	0	7	3	0	0	49	0	0	0	0	33	1	0	4	0	157	1
ENSPMAG00000001247	myom1a	1291	8	55	0	8	2	0	217	0	83	642	61	0	9	117	157	22	1	23	23	0	4	0	96	653	2	100	2	0	0	0	0	25
ENSPMAG00000001248	pgap1	0	0	2	1	214	0	0	0	5	3	0	31	1	30	106	124	0	66	178	4	0	0	0	173	0	0	52	62	0	0	2	0	468
ENSPMAG00000001249	dusp3b	0	0	1	0	0	0	0	1	0	0	0	42	0	1	4	7	0	0	15	0	0	0	0	0	0	0	18	0	0	0	0	0	0
ENSPMAG00000001250	apeh	609	1	0	0	0	7	0	3	0	0	0	76	0	12	9	148	0	0	0	10	0	0	115	0	0	0	9	1	0	0	0	0	0
ENSPMAG00000001251	larp4b	0	0	2	120	0	0	0	0	0	5	0	16	0	2	1	3	0	0	0	0	0	0	0	0	0	0	7	9	0	0	0	0	0
ENSPMAG00000001252	mmab	428	0	5	0	0	10	0	0	0	0	0	6	0	35	99	63	0	0	1	28	0	0	0	0	0	0	20	67	0	0	0	0	94
ENSPMAG00000001253	FBXO4	0	300	0	0	0	0	0	0	347	0	0	1	0	0	0	7	0	0	0	0	1	0	0	141	0	0	3	0	0	0	0	0	0
ENSPMAG00000001254	si:dkey-192o1.3 (1 of 2)	0	0	0	0	0	12	0	1	0	0	0	4	1294	20	3	45	0	0	0	16	0	0	0	0	0	0	23	0	0	0	0	0	0
ENSPMAG00000001255	fibpa	0	13	1	0	0	473	0	0	0	0	28	6	0	2	0	21	29	8	0	273	0	100	0	47	106	0	22	23	0	1959	0	0	62
ENSPMAG00000001256	olfm2b	1	0	0	0	4	1	0	1	0	0	0	3	0	18	0	4	0	0	0	0	0	0	0	1	0	0	12	0	0	0	0	0	0
ENSPMAG00000001257	btd	0	3	0	40	0	2	109	1	0	0	0	66	0	9	8	31	0	6	0	10	0	1	6	0	3	0	15	0	3	0	0	0	84
ENSPMAG00000001258	zcrb1	0	56	34	0	0	137	0	0	0	503	0	0	0	0	0	4	0	0	250	30	75	0	0	0	0	1	8	0	0	0	2216	0	53
ENSPMAG00000001259	scara5	4	0	2	1	0	0	0	0	0	0	0	8	0	9	14	8	0	0	0	3	0	0	0	22	1	0	14	0	0	0	0	0	0
ENSPMAG00000001260	zgc:153952	0	0	0	107	0	0	0	0	0	0	0	15	0	3	55	9	0	0	0	2	0	0	112	0	0	0	7	4	0	0	0	0	0
ENSPMAG00000001261	amdhd2	0	12	57	3	0	8	0	9	0	7	0	65	0	139	282	41	0	39	0	46	0	0	0	0	0	0	25	0	0	0	0	0	263
ENSPMAG00000001262	tmem5	0	0	0	0	0	0	0	0	0	0	0	0	0	0	0	0	0	35	0	0	0	0	0	0	0	0	14	0	0	0	0	0	0
ENSPMAG00000001263	srgap3	3	86	23	208	0	159	63	0	43	433	0	90	0	12	53	28	79	0	19	24	1	1	22	286	98	0	93	0	0	0	0	0	4
ENSPMAG00000001264	myo1ea	24	0	1	8	13	3	15	0	11	11	0	60	0	38	78	134	0	43	44	173	0	0	150	25	152	0	73	0	0	0	0	2	15
ENSPMAG00000001265	unknown	0	0	0	6	0	9	0	0	0	0	0	24	0	33	10	8	0	3	9	0	0	0	0	0	0	0	11	0	0	0	0	0	0
ENSPMAG00000001266	orc3	0	0	10	0	10	1	0	0	0	0	2	41	0	3	33	67	0	0	2	28	6	0	0	29	0	0	23	40	0	0	0	0	0
ENSPMAG00000001267	anapc4 (1 of 2)	0	0	18	0	0	11	0	0	0	0	0	7	0	0	0	0	0	0	0	0	0	0	0	0	0	0	11	0	0	0	0	0	19
ENSPMAG00000001268	ARMCX3	0	0	1	0	0	0	0	0	0	68	0	35	0	0	0	7	0	0	0	0	4	0	0	0	0	0	4	1	0	0	0	0	2
ENSPMAG00000001269	tbc1d5	415	0	23	1	9	10	0	0	0	243	6	37	0	34	137	5	0	0	3	12	0	36	370	800	0	0	5	0	0	0	0	0	3
ENSPMAG00000001270	XPO1 (1 of 3)	2	153	1	0	1	24	0	0	318	3166	0	23	0	4	78	22	0	0	10	34	0	13	1	0	0	0	5	120	0	479	0	60	1231
ENSPMAG00000001271	qars	3	0	6	0	1	7	0	1	0	468	0	13	0	20	17	0	0	0	0	0	0	0	0	0	0	0	24	2	0	0	0	0	0
ENSPMAG00000001272	unknown	27	12	3	3	0	1	0	19	0	9	0	30	2	130	82	171	0	0	5	5	0	0	1	64	0	0	44	99	0	0	0	1	1
ENSPMAG00000001273	zc3h18	0	3	9	0	0	2	72	0	70	137	0	65	11	92	29	0	27	0	26	2	0	0	0	0	5	0	18	0	0	0	0	0	9
ENSPMAG00000001274	tmem209	0	0	0	0	0	155	0	0	0	0	0	6	0	5	0	2	0	0	0	12	0	27	69	0	0	0	3	0	0	514	0	0	0
ENSPMAG00000001275	unknown	5	0	0	9	1	1	0	0	6	0	125	7	0	18	5	6	0	24	0	83	0	0	0	0	0	0	11	0	0	0	0	0	0
ENSPMAG00000001276	ICA1 (1 of 2)	0	3	0	0	0	3	3	0	0	0	0	14	0	7	75	1	0	0	1	59	0	414	0	0	0	0	11	0	0	0	0	0	126
ENSPMAG00000001277	unknown	0	0	0	0	0	0	0	0	0	8	0	0	0	0	0	0	0	0	0	0	0	0	0	0	0	0	0	0	0	0	0	0	0
ENSPMAG00000001278	osr1	1	0	3	0	0	0	0	0	0	0	0	0	0	0	6	2	0	0	0	7	0	0	0	0	0	0	14	0	0	0	0	0	25
ENSPMAG00000001279	TMC7 (1 of 2)	0	447	0	30	0	44	0	0	33	0	3	25	0	5	4	149	0	7	0	0	0	0	0	0	0	0	10	0	0	0	0	8	0
ENSPMAG00000001280	exosc2	0	1167	0	0	210	64	58	0	0	53	0	21	0	0	37	110	0	0	4	3	0	0	662	20	218	0	13	6	50	1259	0	0	9
ENSPMAG00000001281	unknown	0	0	0	0	0	0	0	0	0	7	0	0	0	1	0	0	0	0	0	0	3	0	0	0	0	0	0	0	0	0	0	0	0
ENSPMAG00000001282	gpat2	12	12	1	4	21	1	0	4	742	0	1	63	0	0	160	48	0	4	0	47	0	14	0	40	0	0	28	16	1	0	0	0	410
ENSPMAG00000001283	mob4	4	2081	0	126	5401	258	246	0	0	239	0	19	1566	0	28	28	0	0	0	0	41	0	425	562	0	0	2	0	1782	2597	0	0	0
ENSPMAG00000001284	ATP5SL	0	235	0	0	1707	147	0	0	355	0	0	0	0	6	2	30	0	85	0	0	180	0	0	0	0	0	9	0	0	0	0	0	0
ENSPMAG00000001285	TRANK1	3	11	85	4	0	1	99	2	8658	0	515	54	0	7	50	35	0	55	31	0	0	0	0	0	0	0	33	1	0	0	0	0	0
ENSPMAG00000001286	C12orf66	0	0	2	0	64	4	0	0	105	0	0	32	0	0	0	6	59	105	0	16	2	0	0	4	0	0	18	0	0	0	0	0	353
ENSPMAG00000001287	BSPRY (7 of 51)	0	289	1	0	0	2	0	0	0	80	0	19	0	15	74	27	0	2	0	55	0	2	0	7	0	0	34	0	0	0	0	0	248
ENSPMAG00000001288	unknown	0	1	1	48	0	0	42	117	66	0	0	11	0	13	171	23	0	0	48	0	0	0	0	1	1	0	27	40	0	787	142	0	0
ENSPMAG00000001289	dennd5a (1 of 2)	0	1208	0	0	0	14	0	0	0	0	0	0	0	2	14	15	0	5	0	0	0	0	0	0	0	0	7	0	0	0	0	0	0
ENSPMAG00000001290	unknown	67	1	25	0	3	0	0	0	0	0	6	37	0	2	36	16	0	0	48	3	0	0	0	0	0	0	5	3	0	0	0	202	253
ENSPMAG00000001291	thumpd3	0	11	0	0	0	0	0	0	0	0	819	22	0	2	9	24	0	0	0	0	0	0	0	0	0	0	17	0	0	0	0	0	0
ENSPMAG00000001292	usp9	312	73	136	74	982	179	54	48	2323	3761	177	308	0	364	500	449	231	253	117	396	0	441	13	39	179	0	133	471	0	0	0	29	230
ENSPMAG00000001293	unknown	0	3	4	0	12	64	0	0	0	0	0	50	0	61	21	50	0	0	79	35	0	35	0	0	0	0	27	0	0	0	0	0	2
ENSPMAG00000001294	unknown	0	0	0	0	0	0	0	0	0	0	0	0	0	0	0	6	0	0	29	0	0	0	0	0	0	0	7	0	0	0	0	0	0
ENSPMAG00000001295	VWA3B (1 of 2)	0	77	0	0	32	0	0	26	97	0	0	40	0	0	5	46	0	8	12	23	0	0	0	0	0	0	5	0	0	0	0	0	1
ENSPMAG00000001296	loxhd1b	21	6	5	0	26	0	1	0	706	30	1	142	1	224	125	168	7	29	339	110	0	3	12	0	320	1168	96	168	0	0	0	0	23
ENSPMAG00000001297	abtb2b	0	0	0	0	0	1	0	2	0	35	0	63	0	1	90	72	0	0	9	29	0	8	0	0	0	0	27	0	25	0	0	0	1
ENSPMAG00000001298	oxnad1	0	0	0	0	0	193	141	0	0	0	0	23	0	0	11	79	0	0	404	0	0	0	1	0	0	0	13	0	3	0	0	0	0
ENSPMAG00000001299	snx33	0	0	21	0	0	3	76	0	0	0	3	0	0	0	5	10	62	3	46	0	0	21	433	0	0	0	17	0	0	0	0	0	0
ENSPMAG00000001300	PXN (2 of 2)	0	0	0	25	335	6	0	1	0	0	0	39	0	0	39	18	0	94	36	58	0	0	0	27	0	0	7	8	0	0	0	14	0
ENSPMAG00000001301	ECHDC3	0	669	0	0	0	15	0	0	0	29	0	0	0	0	3	39	0	0	0	44	0	0	0	0	3	0	39	45	0	0	0	1	0
ENSPMAG00000001302	ttpal (1 of 4)	0	0	0	2	0	0	0	0	0	0	0	5	0	0	3	67	0	0	0	0	0	0	0	0	0	0	0	0	13	0	0	0	0
ENSPMAG00000001303	si:ch73-141c7.1	0	0	56	0	0	0	1	0	0	0	0	0	0	0	0	0	0	3	0	0	0	437	0	0	0	0	6	0	0	0	0	0	0
ENSPMAG00000001304	ACACA	332	224	131	33	0	25	0	0	0	325	0	62	0	82	265	180	2	324	11	49	42	0	1	4	1	516	81	10	0	0	0	0	1
ENSPMAG00000001305	MRPL2	0	29	0	0	0	17	0	2	0	0	0	0	0	26	35	3	0	0	265	49	0	1171	6	0	0	0	18	0	0	0	0	0	139
ENSPMAG00000001306	unknown	0	0	1	0	0	0	62	0	0	0	0	25	0	1	6	24	3	0	0	0	10	0	322	0	0	0	4	0	0	0	0	0	8
ENSPMAG00000001307	IK3	96	0	3	2	0	3	0	5	62	41	0	4	0	15	188	15	1	0	35	16	213	0	0	0	0	0	18	0	0	0	0	0	0
ENSPMAG00000001308	unknown	0	0	2	0	0	0	0	0	0	1	9	21	0	35	0	130	0	0	0	70	0	0	0	8	0	0	3	0	0	0	0	0	0
ENSPMAG00000001309	AHSA1 (1 of 2)	0	786	1	0	1441	280	0	0	0	2127	0	13	2353	0	1	2	0	2	0	3	0	0	39	0	0	0	11	0	0	0	76	0	0
ENSPMAG00000001310	rhpn2	0	0	0	0	0	1	0	1	0	0	0	16	0	5	16	0	0	0	0	0	0	0	0	0	0	0	21	19	3	234	0	0	208
ENSPMAG00000001311	sf3b1	6	132	0	336	7	766	88	1	0	1096	0	136	1	154	100	27	1	19	1	69	295	728	1245	32	948	0	26	253	0	1036	0	0	1279
ENSPMAG00000001312	il17d	0	0	0	0	0	0	0	0	0	0	0	10	0	0	0	45	0	0	0	0	0	0	0	0	0	0	4	0	0	0	0	0	0
ENSPMAG00000001313	unknown	0	0	1	0	0	0	0	0	0	0	0	3	0	0	0	40	0	0	0	16	0	0	0	0	0	0	20	0	0	0	0	0	0
ENSPMAG00000001314	rplp1	1317	11575	114	68	14714	3959	1398	1403	5072	8705	0	287	5234	1	392	373	1762	0	170	79	1684	3093	8714	4958	7375	12417	57	6	3979	3243	13	2622	3959
ENSPMAG00000001315	VMA21	0	0	0	0	0	0	0	0	0	950	0	28	0	151	0	1	0	0	40	2	0	67	419	265	221	0	14	0	0	611	0	0	6
ENSPMAG00000001316	KRT80 (2 of 11)	1319	0	150	1859	69	24	4	0	0	164	0	11	0	33	549	583	156	0	11	223	66	723	0	211	3	0	56	1016	271	10	8	0	168
ENSPMAG00000001317	lect2l	0	0	10	0	1223	76	94	0	0	29	0	11	0	0	35	0	0	0	3	2	0	795	124	0	0	0	87	0	0	0	0	0	14
ENSPMAG00000001318	C3orf49	0	0	0	0	0	1	0	0	0	0	0	0	0	0	119	107	0	0	0	12	0	0	0	0	0	0	2	1	0	0	0	0	2
ENSPMAG00000001319	thoc7	2	3317	0	0	0	733	382	0	103	1689	4	26	497	52	71	0	0	0	0	1	419	2	859	1386	0	0	9	29	0	0	0	0	237
ENSPMAG00000001320	unknown	0	1883	0	0	0	0	286	0	0	0	0	48	0	18	25	62	1240	0	5	0	0	1	818	0	0	0	6	0	0	0	0	0	0
ENSPMAG00000001321	cyhr1	0	0	0	0	0	0	0	2	0	0	0	18	0	0	137	2	0	0	0	0	5	0	0	0	0	0	0	2	14	0	0	0	0
ENSPMAG00000001322	abhd11	2	0	0	0	0	0	0	8	0	1	0	0	0	12	0	7	0	15	0	0	0	0	0	0	0	0	3	14	0	0	0	0	0
ENSPMAG00000001323	atp6v0cb	0	0	0	0	0	0	0	0	0	0	0	0	0	0	0	21	0	0	0	0	2	0	0	0	0	0	0	0	0	0	0	0	596
ENSPMAG00000001324	bbs5	0	2228	2	0	2115	82	0	0	0	0	0	16	0	19	11	7	0	0	0	16	0	0	233	391	0	0	1	0	1524	279	0	0	0
ENSPMAG00000001325	KRT80 (3 of 11)	1	0	0	0	0	58	0	0	0	5	0	102	0	0	103	0	0	0	0	75	0	0	0	0	119	0	20	144	0	0	0	0	36
ENSPMAG00000001326	atp2b3b	0	0	0	0	0	0	0	0	0	0	0	3	0	220	3	7	0	0	0	0	0	0	0	0	0	0	6	0	0	0	0	154	2
ENSPMAG00000001327	unknown	1	0	17	0	199	0	0	0	0	0	0	1	0	0	27	13	0	4	0	2	0	0	0	0	14	0	3	0	0	0	0	0	138
ENSPMAG00000001328	iqsec3a	0	0	0	0	0	0	35	0	0	4	0	30	0	0	4	13	0	0	1	0	0	3	2	1	0	0	1	0	0	0	0	0	0
ENSPMAG00000001329	arpc2	0	9123	1	0	18009	1472	1983	0	0	2914	0	108	0	0	162	67	16	2	85	8	574	844	6088	1693	0	10699	21	0	387	6302	1	264	203
ENSPMAG00000001330	unknown	7	0	0	0	0	0	0	0	0	0	0	3	0	0	17	1	0	0	1	23	0	0	0	0	0	0	1	0	0	0	0	0	1
ENSPMAG00000001331	TMEM245 (2 of 2)	0	0	2	0	0	1	35	0	0	0	4	33	0	18	40	123	0	0	16	113	0	2	0	0	1	0	21	2	0	0	0	0	0
ENSPMAG00000001332	unknown	0	0	0	0	903	0	0	1	0	0	0	1	0	13	55	31	0	0	0	0	0	0	0	0	0	0	3	0	0	0	0	0	0
ENSPMAG00000001333	cops3	85	377	0	20	0	106	0	0	0	0	218	14	0	1	46	22	0	189	0	19	0	37	54	556	0	0	6	0	0	0	0	0	4
ENSPMAG00000001334	TPMT	0	0	0	0	8	113	20	0	2	1054	0	1	0	4	45	1	0	27	0	0	0	0	293	1154	0	0	4	0	0	0	0	1	0
ENSPMAG00000001335	galnt12	38	2	5	0	0	0	0	0	363	0	15	5	0	0	86	27	0	0	245	3	0	0	0	0	0	0	25	0	0	0	4	322	0
ENSPMAG00000001336	CLDN18	0	0	3	0	0	0	0	0	0	0	0	6	0	0	24	0	0	0	1	25	0	21	0	0	0	0	4	0	26	0	0	0	0
ENSPMAG00000001337	topbp1	0	125	153	2	0	25	14	0	569	0	115	78	0	119	54	106	0	0	4	188	49	38	99	0	21	0	79	9	0	0	0	6	16
ENSPMAG00000001338	bsx	0	0	0	0	19	0	0	0	0	1	0	16	0	36	39	7	0	1	25	0	0	0	0	0	0	0	6	0	0	0	0	0	0
ENSPMAG00000001339	rplp0 (1 of 2)	1136	2737	0	0	14859	960	1599	50	23	2577	0	126	654	58	57	24	1046	0	0	21	1461	1877	7679	3394	1829	5995	36	0	1487	1940	0	558	0
ENSPMAG00000001340	med15	0	0	2	0	6	64	3	27	0	0	0	25	0	48	114	2	0	0	8	89	0	0	0	0	0	0	14	0	0	7	0	0	0
ENSPMAG00000001341	unknown	0	0	0	0	0	0	0	0	0	0	0	0	0	0	0	0	0	0	0	0	0	0	0	0	0	0	0	0	0	0	0	0	0
ENSPMAG00000001342	cryba2a	0	0	17	0	0	0	0	0	0	0	0	16	0	0	161	42	0	0	1	4	31	0	0	0	0	0	12	0	2	0	0	0	68
ENSPMAG00000001343	RECK	0	0	0	0	4	0	0	0	0	425	0	81	0	44	86	202	0	0	15	117	0	0	46	0	0	0	42	0	15	0	0	0	150
ENSPMAG00000001344	RXFP3 (1 of 2)	0	0	0	0	0	0	0	0	0	0	0	0	0	0	0	45	0	0	13	8	0	0	0	0	8	0	8	30	0	0	0	258	0
ENSPMAG00000001345	smpd4 (1 of 2)	0	0	39	0	146	0	0	0	0	0	0	8	0	35	20	50	0	0	102	0	0	127	0	0	0	0	14	0	0	0	0	62	0
ENSPMAG00000001346	SLC51A (1 of 2)	26	0	0	0	0	24	0	93	0	0	0	63	0	21	178	16	0	10	69	31	0	0	0	0	32	0	16	0	5	0	6	0	0
ENSPMAG00000001347	unk	0	7	5	0	248	42	137	0	184	0	0	8	24	2	148	55	0	0	0	1	0	0	0	1	6	0	17	0	0	0	0	0	0
ENSPMAG00000001348	yipf3	0	2	17	0	2224	285	0	0	0	0	0	30	0	0	10	19	0	0	64	0	0	0	495	0	0	0	21	0	0	0	0	0	30
ENSPMAG00000001349	dnase1	734	0	0	0	0	55	0	0	0	0	0	6	0	34	1	5	0	0	392	0	0	0	0	0	0	0	0	0	0	0	0	0	0
ENSPMAG00000001350	unknown	0	0	6	178	0	3	1	0	1	0	0	52	0	68	85	45	0	1	66	51	0	0	0	0	0	0	18	0	0	0	0	40	10
ENSPMAG00000001351	pth2r	0	0	0	0	340	0	0	0	1	0	0	8	0	90	0	25	0	6	15	0	2	11	0	0	0	0	7	0	0	0	0	4	0
ENSPMAG00000001352	LRRC71	22	0	0	0	0	15	0	0	0	0	87	16	0	0	3	25	0	0	1	0	0	2	0	0	0	0	17	0	0	0	0	0	0
ENSPMAG00000001353	trpm2	33	0	14	3	118	0	18	1	0	36	13	107	0	63	260	174	10	0	9	11	0	293	9	0	0	0	21	0	0	0	0	0	11
ENSPMAG00000001354	unknown	0	0	0	40	11	0	0	0	0	273	0	18	0	0	164	18	0	0	1	0	0	0	0	0	0	0	1	0	0	0	0	2	0
ENSPMAG00000001355	VWA5A (2 of 2)	0	0	6	0	0	0	0	0	2651	0	0	4	0	1	73	37	0	0	5	80	0	0	0	0	0	0	30	0	0	0	0	0	158
ENSPMAG00000001356	mief2	0	0	0	7	0	0	131	0	0	0	0	22	0	1	0	11	0	21	0	0	0	5	0	0	0	0	8	0	0	0	0	0	0
ENSPMAG00000001357	mrpl12	0	3730	0	0	2733	827	0	0	0	3942	400	9	6	27	260	26	0	58	0	25	9	13	620	425	0	0	28	0	0	0	0	0	328
ENSPMAG00000001358	RBM33	1688	690	17	3	0	76	34	0	0	2451	1	77	2	24	54	37	13	28	153	19	0	5	213	178	0	0	44	0	87	0	0	0	138
ENSPMAG00000001359	eif4eb	0	71	0	2	0	1	0	0	0	0	0	4	0	0	26	9	0	0	0	0	0	0	0	0	0	0	3	9	0	1	0	0	0
ENSPMAG00000001360	smarce1	0	0	0	47	53	0	0	0	2	2	0	17	0	0	92	49	0	0	271	0	0	0	236	0	0	14646	25	0	0	0	0	0	0
ENSPMAG00000001361	fam110a	0	0	0	1	33	0	0	0	0	0	0	1	0	0	0	6	0	10	0	0	0	0	0	0	0	0	12	0	0	0	0	0	2
ENSPMAG00000001362	ficd	0	1897	0	1	350	0	0	0	0	0	0	39	0	50	29	24	0	0	14	13	0	0	0	45	0	0	51	0	0	0	0	0	1
ENSPMAG00000001363	aco1	1	1127	15	103	0	0	6	0	1	2754	0	69	0	2	6	12	0	0	0	35	0	1561	190	15	0	0	11	0	0	0	0	0	48
ENSPMAG00000001364	myef2	57	176	1	0	23	1	0	0	0	123	0	28	0	26	41	38	0	0	0	0	0	13	49	0	0	0	8	0	0	0	0	0	11
ENSPMAG00000001365	anxa13l	0	0	5	0	11	0	0	0	77	0	0	17	0	0	26	9	0	0	0	1	0	27	0	0	0	0	7	0	0	0	0	0	0
ENSPMAG00000001366	cluap1	0	117	0	4	1	3	3	0	23	2979	0	1	0	4	292	145	0	0	16	32	0	0	48	303	0	0	37	0	164	67	4	0	0
ENSPMAG00000001367	hdac10	0	9	0	13	0	0	0	0	0	0	0	12	0	10	1	8	1	0	0	2	0	0	0	0	0	0	6	0	0	0	0	0	0
ENSPMAG00000001368	tmub2	0	0	0	0	0	0	0	0	0	439	10	4	0	4	33	4	0	0	0	0	0	0	8	0	0	0	11	0	0	0	0	0	0
ENSPMAG00000001369	MREG	0	0	0	0	5	8	0	0	0	0	0	6	0	67	36	69	0	0	0	21	0	1	0	0	0	0	2	0	0	0	0	0	38
ENSPMAG00000001370	S1PR3 (1 of 3)	0	10	0	0	0	2	0	0	0	0	0	41	0	5	19	25	0	0	42	0	0	0	0	0	0	0	7	0	0	0	0	0	0
ENSPMAG00000001371	itga4	3	44	9	1	0	23	99	14	2	96	2	54	8	174	325	7	0	0	7	242	1	0	2	0	0	0	105	10	0	0	1	266	0
ENSPMAG00000001372	lmbr1l	0	1	34	14	0	9	0	17	0	0	12	2	0	48	168	6	221	9	146	7	0	0	0	0	0	0	5	82	0	0	0	0	9
ENSPMAG00000001373	EFCC1	0	0	0	5	0	0	0	0	0	0	0	5	0	0	0	0	0	0	1	0	0	0	0	0	0	0	0	0	0	0	0	0	0
ENSPMAG00000001374	prrc1	0	3490	0	0	0	110	36	0	0	12	1	23	0	10	324	7	0	0	0	0	0	12	0	0	9	0	7	156	0	3977	0	0	2
ENSPMAG00000001375	BSPRY (8 of 51)	22	0	15	0	0	11	0	0	0	49	2	58	0	341	8	50	0	48	0	1	0	457	0	0	1700	0	13	0	44	0	0	0	0
ENSPMAG00000001376	oprm1 (1 of 3)	0	0	0	0	0	0	0	0	0	0	0	34	0	0	0	177	0	0	0	0	0	0	0	0	0	0	5	0	0	0	0	0	0
ENSPMAG00000001377	cops2	0	2961	2	1	341	364	230	0	0	1489	0	51	24	22	38	168	0	0	3	2	105	7	286	1215	1834	0	20	0	1381	611	0	0	2
ENSPMAG00000001378	slc25a12	0	0	1	0	33	21	0	0	0	0	52	11	0	0	6	35	0	0	0	17	0	6	0	0	0	0	42	0	0	0	0	0	0
ENSPMAG00000001379	CCDC81	0	0	3	0	0	2	0	0	0	0	0	58	0	6	137	121	147	4	9	113	2	6	0	0	166	0	65	24	0	0	0	0	58
ENSPMAG00000001380	mettl25	337	70	10	0	502	17	0	0	0	75	6	72	0	53	225	28	0	49	2	114	0	0	0	40	0	0	12	0	0	0	0	0	134
ENSPMAG00000001381	unknown	0	2	0	1	0	0	0	94	430	0	1	31	374	90	185	13	0	0	0	47	0	0	3	23	0	0	41	105	0	0	0	0	1
ENSPMAG00000001382	unknown	0	0	0	15	0	0	0	1	0	31	0	0	0	7	19	59	0	0	0	0	0	0	0	0	0	0	0	0	0	0	0	0	1
ENSPMAG00000001383	GID4	0	167	0	0	0	17	0	0	0	0	0	8	0	47	9	0	0	0	2	0	0	0	0	0	0	0	13	2	0	0	0	0	0
ENSPMAG00000001384	insig1	0	0	4	0	0	0	0	0	0	0	0	4	0	7	0	19	0	0	0	0	0	0	0	0	0	0	1	0	0	0	0	0	0
ENSPMAG00000001385	znf646p	47	0	0	0	0	0	0	0	0	598	0	19	0	5	186	4	0	18	73	145	0	0	0	125	0	0	17	0	0	0	0	0	916
ENSPMAG00000001386	paxip1 (1 of 2)	2	348	7	0	0	153	79	0	0	143	0	66	0	1	40	136	0	16	10	6	27	0	215	0	2302	0	39	1	0	0	0	0	0
ENSPMAG00000001387	unknown	0	126	0	7	0	1	0	0	0	0	0	29	0	0	0	11	0	0	3	0	160	0	0	1881	0	7	7	0	0	0	0	0	8
ENSPMAG00000001388	atpaf2	0	0	1	3	0	0	7	0	0	0	892	31	0	7	83	18	0	0	6	51	137	0	130	441	0	0	0	0	0	0	0	0	15
ENSPMAG00000001389	thumpd1	34	0	0	5	0	0	0	17	0	0	0	7	0	4	0	0	0	3	0	0	0	0	0	0	0	0	17	0	0	0	0	0	0
ENSPMAG00000001390	sin3b	8	0	17	13	0	4	0	2	0	311	0	130	0	22	456	44	10	99	5	0	0	4	6	0	1	0	30	9	235	0	185	0	266
ENSPMAG00000001391	si:ch211-254n4.3	0	0	0	0	0	0	0	0	0	0	0	3	0	0	8	0	0	0	3	0	0	65	0	0	0	0	5	0	0	1400	0	0	0
ENSPMAG00000001392	unknown	0	37	7	26	263	5	0	0	0	2	0	42	0	29	53	117	0	44	2	1	0	7	0	0	0	0	9	20	0	0	0	0	0
ENSPMAG00000001393	DPP6 (2 of 3)	2	2	0	0	1051	4	11	112	0	0	0	27	0	20	30	99	0	27	7	0	2	1	0	0	0	0	44	2	0	149	0	0	0
ENSPMAG00000001394	snn	0	0	0	0	0	0	71	0	0	0	0	0	0	0	0	0	0	0	0	0	0	13	0	0	0	0	0	0	0	1420	0	0	0
ENSPMAG00000001395	TOM1L2	0	0	2	0	0	0	0	0	0	396	0	11	0	0	8	7	0	0	0	43	0	0	642	298	0	0	16	0	0	0	0	0	117
ENSPMAG00000001396	unknown	0	0	3	0	0	5	0	0	0	0	0	5	0	0	23	9	0	18	0	0	0	0	0	0	0	0	21	0	0	0	0	0	0
ENSPMAG00000001397	unknown	1	773	0	205	0	200	146	0	0	2044	0	3	0	14	14	25	0	1	167	262	11	0	45	0	0	0	25	0	0	190	0	0	0
ENSPMAG00000001398	DTX3L (1 of 2)	0	0	0	44	0	3	0	0	0	17	0	2	0	0	11	35	0	0	409	0	0	0	0	0	0	0	9	13	0	0	0	0	0
ENSPMAG00000001399	unknown	0	343	7	0	1399	484	410	0	0	2261	0	10	0	0	24	9	0	0	0	0	213	0	249	0	1590	0	7	0	0	3804	0	0	22
ENSPMAG00000001400	srebf1	123	468	13	12	441	25	13	0	0	0	82	43	0	106	597	116	5	47	82	196	2	0	386	41	0	0	40	0	0	79	0	0	328
ENSPMAG00000001401	nfatc1	0	0	0	0	0	0	3	0	0	0	0	3	0	54	56	0	1	3	12	0	0	0	0	0	0	0	0	0	0	0	0	0	0
ENSPMAG00000001402	C12orf10 (1 of 2)	0	7	5	0	0	40	0	0	0	0	0	1	0	0	5	14	0	0	0	0	44	0	0	0	0	0	26	0	0	0	0	0	0
ENSPMAG00000001403	unknown	0	0	0	3	0	0	0	0	0	0	0	34	0	45	59	14	0	0	4	0	0	0	0	0	0	1	14	65	0	0	0	0	0
ENSPMAG00000001404	GJD3 (1 of 2)	0	0	1	0	0	2	0	0	0	59	0	23	0	0	9	0	0	0	0	0	0	0	0	0	0	0	4	0	0	0	0	0	0
ENSPMAG00000001405	GJD3 (2 of 2)	0	0	0	0	0	59	0	0	0	0	0	3	0	0	0	4	0	0	0	0	0	0	0	0	0	0	0	0	0	0	0	0	0
ENSPMAG00000001406	lmod1	0	0	0	0	0	0	0	0	0	0	0	6	0	0	0	0	0	0	109	0	0	0	0	0	0	0	1	0	0	0	0	0	0
ENSPMAG00000001407	unknown	0	0	0	66	22	107	0	0	0	1329	0	17	0	9	23	31	1160	0	0	0	197	7	370	13	0	0	17	0	0	1022	0	0	0
ENSPMAG00000001408	GULP1 (1 of 2)	1465	0	0	0	0	0	0	2	0	0	0	5	0	0	9	34	0	0	10	4	0	0	168	0	0	0	23	0	0	0	0	0	0
ENSPMAG00000001409	her6	0	0	0	5	0	23	0	0	0	0	0	10	0	12	14	0	0	0	1	0	0	0	0	0	0	0	15	0	0	0	0	0	0
ENSPMAG00000001410	pafah1b2	0	866	0	0	45	42	7	0	0	600	0	0	0	0	0	58	0	0	0	0	11	0	9	61	0	0	1	0	2	0	0	0	0
ENSPMAG00000001411	kcnh8 (1 of 3)	0	0	2	0	0	1	0	0	0	0	0	66	0	1	82	102	0	0	0	0	0	0	0	0	0	0	5	0	2	0	0	0	0
ENSPMAG00000001412	st6galnac	0	0	0	0	0	1	0	0	0	0	0	0	0	0	2	31	0	13	0	50	0	0	0	0	0	0	2	0	0	0	0	4	0
ENSPMAG00000001413	unknown	68	87	31	1	64	55	0	166	1553	180	0	79	0	170	389	212	0	43	156	0	3	2	0	0	8	91	73	0	2	0	0	63	0
ENSPMAG00000001414	iyd	0	0	0	0	0	0	0	0	0	0	0	0	0	0	1	0	0	0	0	0	0	0	0	0	0	0	0	0	0	0	0	0	0
ENSPMAG00000001415	ARMC3 (1 of 2)	0	0	5	41	0	0	0	0	0	0	12	18	0	10	105	22	0	0	0	0	0	0	0	0	0	0	9	0	0	0	0	0	0
ENSPMAG00000001416	arhgef16	0	0	0	2	0	0	0	0	0	0	0	20	0	0	1	26	0	0	8	15	0	0	0	19	3	0	1	36	0	0	0	0	3
ENSPMAG00000001417	COL2A1 (1 of 2)	6	0	16	4	2	8	622	17	2	0	0	97	0	53	431	42	0	4	186	5	0	2	2535	265	0	0	27	237	2169	0	0	0	0
ENSPMAG00000001418	commd3	0	0	0	0	7	25	0	0	0	0	0	13	1593	0	14	10	0	0	421	130	0	324	246	963	793	0	45	0	460	0	0	0	0
ENSPMAG00000001419	mss51	0	0	0	0	0	0	0	0	3481	0	0	21	0	0	10	0	0	0	4	14	0	0	0	0	0	0	12	74	0	0	0	69	0
ENSPMAG00000001420	dnajc1	0	263	8	34	0	3	15	15	0	987	1	13	0	1	41	23	0	8	2	0	0	0	679	0	1	0	1	0	0	0	0	0	1
ENSPMAG00000001421	sept9a	0	6	1	0	1788	145	79	2	0	1	0	51	30	43	27	31	0	20	35	111	187	1159	95	127	122	6027	5	0	644	603	0	265	5
ENSPMAG00000001422	ncoa4	0	13569	13	0	7049	3981	0	0	2834	46075	33	4	0	0	466	14	1690	0	13	64	0	0	1861	2456	0	0	14	0	1021	2071	0	0	0
ENSPMAG00000001423	espn	0	0	0	0	0	0	0	0	0	0	0	3	1	12	0	0	0	0	0	0	0	2	40	0	0	0	0	1	0	0	0	0	5
ENSPMAG00000001424	TUBGCP6	365	1537	16	33	0	3	0	67	0	1066	54	51	0	8	119	264	0	0	29	86	0	0	14	0	0	0	11	0	0	1	448	0	107
ENSPMAG00000001425	unknown	0	9	0	0	0	0	0	0	3	0	29	1	0	0	7	4	0	2	1	0	0	0	0	0	0	0	9	0	0	0	0	0	0
ENSPMAG00000001426	pdcd10b	0	109	0	0	0	19	0	0	0	0	0	13	0	31	9	40	499	0	3	8	0	0	173	0	0	0	6	0	0	554	0	0	0
ENSPMAG00000001427	unknown	0	0	0	0	0	0	0	0	0	0	109	24	0	88	1	36	0	0	0	0	0	0	0	0	0	0	8	0	0	0	0	0	0
ENSPMAG00000001428	casd1	0	346	0	45	0	58	0	1	0	2483	0	24	0	2	58	20	0	0	0	22	6	1	30	4	0	0	27	0	0	4	0	0	0
ENSPMAG00000001429	arhgap21a	28	10	108	0	0	100	32	43	1	0	0	29	0	20	20	23	0	7	1	21	0	16	0	11	11	0	54	70	0	0	0	4	4
ENSPMAG00000001430	FBXL13	390	0	20	0	0	37	0	0	0	1011	84	107	0	77	37	14	0	174	243	0	6	0	0	4	0	0	55	22	0	0	0	0	0
ENSPMAG00000001431	timm23	0	926	0	0	19	131	102	0	0	0	0	23	2062	0	70	13	618	0	56	1	0	0	236	319	0	1022	16	0	0	832	0	0	41
ENSPMAG00000001432	psmd12	0	2106	0	0	125	48	5	12	0	0	21	2	0	0	1	66	0	0	0	0	0	0	272	336	39	4	7	8	40	0	0	0	7
ENSPMAG00000001433	PWWP2A	0	0	0	0	0	29	0	0	0	2	0	20	0	0	2	3	0	0	0	0	0	28	91	0	35	0	2	0	0	0	0	0	0
ENSPMAG00000001434	lrrk2	0	6	27	18	0	26	17	0	0	0	6	23	0	207	207	22	0	7	143	34	1	29	87	0	0	0	38	8	0	0	0	1380	228
ENSPMAG00000001435	ogfrl2	0	0	0	0	142	32	44	0	1	0	0	0	0	0	0	76	0	0	0	63	80	0	1	1	0	465	11	0	0	0	0	0	8
ENSPMAG00000001436	ttll12	12	2018	11	75	39	3	62	0	41	0	0	32	0	1	16	106	0	0	199	11	0	42	921	0	0	0	17	0	1318	0	0	0	9
ENSPMAG00000001437	si:ch1073-219n12.1	3	0	37	0	0	8	0	9	0	332	0	17	0	3	135	23	51	0	56	6	0	0	0	0	0	0	2	0	0	0	0	0	0
ENSPMAG00000001438	b3gat2 (2 of 3)	18	0	48	0	0	15	0	0	0	0	0	27	0	0	45	61	0	0	88	5	0	0	0	30	0	0	22	0	0	0	0	0	34
ENSPMAG00000001439	unknown	0	0	0	0	0	0	12	0	0	0	0	3	0	4	63	2	0	0	0	0	0	62	0	0	0	0	1	30	0	0	0	0	0
ENSPMAG00000001440	cyb5d2	0	0	61	8	0	0	5	0	0	0	0	31	0	0	0	12	1	0	0	0	0	6	88	0	5	0	3	1	0	0	0	0	27
ENSPMAG00000001441	csmd2 (1 of 2)	1046	0	252	67	4	15	42	54	0	0	1	175	0	66	295	309	61	128	151	154	12	4	8	11	7	0	127	386	0	0	1869	0	1
ENSPMAG00000001442	unknown	0	0	3	21	0	30	0	0	0	0	0	90	0	11	128	52	0	0	10	40	3	0	0	28	9	0	22	6	0	0	0	7	4
ENSPMAG00000001443	unknown	1	8	3	0	0	0	0	0	0	0	0	16	0	4	25	4	0	0	0	5	0	0	24	0	0	0	3	0	0	0	0	0	40
ENSPMAG00000001444	unknown	0	0	50	6	0	0	0	1	1	0	6	21	0	1	11	12	3	0	2	1	0	0	0	4	0	0	10	0	1	23	256	38	0
ENSPMAG00000001445	unknown	5	0	0	0	189	0	0	0	1	0	0	13	0	0	8	48	11	0	0	0	0	5	0	1	0	0	8	0	0	0	0	0	0
ENSPMAG00000001446	PXDN (2 of 3)	0	0	1	0	1	8	0	0	0	0	0	65	0	66	25	7	0	0	0	0	0	0	0	0	1	0	3	1	0	0	0	0	16
ENSPMAG00000001447	rchy1	0	1513	0	0	0	529	249	224	0	1137	0	31	0	20	3	122	2596	0	0	2	128	23	50	5	3	0	44	716	0	0	0	0	5389
ENSPMAG00000001448	smap1	0	0	5	0	288	47	53	0	0	0	1	59	0	0	37	17	0	0	0	24	0	25	1	0	0	0	36	3	154	1820	0	43	703
ENSPMAG00000001449	trpt1	0	57	0	267	0	20	1	0	0	0	2	39	0	74	15	11	0	0	0	0	0	0	0	0	0	0	13	3	0	22	0	0	0
ENSPMAG00000001450	nr5a1a	0	0	0	0	57	0	0	0	0	0	0	14	0	32	7	15	0	9	0	2	0	0	0	0	0	0	0	0	0	0	0	0	0
ENSPMAG00000001451	kiss1ra	0	5	7	0	0	0	0	0	0	0	0	22	0	16	9	95	0	0	0	13	0	51	0	0	0	0	29	2	0	0	0	0	0
ENSPMAG00000001452	CCDC91	0	14	0	0	0	0	0	0	0	0	0	14	0	0	48	50	0	8	2	0	0	0	0	0	0	0	1	0	0	0	0	0	0
ENSPMAG00000001453	sps2	0	0	0	0	1098	5	0	1	0	0	2	46	0	12	0	18	0	0	0	196	197	700	9	415	0	0	5	0	0	34	0	0	38
ENSPMAG00000001454	unknown	0	2	0	0	0	0	0	0	1	1	0	43	0	88	0	172	0	0	139	0	0	0	0	0	0	0	5	0	0	13	0	157	0
ENSPMAG00000001455	polr3d	8	0	0	126	0	13	0	0	0	0	0	12	0	58	2	20	0	0	5	10	0	0	0	0	0	0	49	0	0	4	0	0	81
ENSPMAG00000001456	unknown	0	0	9	98	0	0	0	0	0	0	0	13	0	45	10	7	0	14	0	6	0	0	1	0	6	0	6	2	0	0	0	0	0
ENSPMAG00000001457	prdx3	0	13880	1	95	1819	3086	499	2	14367	15166	2	62	1961	0	36	110	2279	0	26	147	804	1575	3114	1817	1694	0	1	1	427	0	0	5	5581
ENSPMAG00000001458	unknown	0	0	0	0	0	0	0	0	0	0	0	0	0	0	0	19	0	0	1	0	0	0	0	1	0	0	0	0	0	0	0	0	0
ENSPMAG00000001459	BOLA3	232	0	83	0	0	9	0	0	0	286	0	2	0	0	5	0	0	0	0	1	0	0	0	0	0	0	0	0	0	648	0	0	0
ENSPMAG00000001460	unknown	0	0	0	0	0	0	0	0	0	0	0	15	0	0	3	60	0	0	5	0	0	0	0	0	0	0	6	0	0	0	0	0	0
ENSPMAG00000001461	unknown	0	0	0	0	0	0	0	0	0	0	0	0	0	0	0	3	0	0	0	0	0	0	0	0	0	0	23	0	0	0	0	0	0
ENSPMAG00000001462	unknown	0	3	0	0	267	7	0	2	0	3	0	10	621	0	69	9	0	0	0	0	0	0	0	0	0	0	0	0	0	0	0	0	12
ENSPMAG00000001463	zgc:162356 (1 of 2)	0	167	0	0	1897	332	372	0	0	43	49	10	2474	0	187	0	0	0	163	0	195	201	880	584	0	1903	6	0	78	1194	0	0	1194
ENSPMAG00000001464	bloc1s1	0	0	0	0	0	0	93	0	0	0	0	13	0	0	6	0	0	0	0	1	0	17	0	22	0	0	0	0	225	0	0	0	0
ENSPMAG00000001465	unknown	2	145	0	5	0	0	0	0	395	0	0	9	0	57	0	1	0	9	10	10	0	9	0	0	0	0	32	0	0	0	0	0	0
ENSPMAG00000001466	SLC35E2B	0	0	8	12	0	0	0	0	0	0	0	24	0	26	49	12	0	5	0	0	0	24	0	20	0	0	25	55	79	0	37	0	0
ENSPMAG00000001467	unknown	4431	3661	0	0	29	274	5	0	0	514	0	119	0	57	843	12	8714	595	105	2	0	0	19	0	0	0	41	0	161	0	0	219	54
ENSPMAG00000001468	gtf2h2	0	0	0	3	0	4	0	0	0	0	0	3	0	6	22	46	2	30	0	6	0	0	0	108	0	0	1	0	0	0	0	0	0
ENSPMAG00000001469	IFT122	14	14	0	121	221	39	0	133	0	0	1	64	0	59	150	41	1	0	112	14	0	29	1	37	3	0	42	30	0	26	0	0	68
ENSPMAG00000001470	SLC16A11	0	2	0	0	104	0	0	1	0	0	0	23	18	0	7	0	0	0	434	2	0	0	0	9	0	0	39	0	0	0	0	0	0
ENSPMAG00000001471	FLNC (1 of 3)	94	0	0	0	402	0	0	0	7131	0	0	20	0	0	3	56	0	0	0	146	0	0	0	0	0	0	3	0	0	0	0	0	0
ENSPMAG00000001472	bmp4 (1 of 2)	0	0	0	0	0	0	0	0	0	0	0	1	0	1	0	0	0	0	96	0	0	0	0	2	0	0	0	0	54	0	0	0	1
ENSPMAG00000001473	unknown	0	0	1	0	0	39	1	0	0	37	0	23	2	7	10	21	0	0	0	0	0	0	0	13	0	0	42	79	0	0	0	0	1
ENSPMAG00000001474	ech1	0	0	11	0	0	19	0	2	0	0	0	32	0	0	141	30	0	0	0	68	0	0	258	421	0	0	6	0	27	0	0	0	295
ENSPMAG00000001475	fmnl1a	0	0	0	0	0	6	0	0	0	23	0	5	0	17	128	8	0	0	0	14	0	25	0	0	206	0	9	11	0	0	0	0	0
ENSPMAG00000001476	NT5C3B	0	0	0	1	1562	13	0	0	0	1	0	42	0	8	42	4	0	7	0	0	4	0	0	1	0	0	5	0	286	1190	0	0	125
ENSPMAG00000001477	ncapd3	6	14	1	0	14	174	0	0	2	50	0	59	0	27	223	31	0	71	14	1	0	10	12	188	0	0	45	18	0	0	0	0	8
ENSPMAG00000001478	c1qbp	29	1774	0	0	1476	402	107	0	0	4363	0	12	42	12	1	15	0	77	17	0	370	0	1983	368	2	4787	47	0	0	0	0	0	194
ENSPMAG00000001479	MPV17L	2	0	0	0	596	0	0	0	0	0	0	12	0	0	106	2	0	0	0	67	0	0	0	9	0	0	11	0	0	0	0	0	0
ENSPMAG00000001480	spryd3	0	0	50	0	0	13	0	0	0	0	0	22	0	1	6	0	0	3	1	0	0	0	0	0	0	0	26	0	0	0	0	0	0
ENSPMAG00000001481	mfsd6l	6	2	11	0	0	1	0	8	0	3208	0	3	0	50	120	66	0	0	0	0	40	32	0	0	0	0	19	5	0	0	0	0	2
ENSPMAG00000001482	hmces	16	56	0	1	246	5	0	0	0	0	0	14	0	28	0	47	0	0	0	0	0	0	47	0	3	0	17	212	0	0	0	0	0
ENSPMAG00000001483	luc7l3	2	0	12	12	578	113	0	0	0	30	0	21	0	23	33	19	43	0	44	0	7	0	219	0	49	0	19	0	7	0	0	0	0
ENSPMAG00000001484	fstl3 (2 of 2)	3	0	0	0	0	0	0	0	0	0	0	0	0	4	0	0	0	0	0	0	0	0	0	0	0	0	0	0	0	0	0	0	0
ENSPMAG00000001485	unknown	2	0	3	0	353	0	0	0	0	841	0	22	0	0	3	5	0	0	0	0	0	0	0	8	0	0	11	0	0	0	0	0	111
ENSPMAG00000001486	unknown	29	0	75	0	0	16	0	0	27	11	0	5	0	0	266	68	0	326	40	0	0	0	0	417	1	0	4	33	0	0	0	0	0
ENSPMAG00000001487	irak3	0	0	2	0	0	1	0	0	46	0	0	34	0	72	22	73	0	0	3	3	0	2	0	21	0	0	8	0	0	0	0	0	0
ENSPMAG00000001488	ccdc174	0	1905	25	0	0	223	9	1	0	0	7	53	0	2	6	24	0	0	0	0	0	31	0	0	0	0	17	0	0	0	0	397	103
ENSPMAG00000001489	lig3	111	0	8	38	6	0	12	44	696	2	12	22	0	17	231	98	0	236	0	0	0	0	0	0	0	3	42	0	0	0	0	0	406
ENSPMAG00000001490	cab39l1	491	0	3	0	0	2	4	139	0	235	0	5	0	1	0	59	0	0	1	19	0	0	0	49	0	0	7	0	0	0	0	0	23
ENSPMAG00000001491	fdxr	0	0	4	0	0	0	0	31	0	19	33	21	3	0	4	38	0	1	0	0	0	0	0	0	0	0	5	0	0	0	11	0	0
ENSPMAG00000001492	OTOF (1 of 3)	0	18	0	36	104	20	0	0	0	417	0	78	0	128	317	135	1	7	53	182	0	0	0	0	4	0	68	0	14	0	0	79	93
ENSPMAG00000001493	bcr	0	0	1	0	0	0	0	0	0	0	0	3	0	2	92	1	0	0	4	13	15	0	0	0	306	0	6	1	0	0	229	0	0
ENSPMAG00000001494	creld2	0	0	24	0	0	0	0	0	721	0	1	35	0	42	22	1	0	0	0	4	0	0	0	0	0	0	25	0	19	14	0	0	153
ENSPMAG00000001495	unknown	0	0	0	0	0	0	0	0	0	258	0	3	0	0	5	22	139	0	0	0	0	0	0	0	0	0	1	0	0	1	0	0	29
ENSPMAG00000001496	galcb	36	3	0	26	0	71	14	0	0	0	0	39	0	3	41	4	0	0	14	1	0	8	0	2	0	0	43	157	0	55	0	0	0
ENSPMAG00000001497	unknown	19	0	37	25	0	0	0	0	0	0	0	13	0	1	116	37	0	0	191	0	0	11	21	0	0	0	4	0	0	0	0	0	22
ENSPMAG00000001498	dna2 (1 of 2)	0	0	0	13	0	10	0	0	0	0	0	40	0	41	107	16	0	14	158	0	0	0	0	0	0	0	50	7	0	0	0	0	0
ENSPMAG00000001499	unknown	0	6	0	0	0	20	1	86	0	113	0	40	0	1	84	4	0	81	0	63	0	1	0	0	0	0	49	0	0	0	0	0	0
ENSPMAG00000001500	unknown	0	874	0	0	461	8	59	0	3	0	0	0	0	4	45	48	0	0	0	0	0	0	69	222	86	0	20	0	391	0	0	0	0
ENSPMAG00000001501	gltscr2 (1 of 2)	0	1835	1	0	6228	310	845	24	8197	971	0	26	0	40	51	47	51	0	0	90	202	0	3661	896	0	3370	36	0	0	0	0	28	3822
ENSPMAG00000001502	unknown	1	12	0	0	20	126	0	0	0	224	57	47	3	94	81	148	0	0	39	32	0	0	1	0	0	0	16	0	0	0	0	0	203
ENSPMAG00000001503	xrcc5	0	0	0	0	2406	0	15	0	0	0	0	4	0	2	3	23	0	0	0	18	0	52	424	0	21	0	7	1	0	0	0	0	514
ENSPMAG00000001504	nmur1	0	0	1	10	0	0	0	0	0	0	0	60	0	2	1	262	0	0	0	112	0	0	0	0	0	0	7	0	0	0	0	0	1
ENSPMAG00000001505	unknown	0	0	49	0	0	0	0	0	0	0	0	57	0	103	55	27	0	0	0	0	0	0	0	0	0	0	0	0	0	0	0	0	3
ENSPMAG00000001506	unknown	0	0	0	0	0	0	0	0	0	0	0	0	0	14	0	0	0	0	2	0	0	0	0	0	0	0	1	0	0	0	0	0	0
ENSPMAG00000001507	myo1c	0	6	9	0	0	5	20	0	0	0	0	36	0	17	98	38	0	0	182	56	0	1	0	3	1	0	30	0	0	9	0	0	71
ENSPMAG00000001508	pappa2	0	0	11	0	0	0	0	0	0	1	0	0	0	0	80	97	0	0	0	0	0	0	0	0	0	0	29	0	0	0	0	0	1
ENSPMAG00000001509	BSPRY (9 of 51)	4	77	0	288	303	0	0	0	2	0	0	9	0	47	41	2	0	0	94	0	0	0	0	0	0	0	15	0	0	0	0	0	0
ENSPMAG00000001510	vcp	0	0	15	23	0	0	9	45	0	0	7	20	0	17	1	36	0	0	0	17	0	0	0	0	0	0	7	0	0	0	0	0	775
ENSPMAG00000001511	depdc7	0	0	0	1	0	0	0	0	0	0	0	0	0	6	24	1	0	0	0	0	0	0	0	0	0	0	0	0	0	0	0	0	0
ENSPMAG00000001512	dis3 (4 of 43)	32	3	3	8	33	1	0	3	14	10	2	14	0	3	13	22	1	6	7	7	0	5	0	3	1	0	9	30	5	0	11	25	4
ENSPMAG00000001513	serac1	57	0	7	2	7	45	0	0	0	0	0	18	0	10	0	81	0	0	6	1	0	2	0	25	0	0	27	0	0	0	0	0	3538
ENSPMAG00000001514	MFSD7	0	0	1	0	4	8	10	0	0	0	339	20	0	8	28	123	0	0	1	0	0	138	73	0	0	0	36	0	0	0	0	0	824
ENSPMAG00000001515	klf11b	0	9	0	51	0	125	62	0	0	4	0	175	0	11	392	39	0	0	481	0	10	0	0	252	0	0	18	1	0	0	0	0	0
ENSPMAG00000001516	unknown	0	0	15	0	0	20	0	0	0	19	0	0	0	0	0	6	0	0	0	4	0	0	0	0	38	0	1	67	0	0	0	0	0
ENSPMAG00000001517	unknown	0	23	0	0	0	3	35	1	0	0	3	15	0	42	253	222	0	1	153	0	0	3	0	0	0	0	3	1	0	0	0	0	23
ENSPMAG00000001518	RBM7	0	0	0	0	0	35	0	0	0	366	0	16	0	0	40	48	0	0	0	4	0	0	0	0	95	0	11	0	0	0	0	0	0
ENSPMAG00000001519	c1qtnf5 (2 of 8)	210	0	0	0	0	0	0	0	287	0	0	8	0	0	1	0	0	0	4	0	0	0	0	0	0	0	4	18	0	0	0	20	1002
ENSPMAG00000001520	tmem199	0	4	0	1	0	0	0	0	0	485	0	6	0	1	4	28	0	0	0	6	0	0	0	0	0	984	4	0	0	0	0	0	0
ENSPMAG00000001521	dct	95	0	8	3	0	0	1	0	0	0	0	20	0	0	46	47	0	0	0	17	0	0	0	0	0	0	9	0	0	0	0	0	44
ENSPMAG00000001522	csnk1a1	0	1090	0	0	0	48	0	0	490	4	0	4	0	0	0	3	0	0	0	0	2	0	0	8	0	0	22	0	0	0	0	0	0
ENSPMAG00000001523	unknown	0	420	0	3	5	214	0	2	0	3774	0	37	0	4	64	10	0	0	33	3	0	0	0	0	0	0	11	32	0	0	0	5	7
ENSPMAG00000001524	unknown	0	0	0	0	0	0	0	0	0	0	0	0	0	0	9	20	0	0	59	0	0	0	0	0	0	0	2	0	0	0	0	0	0
ENSPMAG00000001525	gtf3c2	2	0	0	0	0	0	0	0	688	0	0	4	0	0	9	18	0	0	0	0	0	0	0	0	1	0	8	0	0	0	0	0	567
ENSPMAG00000001526	PCGF3	0	238	25	0	0	0	0	0	0	0	0	8	0	0	9	20	0	0	17	10	0	0	0	0	0	0	13	0	0	0	0	0	2
ENSPMAG00000001527	unknown	538	0	0	0	462	127	802	1148	0	2809	0	34	4398	98	29	11	0	0	0	0	61	421	387	1292	0	0	18	42	1127	2009	0	0	1
ENSPMAG00000001528	smc2	0	2	0	0	0	28	0	0	0	207	0	61	0	95	85	48	0	0	12	15	11	2	433	0	0	0	61	0	0	0	0	0	1131
ENSPMAG00000001529	TMEM87A	3	0	8	0	287	37	0	0	0	922	0	38	0	64	61	12	0	1	0	23	1	5	0	60	0	0	25	0	21	0	0	1133	104
ENSPMAG00000001530	unknown	0	1172	0	0	0	338	416	2783	0	0	0	7	1852	13	44	31	0	0	6	3	330	0	101	195	0	0	30	0	0	3137	0	0	4
ENSPMAG00000001531	eppk1 (1 of 2)	645	1	4	1	16	83	2	25	0	194	0	30	4	9	16	144	0	0	478	58	7	429	554	379	0	1	33	0	472	9	0	0	308
ENSPMAG00000001532	cdh4	0	0	6	0	0	0	0	0	6	1	0	10	80	182	3	10	0	0	1	0	52	4	135	19	1	0	7	0	0	629	15	0	0
ENSPMAG00000001533	SLC1A2 (1 of 3)	0	2	5	0	0	53	18	0	0	0	0	7	0	0	22	19	0	0	0	0	0	0	0	0	0	35	26	0	0	28	0	0	0
ENSPMAG00000001534	unknown	0	0	0	0	263	0	0	0	2	0	0	36	0	0	20	7	0	0	0	0	0	0	0	11	0	0	6	0	0	0	0	0	0
ENSPMAG00000001535	hsd17b4	520	618	60	1	2515	182	161	0	0	4574	15	4	3	35	138	15	0	0	1	1	11	8	518	231	34	0	49	249	0	29	0	0	1
ENSPMAG00000001536	hp	24	0	1	0	0	0	0	0	0	0	0	12	0	17	0	41	0	80	0	9	0	0	0	70	0	0	59	0	0	0	0	0	38
ENSPMAG00000001537	kmo	41	0	0	0	0	11	0	0	43	93	0	21	0	57	6	4	0	6	0	43	0	0	0	20	1	0	16	0	0	0	0	0	32
ENSPMAG00000001538	grxcr1	0	0	1	0	0	0	0	0	0	13	0	0	0	48	0	0	7	211	52	0	0	0	7	0	0	1	7	0	0	0	0	0	4
ENSPMAG00000001539	tmem161a	0	0	17	0	6	0	7	0	0	0	0	48	0	18	41	8	0	46	10	12	0	0	0	0	0	0	18	0	0	0	0	0	104
ENSPMAG00000001540	dnajc21	0	0	0	0	3	1	0	0	0	0	0	2	0	4	1	6	0	0	0	0	0	0	0	0	0	0	0	21	0	0	0	0	12
ENSPMAG00000001541	otud6b	0	0	33	0	0	0	0	0	0	6	4	21	0	0	54	130	0	10	0	0	258	3	0	10	0	0	19	683	0	0	0	0	56
ENSPMAG00000001542	MTHFS	0	2327	0	0	1594	117	74	1	0	1170	0	0	0	0	0	16	0	0	0	0	334	337	943	1447	244	2545	3	0	225	0	0	0	0
ENSPMAG00000001543	musk	0	0	0	0	0	0	176	0	0	0	0	7	0	138	9	107	0	0	0	0	0	131	39	0	0	0	0	0	0	0	0	59	0
ENSPMAG00000001544	smarca4	0	3	0	0	21	0	0	0	0	0	0	12	0	0	41	5	0	0	0	54	0	0	0	0	0	0	1	0	0	0	0	0	0
ENSPMAG00000001545	gfod2	0	0	54	0	0	0	0	0	0	0	0	11	0	0	8	0	0	0	0	0	0	0	6	0	2	0	1	0	0	0	0	0	0
ENSPMAG00000001546	utp15	44	439	4	0	2442	30	0	3	0	0	0	20	0	0	4	1	0	0	0	18	0	0	9	0	0	0	15	12	0	0	0	5	18
ENSPMAG00000001547	usp3 (1 of 2)	6	0	0	0	0	0	0	0	0	0	0	9	0	1	9	18	0	0	15	0	0	0	0	0	0	0	11	0	0	0	0	0	0
ENSPMAG00000001548	unknown	0	0	0	0	0	0	0	0	0	0	0	0	0	0	0	0	0	0	0	0	0	0	0	0	0	0	0	0	0	0	0	0	0
ENSPMAG00000001549	unknown	0	0	0	0	0	0	0	0	0	0	0	0	0	0	0	0	0	0	0	0	0	0	0	0	0	0	0	0	0	0	0	0	0
ENSPMAG00000001550	zgc:103625	0	6764	0	0	0	740	0	0	0	3178	0	14	0	18	563	216	0	0	0	48	7	951	451	69	0	0	8	0	527	12	0	7	0
ENSPMAG00000001551	gpr124	11	0	22	0	0	37	5	1	7	27	0	109	0	8	38	78	0	33	402	98	7	0	16	26	3	0	4	50	0	0	0	0	141
ENSPMAG00000001552	eps8l3	0	0	0	0	0	0	0	11	0	0	0	6	0	1	1	8	0	0	6	0	0	0	0	1	1	0	4	0	0	0	0	0	0
ENSPMAG00000001553	apopt1	4	401	1	0	0	33	0	0	0	0	0	16	0	5	6	3	0	0	0	5	0	0	0	0	0	0	3	0	0	0	0	0	0
ENSPMAG00000001554	prtgb	0	0	56	0	0	9	0	0	15	0	0	9	0	0	46	2	0	9	0	80	0	0	0	10	2	0	25	1	0	0	0	0	0
ENSPMAG00000001555	lrrc8db	0	0	0	2	0	6	0	0	0	0	0	2	0	3	0	0	0	0	0	0	0	0	0	0	0	0	15	0	0	0	0	0	26
ENSPMAG00000001556	coq7	0	0	0	0	0	0	0	0	0	10	0	2	0	0	14	6	0	1	0	39	0	0	72	1	0	0	14	0	0	0	0	0	0
ENSPMAG00000001557	rft1	0	0	0	1	0	0	0	0	0	0	0	9	0	9	15	0	0	190	0	0	0	41	51	10	6	0	4	0	0	0	129	0	0
ENSPMAG00000001558	tph2 (1 of 2)	6	0	0	0	0	0	0	0	0	149	0	6	0	14	0	25	0	0	0	3	0	0	0	0	110	0	19	0	0	0	0	0	294
ENSPMAG00000001559	unknown	0	0	1	0	0	2	0	2	0	0	0	3	0	69	31	44	0	0	17	0	0	0	0	0	0	0	12	0	0	0	0	0	0
ENSPMAG00000001560	ACVR2A (2 of 3)	0	0	7	165	0	0	0	0	0	0	0	36	0	48	20	6	0	1	0	0	0	33	0	24	2120	0	20	1	0	19	0	209	411
ENSPMAG00000001561	unknown	0	0	0	0	0	0	0	0	0	0	0	49	0	7	9	9	0	0	0	4	0	0	0	0	0	0	38	33	0	0	0	0	1
ENSPMAG00000001562	C1GALT1 (1 of 4)	0	0	1	29	0	67	0	0	0	0	0	27	0	4	1	36	0	0	0	0	0	0	0	0	0	0	39	7	0	0	0	2	12
ENSPMAG00000001563	rpusd1	0	0	0	0	0	0	98	0	0	37	0	19	228	2	0	0	2	222	0	0	0	0	0	0	0	0	5	0	0	0	0	0	2
ENSPMAG00000001564	mettl9	33	341	0	0	0	0	54	1	0	0	0	29	0	19	1	141	0	10	55	1	0	3	0	546	15	0	47	0	0	0	0	0	0
ENSPMAG00000001565	TRIOBP (1 of 2)	0	0	11	0	0	23	194	0	0	614	0	10	0	0	51	0	0	0	0	0	0	0	235	0	0	0	13	0	0	0	0	0	0
ENSPMAG00000001566	unknown	0	1	2	0	78	14	0	0	0	6	0	0	0	2	46	11	0	0	21	84	14	50	0	0	0	0	9	1	3	0	0	11	25
ENSPMAG00000001567	si:ch211-120k19.3	0	3	10	0	0	47	0	0	0	10	0	8	0	0	0	1	0	0	0	0	0	0	5	0	0	0	6	0	0	0	0	0	0
ENSPMAG00000001568	UBE2I (1 of 2)	0	8	24	0	0	86	0	0	0	45	0	33	0	40	10	21	0	0	0	0	0	0	176	68	0	0	3	0	0	0	0	91	56
ENSPMAG00000001569	ISG20	0	0	8	7	0	0	0	0	1	0	0	12	0	0	2	60	0	0	10	0	0	0	0	0	13	0	1	0	0	0	0	0	58
ENSPMAG00000001570	tdp2b	15	0	0	239	0	0	8	101	0	0	0	5	0	8	0	38	0	0	0	0	0	0	0	0	0	0	10	1	233	0	0	40	0
ENSPMAG00000001571	chtf18	254	6	37	1	0	1	156	2	0	424	0	92	0	21	85	218	0	11	60	103	0	0	1	0	0	0	27	0	0	0	0	527	1058
ENSPMAG00000001572	unknown	122	0	5	0	0	0	0	0	0	0	2	9	18	85	15	3	0	110	13	16	0	0	11	6	0	0	54	2	0	0	0	0	0
ENSPMAG00000001573	setdb1b	0	0	10	0	0	3	14	35	5	0	9	69	0	7	61	155	0	17	24	21	0	151	0	9	1	0	35	6	0	1842	0	0	7
ENSPMAG00000001574	sp4	0	1356	0	0	7	29	1	0	0	2813	1268	12	0	12	0	2	0	0	14	0	0	0	0	0	195	0	21	0	0	0	0	0	52
ENSPMAG00000001575	dysf (1 of 2)	33	55	170	23	0	111	0	0	0	234	13	161	0	37	244	395	0	48	40	78	0	0	0	0	30	0	90	1	0	0	0	0	490
ENSPMAG00000001576	nek8	28	200	29	16	14	36	367	67	0	253	36	291	0	222	443	491	0	84	124	87	0	14	17	140	26	0	179	31	14	132	2	60	2890
ENSPMAG00000001577	dtnbp1a	0	0	0	0	0	1	30	0	0	1	0	4	0	28	7	3	0	0	0	0	0	0	0	7	0	0	0	3	0	4	0	0	0
ENSPMAG00000001578	lyrm4	0	1333	2	53	4	31	17	1	0	7	0	1	753	0	1	0	0	0	0	0	0	0	64	0	0	0	0	0	163	0	0	0	0
ENSPMAG00000001579	zgc:101731	0	1	0	56	0	0	1	0	0	3	52	0	10	86	1	28	0	0	0	3	9	89	16	164	0	0	4	0	38	23	0	601	0
ENSPMAG00000001580	fars2	0	111	21	6	0	9	69	0	0	0	0	27	0	110	40	2	0	0	1	22	0	4	0	308	0	0	12	0	0	0	0	0	40
ENSPMAG00000001581	nprl3	6	164	2	52	21	65	121	0	0	0	23	72	0	42	15	57	0	6	0	0	0	51	0	0	0	0	47	691	0	1	0	0	79
ENSPMAG00000001582	pcsk2 (1 of 2)	106	0	0	0	0	40	52	0	0	0	1	15	0	41	55	29	0	0	2	10	0	0	0	0	0	0	15	1	0	0	0	0	0
ENSPMAG00000001583	unknown	0	0	0	0	6	1	0	0	0	0	0	11	0	0	3	12	0	1	0	2	0	0	0	0	0	0	34	0	0	0	0	0	0
ENSPMAG00000001584	si:ch211-284e13.5	0	0	7	0	0	0	0	6	0	0	0	0	0	14	53	0	0	0	0	0	0	0	0	0	0	0	7	0	0	0	0	0	0
ENSPMAG00000001585	TRIO	107	26	21	49	0	11	4	78	0	2	3	66	0	67	227	219	3	1	432	69	0	3	4	0	7	0	100	150	124	0	1008	0	317
ENSPMAG00000001586	unknown	3	0	38	0	0	13	0	0	0	12	2	56	0	2	57	34	0	29	19	22	0	0	0	2	367	0	39	5	0	0	0	0	1314
ENSPMAG00000001587	mb (1 of 13)	0	612	0	0	0	273	0	0	5	25	0	21	0	0	0	0	897	0	6	0	0	19	0	0	26	0	8	0	0	0	0	0	0
ENSPMAG00000001588	amt	0	0	0	0	0	6	0	0	0	0	0	4	0	0	31	36	0	0	0	0	0	7	0	0	1	0	20	0	0	0	0	0	0
ENSPMAG00000001589	ppm1e	0	0	0	0	0	0	0	0	0	1	17	41	0	0	50	53	0	0	4	0	0	0	0	0	0	0	36	0	0	0	0	0	34
ENSPMAG00000001590	zgc:92161	0	0	0	0	0	14	0	0	6	0	0	4	0	15	6	49	0	0	0	0	0	0	0	0	98	0	2	0	0	0	0	0	0
ENSPMAG00000001591	unknown	0	0	0	0	0	0	0	0	0	0	0	5	0	0	0	0	0	0	0	0	0	0	44	0	0	0	0	0	0	0	0	0	0
ENSPMAG00000001592	mb (2 of 13)	0	5092	3	1	1773	4555	106	0	16491	17030	42	15	0	8	293	1850	2771	0	10	0	0	0	0	3170	0	12	41	0	4	0	0	0	209
ENSPMAG00000001593	ankar	30	0	0	0	0	0	0	0	0	0	1	64	0	0	1	78	0	12	0	0	0	0	0	0	0	0	42	0	0	0	0	0	8
ENSPMAG00000001594	GABRA6	0	0	0	0	73	8	2	0	0	186	0	21	0	0	18	12	0	0	1	0	0	0	0	4	0	0	18	0	0	0	0	0	0
ENSPMAG00000001595	zgc:66475	16	0	0	0	0	65	0	0	0	2	0	13	0	21	21	36	0	0	0	17	221	0	108	1	0	1101	24	0	0	0	0	0	0
ENSPMAG00000001596	syngr2b	4	0	0	2	0	0	0	0	0	51	0	6	0	40	1	0	1	30	0	0	0	0	83	167	0	0	0	15	0	0	0	0	0
ENSPMAG00000001597	SLC12A2 (2 of 2)	0	0	0	0	0	0	0	8	13	0	0	13	0	0	16	0	0	0	0	0	0	0	0	0	0	0	0	0	0	0	0	0	3
ENSPMAG00000001598	rnmtl1a	0	0	2	0	0	28	0	0	0	0	0	32	0	29	2	13	0	0	52	0	0	0	0	237	0	0	3	0	0	0	0	0	2327
ENSPMAG00000001599	unknown	0	0	0	0	0	0	0	0	0	0	5	17	0	8	3	11	0	0	4	0	0	0	0	0	0	0	2	0	0	0	0	0	0
ENSPMAG00000001600	unknown	1071	0	5	59	0	0	1	0	1111	0	0	34	0	9	193	42	0	386	4	183	0	1	0	26	0	0	70	290	0	0	0	0	0
ENSPMAG00000001601	mdkb	1	11	0	0	42	155	0	5	0	10	0	12	1	0	2	0	0	8	11	0	2	39	412	24	7	0	7	0	407	74	0	0	43
ENSPMAG00000001602	rbm34	0	14	1	0	0	0	1	0	0	13	0	17	0	2	80	1	0	0	17	0	0	0	0	54	0	0	26	0	362	0	0	0	6
ENSPMAG00000001603	mrpl16	0	2343	17	0	2054	505	0	0	0	4433	0	8	2006	0	0	4	0	0	8	0	339	2	690	1345	417	0	1	0	0	30	0	0	0
ENSPMAG00000001604	wls	0	0	24	0	5	0	0	5	0	0	0	12	0	154	28	122	0	19	0	0	0	0	0	0	1	0	5	0	0	0	0	0	0
ENSPMAG00000001605	vwa9	39	1782	18	57	0	39	1	0	0	1235	0	4	0	0	5	11	0	5	0	12	73	950	180	0	0	0	2	0	0	1065	0	0	0
ENSPMAG00000001606	klhdc3	0	0	0	0	0	32	0	0	0	0	0	5	0	0	64	39	0	0	0	37	0	0	29	0	0	0	5	66	0	0	0	0	14
ENSPMAG00000001607	ss18	0	0	0	0	0	0	0	0	0	0	33	9	0	5	27	4	0	3	34	0	0	0	12	0	0	0	16	0	0	0	0	0	10
ENSPMAG00000001608	nif3l1	0	0	14	160	1079	0	1	0	0	0	0	11	0	0	6	32	0	0	0	12	0	11	270	0	0	0	51	0	0	0	0	0	212
ENSPMAG00000001609	tlr3	0	0	3	654	0	0	70	0	310	54	0	73	0	0	17	6	0	0	509	0	0	28	10	2	0	0	29	14	0	0	0	0	0
ENSPMAG00000001610	dck	102	149	36	0	0	32	0	0	0	0	0	16	0	10	24	11	0	0	43	0	129	0	1	11	0	0	32	57	0	619	0	0	0
ENSPMAG00000001611	unknown	159	0	1	15	0	0	0	209	0	0	0	0	0	32	28	1	0	0	15	0	0	0	0	0	0	0	3	0	0	0	0	0	229
ENSPMAG00000001612	twsg1a	2651	0	48	0	784	65	4	0	0	0	130	3	0	0	0	0	0	0	0	0	0	1	147	0	0	0	8	0	7	0	0	0	0
ENSPMAG00000001613	unknown	50	0	0	0	0	22	0	0	0	0	235	15	0	10	2	149	0	0	0	0	0	0	0	0	0	0	12	0	2	0	0	0	0
ENSPMAG00000001614	USP15	0	1789	1	0	816	368	0	0	0	651	86	43	2027	0	61	50	0	0	5	39	0	201	142	44	1	0	27	2	0	157	0	0	75
ENSPMAG00000001615	hydin	176	333	7	115	65	72	4	17	1	726	185	479	0	182	305	281	17	297	313	281	0	155	0	50	68	20	137	243	0	2	7	0	498
ENSPMAG00000001616	rnf41	0	0	0	0	0	81	0	68	0	0	0	67	0	62	0	5	0	10	0	0	0	0	195	0	0	0	17	0	0	0	0	0	0
ENSPMAG00000001617	unknown	0	0	0	0	2	1	0	0	0	17	4	12	0	0	1	3	0	0	0	1	0	0	0	0	0	0	10	0	8	0	0	0	1348
ENSPMAG00000001618	MTR	4	0	7	0	0	14	0	75	0	3	1	16	0	9	30	62	0	0	1	0	0	0	0	0	0	2	24	40	0	0	0	0	0
ENSPMAG00000001619	sirt4	0	167	0	0	0	0	0	0	14	0	0	7	0	5	16	7	0	0	0	0	0	0	0	0	0	0	2	0	0	0	0	0	0
ENSPMAG00000001620	g6pd	0	0	0	1	0	26	0	0	0	0	5	0	0	0	0	4	0	0	0	0	0	1	0	0	0	0	2	0	0	0	0	0	0
ENSPMAG00000001621	pex3	0	110	3	0	0	126	251	0	0	0	0	14	0	34	2	61	0	0	1	0	69	2	0	537	13	4287	14	0	8	426	0	0	0
ENSPMAG00000001622	abcb4 (1 of 2)	0	0	0	0	0	0	1	0	0	0	0	6	0	4	20	7	0	6	0	9	0	0	0	0	0	0	1	0	0	0	0	0	0
ENSPMAG00000001623	sybu	0	0	0	0	0	0	0	0	0	0	0	12	0	0	13	9	0	0	0	0	0	0	0	0	0	0	0	4	0	0	0	0	0
ENSPMAG00000001624	aga	1	0	6	0	0	14	0	0	0	0	0	15	0	27	63	34	0	0	0	0	0	0	0	0	0	39	8	80	0	0	0	0	0
ENSPMAG00000001625	unknown	0	0	0	0	0	0	29	0	0	0	16	19	0	6	26	16	0	3	20	16	0	0	0	0	0	0	19	0	0	0	0	0	0
ENSPMAG00000001626	HERC4	0	0	1	269	5	132	0	38	3453	2512	0	64	0	113	77	64	47	15	0	5	0	8	0	0	1	0	63	0	0	10	0	3	10
ENSPMAG00000001627	unknown	0	0	0	10	0	0	0	0	0	0	0	12	0	23	1	5	0	0	0	102	0	0	0	0	0	0	12	0	0	0	0	0	0
ENSPMAG00000001628	IP6K2 (1 of 2)	0	2720	1	0	17	129	39	2360	0	0	0	9	0	0	2	23	0	0	9	7	13	1131	0	528	1742	0	12	0	0	460	0	420	9
ENSPMAG00000001629	mep1b	100	0	0	0	0	0	0	0	1	0	0	75	0	0	0	40	0	14	0	0	0	0	0	0	0	0	30	0	0	0	0	0	0
ENSPMAG00000001630	slc24a1	1	0	0	0	259	0	0	0	0	0	5	19	0	0	147	25	0	0	0	0	0	70	0	0	170	0	56	275	0	0	0	0	0
ENSPMAG00000001631	sdr16c5a	0	0	74	0	0	0	0	0	0	0	0	25	0	6	0	2	0	0	0	0	0	0	0	976	5	0	48	0	0	0	0	325	43
ENSPMAG00000001632	slc25a16	0	1449	0	0	0	181	38	8	0	0	10	43	0	14	12	15	0	0	0	35	91	13	0	0	3	0	18	5	0	0	0	1	0
ENSPMAG00000001633	mlst8	0	1740	2	0	2806	65	103	0	0	113	0	28	606	1	9	62	0	0	0	265	110	0	287	497	0	0	40	0	629	666	0	0	1276
ENSPMAG00000001634	zgc:162879	0	0	19	26	0	4	0	0	0	8	0	42	0	56	101	26	0	19	7	3	0	7	0	0	0	0	50	0	0	87	0	0	3
ENSPMAG00000001635	mrps30	0	93	0	13	5408	288	0	0	0	108	0	41	0	0	52	0	0	0	0	1	0	577	196	0	0	0	2	27	0	956	0	0	1834
ENSPMAG00000001636	rad54l2	0	0	11	0	0	3	0	15	1767	23	0	104	0	48	46	103	0	0	9	0	0	0	0	46	0	0	37	34	0	0	0	0	0
ENSPMAG00000001637	unknown	0	1172	0	52	2673	48	145	0	4	0	0	13	0	2	5	9	0	6	1	0	0	1	99	5	0	0	8	0	0	0	0	147	751
ENSPMAG00000001638	glcea	0	0	0	0	0	16	0	0	6	4	0	59	0	23	19	29	0	0	0	0	0	0	0	0	0	0	53	0	0	0	27	0	35
ENSPMAG00000001639	unknown	0	8	9	0	0	12	0	0	0	0	10	40	0	10	25	0	93	0	0	0	0	0	0	1	0	0	32	2	0	0	0	0	0
ENSPMAG00000001640	adal	0	303	3	0	0	104	0	0	1	0	0	23	0	1	53	42	0	20	2	9	106	0	60	1	65	0	21	0	0	0	120	6	6
ENSPMAG00000001641	unknown	0	1196	0	51	0	0	0	4	0	0	0	9	0	11	263	0	0	0	0	0	0	0	0	0	0	0	0	0	0	0	0	0	0
ENSPMAG00000001642	unknown	5	0	0	0	43	1	18	0	0	0	0	0	0	6	0	0	0	0	0	1	0	0	27	0	1	0	2	0	0	71	0	0	0
ENSPMAG00000001643	mbtps1	6	0	1	0	0	1	0	0	0	4	28	32	24	27	121	96	0	41	14	145	0	0	0	0	0	0	37	128	0	0	0	1	55
ENSPMAG00000001644	FUBP3 (1 of 3)	3	0	0	0	530	14	0	0	0	49	0	25	0	42	34	7	0	0	0	0	0	0	0	0	0	0	16	42	91	0	0	0	0
ENSPMAG00000001645	clcnk	0	0	21	0	155	25	0	0	0	0	0	35	0	0	91	43	0	0	4	102	0	0	0	1	0	0	9	0	0	0	0	0	0
ENSPMAG00000001646	rps3a	11700	32673	19	99	36384	10536	4901	5608	71	28191	0	861	6211	55	185	315	1547	14	48	7	6443	10843	17990	17682	10744	29550	276	915	13882	11096	2	11291	4323
ENSPMAG00000001647	nova2	0	0	2	0	0	0	309	0	0	0	0	27	0	2	0	49	0	0	0	0	7	0	19	48	0	0	24	0	0	0	0	0	0
ENSPMAG00000001648	sycp2l	0	0	0	0	0	0	0	4	0	0	0	2	0	23	12	3	0	0	0	0	0	0	0	0	0	0	19	0	0	0	0	0	0
ENSPMAG00000001649	ncanb	251	88	14	0	0	1	0	12	0	5	6	40	0	0	231	74	1	2	170	403	136	1	0	0	0	0	58	2	0	0	0	0	26
ENSPMAG00000001650	pogzb (1 of 2)	0	0	0	0	0	0	0	1	0	7	0	7	0	38	10	6	0	0	33	1	0	0	0	0	0	0	32	0	0	0	0	0	1
ENSPMAG00000001651	rereb	0	114	0	0	6	42	17	0	0	280	1	24	0	20	45	55	0	0	46	27	0	0	0	0	1	0	21	2	0	9	0	0	2
ENSPMAG00000001652	fam65b	0	140	0	0	0	0	0	0	1376	0	0	33	0	44	7	4	0	0	0	436	0	0	0	0	0	0	21	0	154	1	0	0	1
ENSPMAG00000001653	unknown	0	0	0	0	0	0	1	0	0	274	0	7	0	29	58	42	0	38	1	1	0	0	0	1	0	0	29	3	0	0	0	0	506
ENSPMAG00000001654	cox5aa	3	3333	3	0	7892	916	806	83	9	650	0	119	1342	0	265	1	1105	0	0	6	437	245	2579	2432	281	0	25	0	315	1003	0	0	3
ENSPMAG00000001655	cherp	0	20	56	0	0	12	0	0	7	36	0	24	0	3	6	12	0	0	8	0	0	0	0	0	0	0	20	0	1	0	0	0	0
ENSPMAG00000001656	unknown	0	0	0	0	0	0	0	25	0	0	0	19	0	0	1	3	0	0	1	9	0	7	0	0	2	0	1	0	0	0	0	0	154
ENSPMAG00000001657	XKR6 (2 of 2)	0	1	0	0	0	0	0	0	0	22	17	5	0	1	2	21	0	1	0	46	0	0	0	0	0	0	12	0	0	0	0	0	28
ENSPMAG00000001658	unknown	3	2	0	3	0	0	0	0	0	0	0	24	0	6	77	97	0	40	0	7	0	0	0	0	0	0	0	0	0	0	0	8	0
ENSPMAG00000001659	unknown	0	0	0	0	0	0	0	0	0	639	0	3	0	0	0	1	0	0	0	0	0	0	0	0	0	0	12	0	0	0	0	0	0
ENSPMAG00000001660	unknown	0	0	0	0	0	0	0	0	0	0	0	0	0	0	0	0	0	0	0	0	0	0	0	0	0	0	0	0	0	0	0	0	0
ENSPMAG00000001661	unknown	0	0	0	0	0	0	0	0	0	0	0	0	0	0	0	0	0	0	0	0	0	0	0	0	0	0	0	0	0	0	0	0	0
ENSPMAG00000001662	eed	0	4	23	0	0	0	0	0	0	11	0	8	0	0	7	12	0	6	0	0	0	0	0	0	0	0	9	0	0	0	0	0	29
ENSPMAG00000001663	sptbn2	628	2	144	0	0	85	53	7	0	60	3	62	0	125	118	61	0	0	34	29	0	3	13	16	0	0	72	0	10	0	0	0	224
ENSPMAG00000001664	unknown	57	227	17	0	550	14	0	1	0	0	0	5	0	1	3	0	0	0	0	0	53	18	145	167	0	0	0	2	71	1153	0	0	0
ENSPMAG00000001665	mrps18b	0	0	0	0	0	106	0	0	0	0	0	5	0	20	5	41	0	3	15	0	0	2	0	3	0	0	24	0	0	0	0	0	0
ENSPMAG00000001666	dnajc12	3	0	1	13	1251	0	16	0	0	0	0	9	3649	23	18	29	0	0	3	78	0	512	0	33	0	777	4	0	0	0	0	0	822
ENSPMAG00000001667	pigu	0	0	3	0	0	0	45	0	4	260	19	10	0	14	35	19	0	0	2	9	9	0	122	0	4	0	1	1	0	0	0	0	0
ENSPMAG00000001668	swap70a	0	0	6	11	1	0	0	0	1622	0	140	9	0	49	88	11	0	0	3	0	0	0	0	0	20	0	19	11	0	0	0	0	629
ENSPMAG00000001669	piwil2	119	9	2	19	0	43	3	0	0	23	0	44	0	18	20	76	0	0	0	41	0	4	0	0	33	0	46	0	0	0	0	0	1109
ENSPMAG00000001670	AGAP1	0	0	0	0	0	0	0	0	0	0	0	17	0	0	0	107	337	0	2	52	1	2	0	0	0	0	21	0	0	0	0	0	0
ENSPMAG00000001671	gtf2h5	0	1834	0	0	204	261	142	3573	0	764	0	37	0	0	0	4	0	0	0	0	430	752	1216	96	0	596	18	14	1027	1478	0	0	0
ENSPMAG00000001672	unknown	0	0	52	0	0	0	6	0	0	0	0	64	0	0	31	1	0	0	14	0	0	0	0	0	0	0	40	0	0	0	0	17	0
ENSPMAG00000001673	unknown	0	0	0	0	0	0	0	0	0	0	0	0	0	0	0	0	0	0	0	0	0	0	0	0	0	0	0	0	0	0	0	0	0
ENSPMAG00000001674	cyp2y3	0	0	7	0	0	5	0	0	1180	0	0	55	0	2	24	30	0	0	5	41	0	1	14	0	2	0	46	0	0	0	0	0	0
ENSPMAG00000001675	THSD7A (1 of 2)	14	46	297	0	8	2	0	0	0	0	0	69	831	454	51	55	0	0	305	70	0	9	42	16	91	0	24	111	0	0	0	7	13
ENSPMAG00000001676	pde5ab	0	0	1	0	31	56	0	0	0	28	0	33	0	97	37	18	350	0	50	2	0	9	4	0	0	0	58	0	0	0	0	13	222
ENSPMAG00000001677	amn1	0	0	0	0	0	0	0	0	0	70	0	3	0	26	4	0	0	0	20	0	0	0	62	0	0	0	0	0	0	0	0	0	0
ENSPMAG00000001678	nckap1 (1 of 2)	2	0	21	112	0	8	89	1330	5	0	0	57	0	73	115	187	491	0	2	67	3	0	0	301	2	1738	46	2	88	756	0	0	0
ENSPMAG00000001679	kdrl	0	4	0	0	0	4	0	1	0	0	0	23	0	4	14	21	0	3	12	1	0	31	0	26	0	0	2	3	0	0	0	0	3
ENSPMAG00000001680	C4orf33	0	0	0	0	0	0	0	0	0	0	0	7	0	0	0	56	0	0	0	23	0	0	0	0	0	0	5	0	0	0	0	9	0
ENSPMAG00000001681	unknown	358	0	0	0	0	1	0	0	0	0	0	27	0	2	4	9	0	0	0	16	0	0	8	0	0	0	4	0	0	0	0	0	0
ENSPMAG00000001682	unknown	0	0	5	0	6	0	0	0	0	0	0	44	0	7	297	29	0	0	0	0	0	0	0	1	0	20	67	0	0	0	0	760	510
ENSPMAG00000001683	ACTR3 (1 of 2)	0	2	14	0	7112	41	491	0	0	5115	18	121	3562	0	44	56	10	50	24	19	144	27	759	646	184	0	25	0	548	0	0	2946	3264
ENSPMAG00000001684	jarid2a	35	215	0	0	0	10	0	8	0	0	2	65	2	2	188	18	0	0	26	98	0	0	0	1	0	0	18	0	0	0	488	0	677
ENSPMAG00000001685	siah1	0	132	2	0	0	12	0	0	0	0	0	5	0	7	10	0	0	0	148	1	0	0	0	0	0	0	0	0	0	110	0	0	225
ENSPMAG00000001686	unknown	0	0	12	140	0	0	0	0	0	0	0	60	0	0	0	17	0	0	66	2	0	0	0	0	0	0	27	0	0	0	0	0	0
ENSPMAG00000001687	lonp2	0	2607	0	15	0	1	0	1	0	93	0	60	0	125	107	17	0	0	76	5	1	0	0	223	0	0	36	0	0	0	0	2	12
ENSPMAG00000001688	OR9Q1	0	0	0	0	0	0	0	0	0	0	0	2	0	12	279	16	0	148	0	0	0	0	0	0	0	0	6	0	0	0	0	0	0
ENSPMAG00000001689	cthl	34	3004	0	0	744	44	0	0	3	0	6	59	0	223	26	57	0	0	427	1	0	10	311	973	0	0	44	0	0	3393	0	0	0
ENSPMAG00000001690	meis4.1a	0	1	0	0	0	6	0	0	0	84	0	2	0	0	2	3	0	0	1	0	0	7	8	0	0	0	1	0	0	0	0	0	0
ENSPMAG00000001691	fam76b (1 of 2)	0	0	2	0	0	0	0	0	0	0	0	2	0	5	0	0	0	0	0	0	0	0	0	0	4	0	5	0	0	0	0	0	0
ENSPMAG00000001692	SDS	0	0	0	0	2831	0	0	0	0	0	121	1	0	21	0	1	0	0	0	0	0	2	0	1	0	0	3	0	0	0	0	0	0
ENSPMAG00000001693	unknown	322	0	0	0	0	3	0	0	0	0	0	2	0	13	14	0	0	0	0	63	0	0	0	0	0	0	4	0	0	0	0	0	0
ENSPMAG00000001694	rybpa	0	2	1	0	0	0	0	0	0	0	0	13	0	0	6	0	29	0	0	0	0	8	0	12	0	0	2	0	0	0	0	0	0
ENSPMAG00000001695	abat	0	0	13	0	2106	2	0	18	390	10	0	48	1270	75	35	29	0	4	47	40	0	0	1	0	23	0	56	0	0	2	0	0	0
ENSPMAG00000001696	fanci	0	0	0	0	0	60	0	0	0	4	0	103	0	49	64	75	0	97	0	148	0	0	0	37	1	0	28	1	0	0	0	0	255
ENSPMAG00000001697	unknown	0	0	0	0	0	11	0	0	0	0	1	0	0	1	0	0	0	0	0	0	0	0	0	16	0	0	0	19	0	0	0	0	0
ENSPMAG00000001698	MYBBP1A (1 of 2)	81	43	3	0	0	91	0	0	0	1530	0	17	0	27	12	1	207	0	3	15	117	897	5	1	472	0	21	7	4	0	0	20	348
ENSPMAG00000001699	unknown	2248	151	2	0	0	19	0	0	0	222	0	1	0	9	0	0	0	19	0	3	0	0	0	0	0	0	13	3	0	0	0	0	43
ENSPMAG00000001700	unknown	0	0	0	0	0	9	0	0	0	0	0	0	0	0	1	5	0	0	0	1	0	0	0	0	0	0	1	0	0	0	0	0	2
ENSPMAG00000001701	atp9b	404	0	0	0	5	1	0	0	0	107	0	11	0	40	43	35	0	4	39	4	0	0	50	0	0	0	2	0	0	0	0	0	0
ENSPMAG00000001702	pkd2l1 (1 of 2)	1	0	0	14	0	83	0	0	0	0	0	54	0	115	88	12	0	2	0	8	0	0	0	8	89	0	10	0	0	0	0	0	1
ENSPMAG00000001703	st3gal2	0	0	5	0	701	4	41	0	0	0	0	3	1	12	13	25	0	1	1	0	0	0	0	0	3	0	22	0	0	0	0	0	72
ENSPMAG00000001704	zgc:113232	34	0	0	0	99	0	6	0	0	24	0	8	0	7	5	34	0	0	0	45	0	0	0	0	0	0	15	44	0	0	0	0	158
ENSPMAG00000001705	tsr2	0	0	0	0	0	0	0	0	0	0	0	6	0	0	0	0	0	0	10	0	0	0	0	149	0	0	0	0	0	0	0	0	1169
ENSPMAG00000001706	C12orf4	0	0	3	0	0	11	0	0	0	0	0	6	0	0	5	2	0	0	0	0	0	0	148	0	0	0	1	5	0	0	0	0	9
ENSPMAG00000001707	mto1	34	8	22	9	0	0	0	330	0	0	15	62	0	42	3	47	1	94	223	37	0	10	0	0	0	0	111	0	0	0	0	0	0
ENSPMAG00000001708	lin37	0	41	0	5	146	403	213	0	7	6	0	11	0	2	1	0	0	0	6	32	9	3	1040	0	0	4	4	0	0	0	0	0	0
ENSPMAG00000001709	cgrrf1	108	920	0	0	0	25	0	0	0	0	0	7	0	1	20	58	0	0	0	0	355	0	344	0	0	0	13	0	0	0	0	17	0
ENSPMAG00000001710	xdh	0	0	36	1	0	118	23	1	3	0	0	167	0	67	153	183	0	2	6	158	0	0	0	6	0	0	65	1	0	0	68	0	235
ENSPMAG00000001711	UBE2I (2 of 2)	41	0	0	0	0	41	0	0	0	0	0	31	0	19	22	22	0	0	0	0	0	11	0	0	0	0	2	0	0	419	0	0	20
ENSPMAG00000001712	atmin	0	0	60	0	0	82	0	0	448	0	0	35	0	23	48	20	0	0	0	5	1	0	0	0	0	0	17	2	0	0	0	0	0
ENSPMAG00000001713	dnpep	51	75	0	0	0	50	18	48	178	2572	0	110	0	0	78	1	0	11	2	0	2	75	1806	458	4	0	17	28	26	0	0	0	0
ENSPMAG00000001714	RDH5 (1 of 2)	0	0	0	0	0	1	0	0	0	0	0	17	0	7	0	16	0	0	13	0	0	1	0	0	0	0	3	0	133	0	0	0	0
ENSPMAG00000001715	unknown	0	0	3	0	0	2	0	0	0	0	98	31	0	35	18	0	0	0	37	0	0	0	0	1	1	0	7	3	0	1	0	0	5
ENSPMAG00000001716	unknown	0	0	0	0	0	0	0	0	0	0	0	4	0	0	0	0	0	0	0	0	0	0	0	0	0	0	0	0	0	0	0	0	0
ENSPMAG00000001717	capn12	0	0	4	0	0	0	5	0	0	594	0	20	0	8	104	3	0	7	0	14	49	0	0	0	0	0	35	49	0	0	0	0	3
ENSPMAG00000001718	RDH5 (2 of 2)	0	0	0	0	0	0	0	0	0	0	0	9	0	1	77	0	0	0	4	0	0	2	0	0	0	0	16	0	0	0	0	0	3
ENSPMAG00000001719	got2b	0	1280	1	0	0	112	66	1	6	0	1	43	3955	53	127	115	0	0	0	0	175	0	2022	1210	0	0	1	0	0	0	108	0	19
ENSPMAG00000001720	suclg1	1434	11743	0	2	4541	2709	354	0	3	12681	0	158	0	12	26	17	0	6	0	5	702	417	4837	966	1568	0	18	158	1096	2172	0	0	0
ENSPMAG00000001721	sybl1	0	0	0	0	0	0	3	0	0	0	0	11	0	81	24	29	0	1	0	34	29	0	20	0	1	0	9	0	0	0	0	0	0
ENSPMAG00000001722	unknown	0	0	2	0	0	8	0	0	0	0	0	7	0	4	118	28	0	0	148	26	0	297	0	13	0	0	5	0	0	0	0	0	0
ENSPMAG00000001723	epdr1	0	0	1	0	0	62	147	0	0	1	0	31	0	0	2	0	0	0	0	0	66	0	687	321	0	2784	3	0	2862	4	0	0	0
ENSPMAG00000001724	tiparp (1 of 2)	0	0	0	0	0	0	0	37	0	0	0	9	0	7	2	7	0	0	6	0	0	0	0	0	0	0	6	0	0	0	0	0	0
ENSPMAG00000001725	CHN1	0	115	0	0	0	0	0	0	0	0	29	3	0	0	1	6	0	0	0	0	0	0	0	0	0	0	6	0	0	0	0	0	0
ENSPMAG00000001726	dhx8	0	0	0	0	0	234	0	74	0	1	3	69	0	50	286	192	1255	0	9	49	0	0	2	484	0	0	55	4	0	0	0	0	1092
ENSPMAG00000001727	nprl2	0	0	0	0	30	23	0	114	0	47	0	51	0	42	102	77	0	0	0	0	0	5	44	0	1	0	31	1	0	0	0	0	696
ENSPMAG00000001728	ccdc90b	0	27	0	6	0	0	64	0	0	0	0	7	0	1	21	1	3	25	0	62	0	0	0	0	0	0	11	0	167	0	0	0	0
ENSPMAG00000001729	pla2g4a	0	746	0	4	0	0	52	0	0	0	0	52	0	0	0	3	0	187	216	0	0	3	0	0	16	0	1	0	0	0	0	0	2
ENSPMAG00000001730	unknown	0	0	0	0	0	0	6	0	0	0	0	2	0	0	52	0	0	0	15	151	0	0	0	0	0	0	2	0	0	0	0	0	0
ENSPMAG00000001731	FLNC (2 of 3)	5	0	4	0	18	0	0	0	0	0	18	59	0	152	285	140	0	1	297	1	0	0	0	5	0	84	13	202	1	354	0	908	0
ENSPMAG00000001732	si:ch73-379f7.5	0	4	5	43	0	1	0	0	0	0	0	35	0	1	38	2	0	0	50	24	0	0	0	0	0	0	22	0	0	0	0	0	0
ENSPMAG00000001733	LRRC41	0	0	0	0	0	23	0	0	0	0	0	1	0	14	182	13	0	2	0	19	0	0	0	0	0	0	32	0	0	0	0	0	1659
ENSPMAG00000001734	ahnak (1 of 3)	1174	268	26	2	2	54	6	41	0	35	0	13	0	23	83	157	7	0	0	35	0	468	114	43	416	0	23	0	13	0	0	0	44
ENSPMAG00000001735	mchr1b	0	31	0	0	0	45	0	0	0	0	0	0	0	0	12	0	0	0	8	0	0	0	0	0	0	0	8	3	0	0	0	0	0
ENSPMAG00000001736	NRP1 (1 of 2)	0	164	6	147	0	7	0	9	1	1	1	47	0	53	28	30	0	23	1	10	55	1	1	4	0	1	29	7	0	0	0	0	551
ENSPMAG00000001737	kif26ba	0	105	0	52	0	9	0	0	2291	0	0	24	0	35	2	82	0	0	0	0	0	0	0	0	0	0	21	0	0	0	0	0	0
ENSPMAG00000001738	wnt7ba	0	0	0	0	0	0	0	0	0	0	5	9	0	0	0	58	0	0	0	0	0	0	0	0	3	0	20	30	0	0	0	0	0
ENSPMAG00000001739	unknown	0	55	0	0	0	0	8	0	0	262	0	0	0	0	0	5	0	0	0	0	0	0	117	0	242	0	3	0	0	0	0	0	0
ENSPMAG00000001740	pdss2	0	3	52	0	894	85	0	0	0	0	0	40	0	0	15	79	0	0	0	0	65	0	571	0	0	0	25	92	0	0	0	0	0
ENSPMAG00000001741	icn	0	0	1	0	0	64	0	0	0	0	0	1	0	0	0	15	224	0	1	0	0	0	1	0	0	0	4	0	0	0	0	0	0
ENSPMAG00000001742	cngb3	4	0	5	2	0	4	0	0	0	0	43	31	0	0	6	43	0	0	0	37	0	0	0	0	0	0	22	0	0	0	1	0	12
ENSPMAG00000001743	fgfrl1a	0	0	0	0	0	0	0	1	0	0	0	8	0	3	370	1	0	0	2	0	0	0	0	0	0	0	9	0	0	0	0	0	0
ENSPMAG00000001744	unknown	0	0	0	0	310	0	0	0	0	0	0	0	0	0	0	0	0	0	1	43	0	0	0	0	0	0	1	0	0	0	0	0	11
ENSPMAG00000001745	tmed9	1084	1151	0	10	1218	176	28	0	0	2069	0	25	1470	1	3	9	0	0	0	0	0	0	582	549	0	0	7	0	50	1036	0	0	2449
ENSPMAG00000001746	mmp24	0	194	0	0	69	0	0	0	0	44	0	31	0	31	80	42	0	0	14	12	0	1	0	0	0	0	17	0	0	37	0	102	0
ENSPMAG00000001747	sgpl1	0	0	0	0	0	5	0	0	0	0	0	21	0	4	7	15	0	0	0	6	0	0	0	0	0	0	3	0	0	0	0	0	1
ENSPMAG00000001748	unknown	0	0	9	0	0	0	0	0	0	298	0	10	0	0	16	0	0	0	0	0	0	0	0	0	0	0	0	0	0	0	0	0	0
ENSPMAG00000001749	unknown	21	1	1	0	0	51	118	0	0	0	0	11	0	6	38	16	0	0	0	0	0	51	0	1	0	0	15	0	0	0	0	0	2
ENSPMAG00000001750	CACFD1	0	43	0	0	0	98	0	0	22	0	0	0	0	1	15	29	111	0	97	131	86	0	0	0	0	0	5	0	0	481	0	0	0
ENSPMAG00000001751	PGF (1 of 2)	2	0	0	0	0	71	0	0	0	12	0	9	0	48	79	57	0	51	0	0	0	0	0	0	0	0	12	2	0	0	0	0	0
ENSPMAG00000001752	SLC35A2	0	0	0	0	0	20	0	0	0	0	6	7	0	8	30	0	0	0	0	0	0	30	2	0	0	0	2	0	0	0	0	0	2
ENSPMAG00000001753	unknown	0	0	0	0	0	0	0	0	0	0	1	2	0	0	0	0	0	0	0	0	0	0	0	0	0	0	0	0	0	0	0	0	0
ENSPMAG00000001754	ykt6	0	195	3	0	0	0	18	0	0	0	0	13	0	11	30	5	0	13	0	0	0	0	5	0	1	0	1	52	0	0	0	0	0
ENSPMAG00000001755	unknown	4	0	4	1	0	0	0	0	0	0	0	0	0	4	2	10	0	0	21	0	0	0	0	0	0	0	9	0	0	0	0	0	0
ENSPMAG00000001756	unknown	0	0	20	0	3	4	0	0	0	0	0	53	0	1	97	207	0	0	0	116	18	0	36	10	285	0	52	9	0	0	3	0	0
ENSPMAG00000001757	ANPEP (1 of 2)	0	0	33	1	0	0	0	67	0	0	78	38	0	2	8	216	33	0	2	37	0	352	256	21	804	0	16	7	0	0	0	0	0
ENSPMAG00000001758	RUFY1	3	0	27	0	0	0	0	0	0	0	0	5	0	0	26	0	0	0	0	0	0	0	0	0	0	0	5	0	0	28	0	0	0
ENSPMAG00000001759	mrpl14	28	2314	11	0	0	386	0	0	0	0	0	33	2848	12	96	5	0	41	0	83	8	0	200	0	0	8762	2	0	0	0	0	0	0
ENSPMAG00000001760	ME2 (1 of 2)	0	0	0	0	0	3	0	0	0	0	0	7	0	4	1	34	0	0	0	0	0	0	0	0	0	0	30	0	0	0	0	0	0
ENSPMAG00000001761	try (1 of 13)	0	0	0	0	0	0	0	0	0	25	0	4	0	0	9	5	0	2	0	0	0	0	2	0	0	0	1	1	70	0	0	0	0
ENSPMAG00000001762	tmem63ba	0	0	0	0	0	0	0	0	0	0	0	23	0	20	54	128	0	0	41	2	0	0	0	0	0	0	32	0	0	0	0	0	3
ENSPMAG00000001763	LYPD1	0	0	0	0	13	0	0	0	0	0	0	0	0	33	0	27	0	0	0	0	0	0	0	0	0	0	0	0	0	0	0	0	1
ENSPMAG00000001764	tp53rk	3	0	0	0	0	0	0	29	0	1	0	41	0	0	0	0	0	0	0	0	0	0	0	0	0	0	4	0	0	135	0	0	0
ENSPMAG00000001765	unknown	0	0	12	0	0	7	0	0	0	0	0	0	0	0	0	0	0	0	0	11	0	0	0	0	0	0	11	0	0	0	0	0	0
ENSPMAG00000001766	FBXO31	0	0	11	0	0	6	0	0	0	2	0	31	0	21	24	67	0	0	0	12	0	0	0	0	0	0	11	9	0	0	0	0	2
ENSPMAG00000001767	atp6v1g1 (1 of 2)	0	371	0	0	275	85	0	0	0	0	0	61	1153	0	0	12	0	3	0	0	33	148	939	501	0	0	0	0	0	1950	0	232	0
ENSPMAG00000001768	zgc:175214	0	0	0	0	0	0	0	0	0	0	8	4	0	4	0	0	0	0	0	0	0	0	0	0	0	0	0	0	0	0	0	0	29
ENSPMAG00000001769	INPP1	0	137	15	0	0	109	0	0	0	0	4	13	0	56	68	12	0	1	36	211	0	0	0	0	269	0	23	0	0	0	0	0	54
ENSPMAG00000001770	C20orf27	0	0	0	0	0	6	0	0	0	0	0	0	0	0	14	0	0	0	0	20	49	0	0	0	3	0	0	0	0	0	0	0	0
ENSPMAG00000001771	plekhm2	5	62	4	54	0	59	0	0	0	77	15	51	0	23	146	59	0	1	17	113	0	0	178	1113	0	0	47	0	0	0	0	0	329
ENSPMAG00000001772	nrf1 (2 of 2)	0	0	14	0	295	0	0	0	0	150	0	21	0	8	10	11	0	5	4	0	0	0	0	0	0	0	3	0	0	0	0	0	730
ENSPMAG00000001773	faxcb	3	0	0	0	360	0	87	0	0	0	0	0	0	5	6	3	0	0	4	0	1	0	0	0	0	0	1	0	0	0	0	0	0
ENSPMAG00000001774	ABCA3 (1 of 2)	0	2	2	0	0	42	14	0	0	138	0	0	7	0	19	0	0	3	0	0	0	0	0	30	0	0	8	0	0	5	0	0	0
ENSPMAG00000001775	tns1	12	0	2	0	0	36	0	0	0	47	4	10	0	4	24	2	0	10	0	6	0	0	0	0	0	0	49	0	0	279	0	0	0
ENSPMAG00000001776	mkl1a	0	1286	0	0	0	50	2	0	34	0	0	9	0	0	69	1	0	2	0	2	0	0	2	0	0	1	12	7	0	0	0	0	40
ENSPMAG00000001777	unknown	0	660	20	91	11	51	0	52	3	1105	7	94	1	24	197	248	46	162	5	93	0	10	65	1	1	1810	50	0	0	2	0	11	939
ENSPMAG00000001778	C12orf57	0	0	0	0	200	41	0	826	0	978	0	7	538	0	0	44	0	0	0	0	0	8	33	62	0	0	7	0	0	313	0	127	0
ENSPMAG00000001779	ALS2CL	121	0	28	123	22	0	4	1	1	16	49	135	0	8	102	18	0	0	100	112	0	41	0	2	0	0	44	0	0	0	11	0	7
ENSPMAG00000001780	unknown	0	220	0	0	220	45	86	0	0	3	0	2	1172	71	0	46	0	0	0	0	109	33	235	211	0	1546	7	3	47	608	0	0	1
ENSPMAG00000001781	unknown	0	0	87	0	0	0	0	0	0	0	0	41	0	0	27	28	0	1	0	2	0	0	0	0	0	0	48	0	0	0	0	0	0
ENSPMAG00000001782	aass	0	16	12	4	0	8	0	0	0	0	25	24	0	9	97	103	0	0	5	8	0	0	0	0	0	0	7	2	0	0	0	0	0
ENSPMAG00000001783	unknown	0	1	1	53	0	0	0	0	0	0	0	31	0	1	20	4	0	0	0	0	0	0	0	1	0	0	15	0	0	0	0	0	0
ENSPMAG00000001784	phyhd1	0	4665	0	91	4020	1405	0	0	0	35	0	20	0	51	118	54	116	0	0	0	0	1	0	0	0	0	24	0	21	0	0	1	679
ENSPMAG00000001785	FBXL12	5	3473	0	0	2691	249	199	0	0	144	0	33	0	0	2	0	0	0	0	0	0	70	181	0	0	0	0	0	0	0	0	0	0
ENSPMAG00000001786	prdx5	91	2722	24	0	9888	436	809	0	0	3431	0	15	580	0	12	49	0	0	0	0	547	1816	1643	2915	0	4479	8	0	2256	3535	49	0	0
ENSPMAG00000001787	srd5a2b	0	16	32	38	1769	5	0	2	0	0	0	38	0	8	28	38	0	0	0	0	0	1	0	11	0	0	36	0	0	0	0	0	0
ENSPMAG00000001788	unknown	0	0	4	80	0	2	0	0	0	269	0	5	0	8	63	52	0	0	0	4	0	0	0	0	268	0	21	24	9	0	0	0	115
ENSPMAG00000001789	unknown	0	0	0	0	0	0	0	0	0	0	3	40	0	0	110	38	0	0	2	48	3	0	10	0	2	0	35	3	0	0	0	0	2
ENSPMAG00000001790	osbp	0	2879	58	2	20	171	0	21	12	0	2	26	0	3	20	15	0	283	5	5	0	0	0	20	0	0	12	0	0	0	0	0	973
ENSPMAG00000001791	esd	0	5523	0	0	4174	42	49	0	0	0	0	15	0	0	4	0	0	0	13	0	0	0	0	47	199	0	46	2	21	0	0	0	0
ENSPMAG00000001792	unknown	0	0	2	0	62	76	7	0	0	3	0	21	0	0	27	39	2	21	3	6	0	0	71	537	6	0	23	4	0	0	0	0	0
ENSPMAG00000001793	unknown	12	303	59	2	0	9	63	0	0	2	16	67	0	41	91	84	0	143	56	96	0	61	0	1	1	0	20	0	767	0	0	12	0
ENSPMAG00000001794	unknown	26	0	1	4	0	47	0	0	0	0	0	9	0	0	0	0	0	0	0	0	0	0	18	0	0	0	2	0	0	0	0	0	0
ENSPMAG00000001795	hpda	0	0	0	0	0	0	0	0	0	1	0	0	0	0	11	0	0	6	9	67	0	0	0	0	0	0	4	0	0	0	0	0	0
ENSPMAG00000001796	crim1 (1 of 2)	9	9	6	13	0	11	7	0	1046	689	0	54	0	4	232	68	292	1	36	237	0	4	0	124	0	0	49	0	0	0	0	0	259
ENSPMAG00000001797	dab1b	0	0	1	0	0	3	0	0	0	0	0	2	0	1	6	14	0	0	0	0	0	0	0	0	30	0	1	0	0	0	0	0	0
ENSPMAG00000001798	cenpl	0	0	0	0	0	65	0	0	0	0	0	9	0	2	29	4	0	1	0	14	0	0	0	0	0	6533	0	0	0	516	0	0	0
ENSPMAG00000001799	unknown	1	67	0	0	19	0	0	0	0	0	0	10	0	32	5	11	0	0	0	12	0	0	0	0	197	0	2	7	0	0	0	0	422
ENSPMAG00000001800	unknown	0	0	0	2	376	2	0	0	0	0	0	15	0	3	0	2	0	0	4	0	0	0	33	0	0	0	2	0	1	0	0	0	0
ENSPMAG00000001801	rab1a	0	602	0	0	251	66	243	0	0	349	0	14	0	4	48	4	0	0	2	0	136	246	118	205	368	0	16	0	245	914	0	0	0
ENSPMAG00000001802	mbip	0	317	0	0	1	15	52	11	0	1179	0	23	0	3	3	3	0	0	306	28	0	0	3	0	1	0	36	0	0	0	0	0	0
ENSPMAG00000001803	KIF9	0	3	0	0	1903	16	0	0	0	0	0	14	0	0	47	5	0	0	0	5	0	3	0	0	27	0	47	47	0	0	0	0	0
ENSPMAG00000001804	MRC2	1	0	5	0	0	3	0	0	13	183	4	28	0	26	8	66	11	64	5	195	0	0	47	1	1	0	61	1	11	0	0	0	2
ENSPMAG00000001805	unknown	0	4	20	0	0	0	0	0	0	0	0	62	0	10	56	33	0	2	37	6	0	2	0	0	0	0	41	0	0	0	1671	279	1130
ENSPMAG00000001806	top3b (1 of 2)	0	0	0	0	0	0	0	0	0	0	0	0	0	0	6	0	0	0	0	0	0	0	0	0	0	0	0	0	0	0	0	0	0
ENSPMAG00000001807	nudt18	0	0	0	0	0	4	0	1	23	0	0	12	0	0	0	87	23	0	0	22	2	0	0	0	0	0	7	0	2	2	0	0	0
ENSPMAG00000001808	fnbp1l	0	0	0	0	0	5	0	0	0	14	0	8	0	21	8	16	0	0	22	94	0	0	1	0	0	0	17	0	0	0	0	0	0
ENSPMAG00000001809	C4orf47	0	0	0	0	296	0	0	0	0	0	53	46	0	0	8	7	0	0	22	0	0	0	0	0	0	0	5	0	0	0	0	0	26
ENSPMAG00000001810	rnf103	2	1	4	8	0	4	0	12	0	0	0	29	0	0	66	41	0	189	2	41	0	0	0	1	0	0	22	0	0	0	0	0	1038
ENSPMAG00000001811	rsph9	0	0	0	0	0	0	0	0	0	0	0	7	0	2	8	35	0	0	0	0	0	103	0	0	0	0	0	0	0	0	0	21	0
ENSPMAG00000001812	LGALS7B	0	0	2	0	1531	114	456	0	0	0	0	31	0	1	0	7	0	0	0	6	34	833	1225	2228	335	0	21	0	0	0	0	0	0
ENSPMAG00000001813	arg2	0	0	0	0	4	0	194	0	0	0	0	18	0	1	20	22	0	0	0	9	0	0	0	2	0	0	10	0	0	0	0	0	0
ENSPMAG00000001814	ccar1	0	23	4	0	0	6	25	0	0	67	0	39	0	5	115	56	16	0	7	13	1	9	19	56	519	0	48	3	37	1463	0	0	0
ENSPMAG00000001815	rmnd5b	0	0	0	255	98	41	0	0	0	2	0	27	0	0	78	12	0	6	1	7	0	0	0	0	0	0	9	0	0	0	0	0	115
ENSPMAG00000001816	nos1 (1 of 3)	0	0	2	0	132	0	0	0	25	0	0	49	0	6	3	60	0	0	0	13	0	0	0	3	0	0	67	0	0	0	326	0	0
ENSPMAG00000001817	ELL3	33	2227	1	0	0	52	164	0	0	0	0	68	0	31	64	72	0	0	13	3	2	0	0	0	0	0	8	124	0	0	0	0	0
ENSPMAG00000001818	dync1i2a	0	0	0	0	0	48	0	0	0	0	0	23	0	73	12	83	0	0	0	77	25	0	133	3	645	0	7	0	0	2923	0	0	0
ENSPMAG00000001819	PGBD4	0	0	0	0	0	0	111	0	0	6	0	2	0	0	0	15	0	0	0	1	0	0	2	0	0	0	16	0	0	0	0	0	0
ENSPMAG00000001820	taz	2	5	0	0	0	117	0	0	0	58	0	14	0	14	24	0	8	0	0	1	0	1	15	6	0	0	10	0	73	415	0	0	15
ENSPMAG00000001821	unknown	0	34	3	0	0	5	6	5	2	235	0	104	0	0	101	64	0	0	72	218	0	0	1	0	0	0	13	4	0	0	0	0	1
ENSPMAG00000001822	zfyve20	0	0	0	0	21	0	0	0	2089	36	0	25	0	6	14	14	0	0	0	2	0	2	0	1	0	0	62	85	0	64	0	0	3
ENSPMAG00000001823	txnipa	0	4	1	150	693	9	11	0	0	0	5	10	0	0	4	5	83	0	0	165	0	17	1076	0	74	0	6	0	0	131	0	0	0
ENSPMAG00000001824	ndufb5	0	4781	0	0	6158	2259	102	1175	0	7891	0	61	974	15	64	100	864	0	0	3	2	996	1332	1675	1249	1654	3	0	231	101	0	0	0
ENSPMAG00000001825	notch3	0	0	0	0	0	0	0	0	0	0	49	3	0	0	27	18	0	0	0	1	0	0	0	0	0	0	8	1	0	0	0	0	31
ENSPMAG00000001826	masp2	0	0	0	0	96	6	8	0	0	0	0	15	0	3	6	0	0	1	0	0	0	0	0	0	0	0	20	0	0	0	0	0	0
ENSPMAG00000001827	mrps25	0	0	5	0	0	265	148	0	3061	95	30	9	503	2	38	2	0	1	0	0	84	0	328	300	0	0	0	0	0	0	0	0	300
ENSPMAG00000001828	MAN2B2	0	0	0	0	0	11	194	0	0	0	0	24	0	0	15	18	0	3	0	10	13	0	794	344	0	0	8	0	0	34	0	1	0
ENSPMAG00000001829	unknown	7	9	0	0	89	23	20	0	0	0	0	8	0	0	31	16	0	1	0	8	0	0	0	0	0	0	17	0	0	0	0	0	14
ENSPMAG00000001830	mtss1l	345	2	1	0	0	0	0	0	48	4	11	11	0	35	61	29	0	50	78	76	2	8	0	1	353	0	27	19	278	0	297	0	1
ENSPMAG00000001831	pex11b	0	830	0	0	0	57	0	0	0	10	0	6	0	3	9	3	0	167	0	0	0	0	69	4	0	0	8	0	0	934	0	0	0
ENSPMAG00000001832	NACC2	74	69	1	0	338	0	65	13	3	412	3	61	0	16	21	34	0	52	1	1	0	66	0	0	0	0	16	0	0	1	0	0	0
ENSPMAG00000001833	slc51a	0	0	0	0	0	0	0	0	0	0	0	3	0	0	24	0	0	0	31	21	0	0	0	0	0	0	12	42	0	0	0	0	0
ENSPMAG00000001834	FAM159B	0	0	0	0	0	0	0	0	4	0	0	49	0	7	4	14	0	0	0	3	0	0	0	0	0	0	0	0	0	0	0	0	0
ENSPMAG00000001835	ano8a	0	16	1	0	104	3	0	0	1	0	0	13	0	16	86	14	0	6	3	0	0	1	0	0	0	0	13	0	0	0	0	2	9
ENSPMAG00000001836	STARD9	0	0	2	0	0	3	0	0	0	0	0	21	0	43	15	174	0	0	47	0	0	0	0	2	1	0	24	0	0	0	0	0	1
ENSPMAG00000001837	cct3	0	14052	2	0	1156	303	7	0	0	0	0	7	6251	25	65	10	0	4	8	3	215	416	4	607	3159	0	3	0	0	1458	0	177	165
ENSPMAG00000001838	mrpl47	0	0	0	0	0	91	52	0	0	0	0	8	0	28	18	49	0	0	14	8	67	0	66	366	0	0	14	2	0	0	0	0	0
ENSPMAG00000001839	icmt	0	0	0	0	0	0	0	0	0	0	0	0	0	0	0	0	0	0	0	0	0	0	0	0	0	0	1	0	0	0	0	0	0
ENSPMAG00000001840	mtus1a	0	0	0	0	0	0	0	0	0	0	0	0	0	0	2	13	0	0	0	0	0	0	0	0	0	0	0	0	0	0	0	0	0
ENSPMAG00000001841	unknown	0	0	0	0	0	0	0	0	0	0	0	1	0	11	82	0	0	0	0	0	0	0	0	0	0	0	2	0	0	0	0	0	0
ENSPMAG00000001842	unknown	0	117	1	0	4	0	88	0	0	0	11	7	0	0	1	16	0	0	58	0	0	38	130	24	84	0	5	0	0	0	0	0	269
ENSPMAG00000001843	WAC (2 of 3)	0	33	4	0	0	1	0	0	0	0	0	3	0	0	0	99	0	0	0	1	0	0	19	0	0	0	1	0	0	25	0	0	201
ENSPMAG00000001844	unknown	7	28	8	0	0	0	2	0	3	11	12	30	1	42	33	57	0	28	21	21	0	3	2	0	0	0	26	50	0	0	1	0	43
ENSPMAG00000001845	tlr18	0	0	0	0	0	0	0	0	0	0	0	18	0	0	0	0	45	33	0	0	0	0	0	423	0	0	6	0	0	0	0	0	11
ENSPMAG00000001846	cpa5	0	586	3	0	0	13	0	0	12	23	34	13	0	85	18	117	0	5	2	16	0	0	218	0	0	0	11	0	0	0	0	54	32
ENSPMAG00000001847	VAV2	0	3	12	0	3360	0	0	15	0	0	0	35	0	1	66	6	0	8	68	39	0	8	0	0	0	0	18	134	0	4	0	0	0
ENSPMAG00000001848	pdia2	0	0	0	3	51	2	0	0	0	88	0	65	0	0	23	6	0	217	9	34	0	0	0	0	0	0	43	0	0	0	0	0	0
ENSPMAG00000001849	xpr1	0	0	0	0	54	66	84	0	0	0	0	14	0	12	26	11	0	278	0	0	25	0	16	0	0	0	3	0	0	0	0	0	0
ENSPMAG00000001850	ankhd1	346	431	19	299	225	292	36	0	43	34	39	50	0	179	3	53	0	70	98	1	0	141	692	583	396	141	53	1	0	0	2	0	56
ENSPMAG00000001851	klf12a	0	181	0	0	0	0	1	0	0	0	0	11	0	41	13	0	0	29	78	18	0	0	0	0	0	0	4	0	0	0	0	0	33
ENSPMAG00000001852	zgc:56231	0	0	0	0	0	0	0	0	0	0	0	43	0	23	23	45	0	0	2	29	0	7	0	1	46	0	9	207	0	0	0	0	0
ENSPMAG00000001853	unknown	0	0	2	0	0	0	0	0	0	0	0	7	0	0	116	1	0	0	10	0	0	15	0	0	0	0	37	0	0	0	0	0	0
ENSPMAG00000001854	ttl	3398	0	0	0	0	0	1	0	0	0	9	3	0	18	124	0	0	11	0	3	0	0	0	0	0	0	8	0	0	0	0	0	0
ENSPMAG00000001855	rpp30	0	9	4	0	0	0	0	0	6	0	9	4	0	0	0	0	0	0	0	0	0	0	0	0	0	0	7	0	0	0	0	0	0
ENSPMAG00000001856	ankrd46b	0	0	24	0	0	0	0	0	0	0	0	2	0	0	0	0	0	0	0	0	45	0	0	324	0	0	15	0	0	0	0	0	0
ENSPMAG00000001857	pold2	0	3	13	0	0	12	0	0	0	0	0	29	0	29	21	27	1	0	92	12	0	0	0	0	0	0	17	0	0	0	0	0	0
ENSPMAG00000001858	e2f7	0	24	0	289	0	0	0	0	0	47	0	7	0	0	0	2	0	0	110	49	0	0	0	0	0	0	23	5	0	0	0	0	0
ENSPMAG00000001859	zgc:64065	0	0	17	0	112	0	0	0	0	0	0	11	0	0	27	6	0	72	0	1	0	0	265	13	678	0	3	0	0	12	0	0	0
ENSPMAG00000001860	cnot11	0	2280	36	7	1	50	55	0	873	1233	0	46	0	59	53	29	0	0	1	12	0	0	13	7	0	0	7	0	0	17	0	0	0
ENSPMAG00000001861	unknown	0	0	2	5	0	0	0	0	0	66	0	6	0	38	0	2	0	0	0	53	0	3	0	0	0	0	16	0	0	0	0	0	0
ENSPMAG00000001862	unknown	0	0	0	0	0	0	0	0	0	0	0	11	0	0	41	4	0	0	0	0	0	0	0	0	0	0	16	0	0	0	0	0	7
ENSPMAG00000001863	sclt1	0	0	11	0	0	1	0	0	42	0	0	1	0	6	32	61	0	5	7	93	0	0	0	6	50	0	13	2	0	0	0	0	0
ENSPMAG00000001864	GPR26	0	0	0	48	0	0	3	0	0	0	0	16	0	2	21	5	0	0	18	5	0	0	0	0	0	0	43	151	0	0	0	0	75
ENSPMAG00000001865	unknown	0	118	0	0	0	151	0	0	0	3965	0	12	0	1	0	75	0	0	0	0	0	0	272	0	0	0	1	0	333	0	0	0	1
ENSPMAG00000001866	si:dkeyp-57f11.2	0	0	0	0	65	0	0	0	0	0	0	14	0	0	22	0	0	0	1	0	0	0	0	0	0	0	9	0	0	0	0	0	0
ENSPMAG00000001867	zgc:158254	0	0	0	0	0	0	0	0	4948	0	0	26	0	80	1	35	0	3	0	0	15	0	0	2	0	0	4	0	0	0	0	0	35
ENSPMAG00000001868	ahnak (2 of 3)	0	0	0	0	1	0	0	0	11	43	0	1	0	1	0	0	0	0	0	0	0	0	6	0	0	0	2	0	0	0	0	0	0
ENSPMAG00000001869	ttc13	0	54	23	69	7	0	4	0	0	0	37	147	0	36	90	56	0	0	0	16	0	2	80	0	0	0	4	0	0	0	0	2	0
ENSPMAG00000001870	slc25a1b	0	10	14	0	77	120	0	0	0	4157	0	11	1945	0	3	16	0	5	8	51	0	1	0	482	0	0	9	1	0	0	0	0	10
ENSPMAG00000001871	unknown	0	2	0	0	1	6	0	0	3465	8	0	37	0	5	39	25	24	41	2	3	0	0	6	0	32	0	46	3	0	0	138	0	141
ENSPMAG00000001872	myo3a	5	1	46	0	0	0	29	0	85	13	24	27	0	143	141	89	0	0	9	81	0	1	13	0	1342	0	53	0	0	0	221	0	1
ENSPMAG00000001873	usp32	11	3	22	12	9	8	0	7	480	1	2	74	0	11	88	234	0	23	33	150	0	0	1	0	100	0	70	31	3	0	0	0	23
ENSPMAG00000001874	sdc3 (1 of 2)	0	0	0	0	0	0	0	7	0	0	0	1	0	0	0	1	0	0	0	0	0	0	28	0	0	0	11	0	2	0	0	0	0
ENSPMAG00000001875	SLC25A22	0	0	1	0	0	2	0	0	0	0	290	35	0	0	46	39	1	0	50	259	0	0	1	0	0	0	5	0	0	0	0	0	1537
ENSPMAG00000001876	FAM185A	27	0	33	283	3040	0	139	1706	0	12	0	10	0	20	41	19	162	11	30	136	0	0	342	2	0	0	12	2	471	0	176	0	7
ENSPMAG00000001877	unknown	0	0	0	0	0	2	55	0	0	0	0	0	0	1	3	0	0	0	5	9	0	0	0	57	0	0	0	0	0	0	0	0	0
ENSPMAG00000001878	si:dkey-7l6.7	17	3	4	131	916	2	32	149	7	4	0	46	26	10	116	153	8	146	6	14	0	0	78	36	8	0	98	27	0	1	0	0	45
ENSPMAG00000001879	esco2	0	1241	36	0	0	16	296	0	0	2329	0	7	0	25	18	21	0	0	0	5	0	0	0	6	0	0	1	174	0	1	0	0	0
ENSPMAG00000001880	gba2	20	1	100	0	150	2	0	0	0	0	12	23	0	5	67	113	0	0	157	0	0	43	0	3	0	0	14	60	0	0	0	0	911
ENSPMAG00000001881	ELMO3	97	1443	3	0	27	10	0	0	0	0	0	85	0	17	26	23	1	1	2	34	0	0	0	0	0	0	60	0	2	0	0	0	0
ENSPMAG00000001882	unknown	3	0	0	13	0	0	0	1	0	11	0	11	0	1	5	14	0	0	0	0	0	0	0	0	0	0	2	1	0	0	0	0	0
ENSPMAG00000001883	unknown	0	0	0	0	0	1	0	0	0	0	0	31	0	60	87	70	0	0	0	8	0	0	24	0	0	0	6	0	0	6	0	0	0
ENSPMAG00000001884	hdhd2	2	0	0	0	232	8	0	0	0	24	0	38	0	0	1	1	0	0	2	0	4	0	2	0	0	0	24	0	0	0	0	0	123
ENSPMAG00000001885	ASMT (1 of 2)	0	0	0	0	0	1	8	0	0	0	0	10	0	0	7	0	0	0	0	0	0	0	177	0	0	0	88	6	0	0	0	0	9
ENSPMAG00000001886	unknown	7	0	0	0	0	0	0	0	0	0	0	9	0	83	64	1	0	0	0	10	0	0	0	0	0	0	17	0	0	0	0	0	0
ENSPMAG00000001887	fkbp6	0	3	2	0	0	0	0	0	0	136	0	2	0	104	16	40	0	42	14	0	0	0	0	0	0	0	10	0	0	0	0	0	0
ENSPMAG00000001888	znf668 (1 of 3)	0	0	0	0	0	0	0	0	0	0	0	6	0	45	0	0	0	0	0	0	0	0	0	0	0	0	3	0	0	0	0	0	0
ENSPMAG00000001889	rgp1	0	0	0	6	0	1	49	0	0	0	0	32	0	19	78	91	0	3	8	0	0	0	0	0	0	0	28	0	0	0	0	0	116
ENSPMAG00000001890	cdc42bpb	0	0	0	378	72	32	7	0	413	0	0	117	1	44	83	13	84	498	271	0	0	34	0	6	433	0	12	0	2	2	0	0	838
ENSPMAG00000001891	NAALADL1	0	14	15	0	0	1	7	1	0	0	0	14	0	23	3	8	0	72	0	0	0	0	0	0	2	0	5	87	0	0	0	0	0
ENSPMAG00000001892	unknown	0	0	0	0	3	0	1	0	0	0	0	6	0	0	8	0	0	0	0	0	0	0	0	0	0	0	6	0	0	0	0	0	0
ENSPMAG00000001893	ints13	0	0	1	79	0	3	263	0	0	8	1	27	0	14	60	59	0	0	0	0	0	0	283	1	0	0	10	0	0	0	0	1	331
ENSPMAG00000001894	pma-mir-192	419	57	18	42	0	92	260	0	30	23	3	43	0	103	14	184	3	25	209	113	10	551	108	61	5	0	52	120	1	0	0	2	223
ENSPMAG00000001895	pfas	0	0	9	0	0	0	3	0	3724	0	0	23	0	0	40	19	0	3	7	0	0	8	0	0	0	0	9	1	0	0	0	0	30
ENSPMAG00000001896	unknown	1	0	81	0	1853	24	0	0	0	0	1	44	0	125	3	237	0	0	163	0	0	0	263	0	0	0	33	425	0	0	0	0	22
ENSPMAG00000001897	unknown	0	0	0	0	0	0	0	0	0	0	0	24	0	0	1	0	0	0	0	1	0	0	0	0	0	0	4	0	0	0	0	0	2
ENSPMAG00000001898	MSMP	39	0	0	0	0	0	0	0	0	0	0	2	0	0	35	35	0	0	0	4	0	0	0	0	307	0	2	0	0	48	0	21	0
ENSPMAG00000001899	shmt1	36	0	24	2	445	0	82	3	69	0	0	2	0	48	104	20	0	0	5	58	3	156	173	0	0	0	21	43	0	0	0	0	0
ENSPMAG00000001900	unknown	0	0	0	0	0	0	0	0	0	0	0	37	0	0	0	4	0	0	0	1	0	0	0	0	4	0	31	0	0	0	0	24	0
ENSPMAG00000001901	whsc1 (1 of 2)	224	0	38	45	6206	37	0	0	0	0	0	65	0	100	280	89	1	75	21	0	0	0	0	0	175	0	44	0	18	0	0	56	9
ENSPMAG00000001902	CYP2W1 (2 of 4)	2	0	16	3	0	0	14	0	0	0	0	6	0	3	37	3	0	0	1	2	0	0	0	0	0	0	4	0	0	0	0	0	0
ENSPMAG00000001903	idh3a	0	37	11	0	0	0	0	0	3	0	0	19	0	26	40	35	16	0	0	25	0	0	0	0	0	0	28	0	0	0	0	0	0
ENSPMAG00000001904	cct2	0	0	0	0	27	224	0	0	0	0	9	44	1487	0	57	0	0	0	3	0	0	0	165	0	0	0	3	0	11	873	0	0	21
ENSPMAG00000001905	unknown	0	0	0	0	0	74	0	455	0	0	0	0	0	31	0	0	0	0	309	0	0	0	0	0	0	0	32	0	0	0	0	0	0
ENSPMAG00000001906	tmc1	42	0	3	0	1335	0	71	0	1	0	0	51	0	6	2	6	0	0	0	63	0	2	0	0	0	0	12	0	0	0	0	0	78
ENSPMAG00000001907	unknown	0	0	4	0	0	6	0	3	0	0	0	11	0	2	141	34	0	0	33	0	5	0	25	0	0	0	15	0	0	0	0	0	16
ENSPMAG00000001908	MAPK14 (1 of 2)	0	3	1	0	2	149	0	0	0	2111	0	33	0	16	0	14	0	2	0	14	0	27	96	10	0	0	7	1	0	0	0	0	0
ENSPMAG00000001909	LRRC29	0	0	14	0	0	9	7	0	0	10	0	12	0	0	0	37	0	0	85	5	0	12	0	0	0	0	19	10	0	0	0	710	0
ENSPMAG00000001910	unknown	0	3	2	0	0	90	6	0	10	55	0	12	0	1	1	5	5	0	222	0	0	2	7	0	0	0	6	0	0	0	0	0	261
ENSPMAG00000001911	mmadhc	0	0	0	0	0	0	0	0	0	0	0	1	0	0	1	4	0	0	0	18	0	0	0	0	0	3	0	0	0	0	0	0	0
ENSPMAG00000001912	unknown	0	0	3	0	1407	67	0	0	0	0	0	42	0	0	33	70	0	95	0	14	0	301	0	0	0	0	8	0	0	0	587	4	0
ENSPMAG00000001913	tprkb	0	0	0	0	0	33	2	0	0	0	0	9	0	0	0	1	0	0	11	16	0	0	0	252	0	0	0	13	515	0	0	0	0
ENSPMAG00000001914	ZNF474	5	0	0	0	45	0	8	0	0	0	2	26	0	6	17	38	0	0	1	2	0	0	0	0	0	0	8	0	0	0	0	0	0
ENSPMAG00000001915	alg10	0	0	28	0	0	5	0	0	0	0	7	23	0	0	21	6	0	10	261	0	0	103	236	0	0	0	3	0	0	0	0	0	0
ENSPMAG00000001916	unknown	0	0	0	0	0	0	82	0	0	0	0	1	0	3	6	0	0	0	0	0	0	0	0	0	0	0	2	0	0	0	0	0	0
ENSPMAG00000001917	lmln (1 of 2)	0	0	0	0	0	15	0	0	0	0	0	50	0	0	334	0	0	0	0	97	0	2	0	0	0	0	4	0	0	0	0	0	0
ENSPMAG00000001918	CCDC114	0	0	0	0	0	0	0	0	0	313	0	16	0	28	59	16	0	0	0	0	1	0	0	1	0	0	2	0	0	0	0	0	0
ENSPMAG00000001919	ENPP7 (1 of 3)	63	0	0	0	3	4	0	27	0	0	0	15	0	2	158	38	0	122	6	3	0	0	4	0	0	0	6	1	1	0	0	0	9
ENSPMAG00000001920	mrpl32	0	1597	0	0	3906	975	1	0	0	3350	0	10	0	0	89	79	363	0	2	0	0	114	362	1167	0	0	22	0	94	0	1911	0	115
ENSPMAG00000001921	nckipsd	2	0	0	0	259	0	1	0	1666	1	0	19	0	9	81	30	0	0	0	0	0	2	0	0	0	0	49	0	0	532	0	0	175
ENSPMAG00000001922	unknown	0	1	0	0	0	0	0	0	0	0	23	11	0	1	62	18	9	0	0	11	2	3	0	0	0	0	5	0	14	0	0	0	6
ENSPMAG00000001923	unknown	0	0	0	0	44	0	0	0	0	0	0	24	0	0	0	6	0	0	0	0	0	0	0	0	0	0	0	0	0	0	0	0	0
ENSPMAG00000001924	FFAR4	0	0	0	0	0	0	0	0	0	0	0	63	0	0	20	57	0	0	0	0	0	0	0	0	0	0	1	0	0	0	0	0	0
ENSPMAG00000001925	rab3gap2	0	11	9	6	0	90	0	0	0	0	0	12	0	299	190	102	0	0	54	1	0	2	0	0	0	0	103	0	0	5	0	2	1250
ENSPMAG00000001926	si:rp71-45k5.4	20	8226	5	0	2318	2210	562	0	2819	9929	0	75	3624	10	41	34	69	0	0	0	577	0	1819	1278	1	7862	6	0	409	3574	0	0	0
ENSPMAG00000001927	gmps	0	211	0	0	0	5	2	6	0	0	0	4	0	11	9	4	0	0	0	4	0	0	0	0	0	0	29	0	0	0	0	0	16
ENSPMAG00000001928	srsf3a	1102	6377	1	0	579	561	482	0	0	1343	0	7	0	0	79	15	81	0	0	0	0	181	215	565	0	0	0	0	0	0	0	0	0
ENSPMAG00000001929	ssr1	0	0	34	15	2529	628	40	0	0	0	0	32	203	46	29	0	1	0	0	0	0	465	1000	769	24	4508	24	1	2	0	0	0	1003
ENSPMAG00000001930	cib2	0	7	0	0	0	0	0	1	0	0	0	16	0	26	0	183	0	0	0	0	0	0	195	0	0	0	9	1	0	0	0	0	0
ENSPMAG00000001931	b3gnt1	286	0	75	0	0	0	0	0	10	0	0	9	0	0	0	1	0	2	0	0	0	8	0	0	1	0	27	0	0	0	0	0	0
ENSPMAG00000001932	ssu72 (1 of 2)	0	0	0	0	0	0	0	0	0	0	0	5	0	6	1	0	0	0	0	0	0	1	0	1	0	0	5	0	0	0	0	0	264
ENSPMAG00000001933	TMPRSS11E	0	0	0	45	78	0	0	0	0	0	0	10	0	1	19	60	0	0	1	0	0	0	0	0	2	0	9	0	0	0	0	0	168
ENSPMAG00000001934	xrcc3	0	0	61	0	0	0	7	0	0	0	0	26	0	3	100	6	0	0	0	7	0	0	0	0	0	0	10	0	10	0	0	0	0
ENSPMAG00000001935	nrxn3a	0	175	6	0	1	5	0	2	558	2	0	14	0	7	60	18	667	0	12	197	0	0	167	1	0	0	42	0	5	0	0	0	0
ENSPMAG00000001936	unknown	38	1183	5	0	0	76	1	0	203	0	0	11	0	13	40	6	0	0	2	0	0	0	36	0	0	0	19	6	0	0	0	0	0
ENSPMAG00000001937	ppp3cca	18	1939	0	0	1267	52	0	0	0	0	0	38	0	30	29	35	0	22	0	0	0	82	0	3	0	0	8	0	311	0	0	0	0
ENSPMAG00000001938	glo1	11	6493	0	0	3449	2742	190	0	0	4624	0	52	0	26	227	425	4551	0	0	3	695	973	1357	2637	0	2987	19	12	33	2	859	0	0
ENSPMAG00000001939	ergic2	3	665	1	0	0	12	1	56	0	1	12	30	0	60	1	11	0	0	0	10	0	0	359	0	0	0	4	0	0	2450	0	0	74
ENSPMAG00000001940	CCDC15	357	0	1	1	0	442	0	0	0	95	0	17	0	0	0	10	0	0	0	0	0	0	0	0	140	4523	2	0	0	229	0	0	0
ENSPMAG00000001941	unknown	0	1	0	0	51	9	0	0	0	0	0	52	0	63	7	2	0	19	0	1	0	0	227	0	0	0	17	0	0	0	0	0	34
ENSPMAG00000001942	MARK3 (1 of 3)	0	11	27	0	7	47	0	151	48	0	12	22	0	0	74	29	0	0	164	0	0	2	10	0	2	0	44	9	0	0	0	0	338
ENSPMAG00000001943	unknown	0	833	0	0	0	82	3	0	0	1374	0	25	0	2	40	10	0	0	0	3	1	0	215	0	1294	2	2	0	0	4	0	8	0
ENSPMAG00000001944	si:dkey-8e10.2 (1 of 5)	0	0	0	0	0	0	0	0	0	0	0	4	0	7	0	10	0	1	0	0	0	0	0	0	0	0	1	1	0	0	0	0	0
ENSPMAG00000001945	unknown	4	153	23	169	110	23	1	0	2	34	0	176	0	135	238	351	0	59	189	175	1	18	0	43	24	2	140	0	25	0	0	14	5
ENSPMAG00000001946	aars	59	4	0	53	30	65	0	1855	59	0	0	140	0	75	24	136	0	1	139	77	0	20	1	573	0	0	116	13	0	1814	0	0	432
ENSPMAG00000001947	slc26a5	597	4	0	11	0	0	1	0	0	27	0	20	0	47	8	36	0	0	22	0	0	2	0	0	0	0	35	71	0	0	0	0	3
ENSPMAG00000001948	cnot10 (1 of 2)	0	0	18	247	0	49	0	9	0	0	0	26	0	0	2	35	0	2	0	399	0	0	0	0	2	0	20	0	0	0	0	0	10
ENSPMAG00000001949	ATP1A3 (1 of 2)	0	1286	4	0	2322	14	6	0	0	909	0	31	9	41	83	131	0	13	9	359	6	49	424	550	13	0	15	2	0	13	0	0	2
ENSPMAG00000001950	mnat1	0	11	0	2	0	1	1	0	0	0	0	0	0	17	102	3	0	0	0	32	0	0	0	0	0	53	2	8	0	0	0	0	9
ENSPMAG00000001951	unknown	0	0	0	0	0	0	0	0	0	4	0	0	0	1	0	65	0	0	0	0	0	0	0	1	3	2037	3	0	0	0	0	0	0
ENSPMAG00000001952	LYAR	0	263	0	0	70	98	0	0	0	1583	0	18	0	0	6	29	182	0	0	1	104	308	153	0	0	0	14	0	1	0	0	0	0
ENSPMAG00000001953	KANSL1 (1 of 2)	0	0	32	184	1447	59	10	81	1385	0	1	82	0	12	6	12	88	0	0	0	0	0	0	0	0	0	33	0	32	274	0	0	0
ENSPMAG00000001954	FAM83G	0	0	2	0	0	0	0	0	0	0	0	31	0	0	26	10	0	0	1	0	0	0	0	0	174	0	11	0	0	0	0	0	0
ENSPMAG00000001955	tbc1d2b	49	0	6	4	0	1	179	0	0	7	168	17	0	331	50	9	0	27	2	30	13	0	166	14	1	0	24	3	0	0	0	0	3294
ENSPMAG00000001956	tbcb	0	1	0	0	2510	107	0	15	0	32	0	7	815	9	5	6	955	4	15	0	6	5	84	18	0	5726	11	0	38	29	0	0	0
ENSPMAG00000001957	rps13	3252	14565	0	43	25406	4640	1689	1162	143	11414	0	278	2229	31	558	322	2992	0	11	0	1673	3472	7190	5627	4109	4715	69	36	4379	2717	3	4	2082
ENSPMAG00000001958	DHX30	7271	61	3	10	55	42	0	2	0	1	2	65	0	55	90	51	0	0	277	11	0	47	109	233	1	0	48	0	0	0	0	0	215
ENSPMAG00000001959	pik3ap1	0	0	4	38	0	0	35	0	0	1	0	23	0	42	100	188	0	0	2	0	0	0	116	703	0	0	32	0	0	0	0	0	310
ENSPMAG00000001960	numbl	0	153	0	0	0	0	0	0	0	0	0	11	0	9	1	5	0	16	0	0	0	0	0	0	0	0	3	0	0	0	0	0	0
ENSPMAG00000001961	unknown	0	0	17	0	0	0	0	0	0	0	0	0	0	11	18	1	0	0	0	0	29	0	0	0	0	0	0	0	0	0	0	0	0
ENSPMAG00000001962	unknown	0	0	0	2	0	0	0	0	0	0	0	5	0	1	4	9	12	0	28	5	0	0	0	0	0	0	3	0	0	0	0	0	566
ENSPMAG00000001963	unknown	0	0	0	0	266	62	9	0	0	0	0	4	435	0	2	0	0	0	0	1	0	0	75	182	0	0	0	23	0	0	0	0	0
ENSPMAG00000001964	polr3gla	0	0	2	78	0	6	0	0	0	1	0	5	0	8	0	21	0	0	0	1	0	8	0	0	439	0	2	0	0	0	0	0	0
ENSPMAG00000001965	CTSA (1 of 2)	0	51	1	0	0	100	287	0	0	6	0	18	0	9	229	51	0	205	9	88	225	0	107	0	0	1131	29	82	0	0	0	0	10
ENSPMAG00000001966	unknown	0	0	0	0	0	0	0	0	0	0	0	0	0	0	0	0	0	0	0	0	0	0	0	0	0	0	0	0	0	0	0	0	0
ENSPMAG00000001967	unknown	0	0	0	69	0	0	0	0	0	0	0	41	0	0	5	4	0	0	2	177	0	0	0	0	0	0	4	15	0	0	0	0	1
ENSPMAG00000001968	cpne8	0	0	0	0	0	0	34	0	0	0	0	6	0	15	4	0	0	1	0	9	101	92	150	1	0	0	0	0	0	0	0	0	0
ENSPMAG00000001969	CCDC112	0	0	43	0	1588	93	0	0	0	0	0	4	0	4	0	9	0	0	0	0	0	0	187	0	0	0	20	0	0	0	0	0	17
ENSPMAG00000001970	C19orf47	0	0	0	0	0	80	0	0	0	0	56	31	0	22	0	122	0	0	0	0	0	0	0	478	0	0	14	0	0	0	0	11	38
ENSPMAG00000001971	SEPT7	530	202	2	49	1832	103	60	3114	0	1427	0	39	1195	30	90	118	0	146	0	0	0	222	757	465	0	0	15	0	0	2853	0	0	0
ENSPMAG00000001972	unknown	133	82	9	117	0	1	0	0	0	98	0	1	0	1	0	0	0	0	0	17	0	0	0	0	0	0	11	0	0	0	0	0	0
ENSPMAG00000001973	msh3	0	0	19	0	0	31	0	0	17	1	0	66	0	5	70	80	0	0	2	93	3	0	0	0	0	0	20	0	20	0	0	0	0
ENSPMAG00000001974	fam213aa	0	340	18	0	446	279	192	0	0	0	0	39	0	0	43	0	0	0	0	0	269	0	299	336	0	0	15	5	0	0	0	0	0
ENSPMAG00000001975	TMEM198 (1 of 2)	0	983	0	0	0	0	0	0	1	0	2	9	0	24	14	28	0	0	0	0	0	3	0	0	0	0	31	7	0	0	0	0	0
ENSPMAG00000001976	lin54	690	296	20	0	27	99	1	0	0	0	0	117	0	10	52	2	0	25	25	25	2	0	43	0	0	0	18	67	51	0	0	3	294
ENSPMAG00000001977	unknown	0	0	0	0	0	6	0	0	0	0	0	6	0	0	1	0	0	0	0	4	0	0	0	0	0	0	5	0	0	0	0	0	0
ENSPMAG00000001978	unknown	0	0	0	0	0	0	3	0	0	1	0	6	0	0	0	2	0	0	0	142	0	0	0	0	0	0	23	0	0	0	0	0	327
ENSPMAG00000001979	isl1	0	0	1	0	0	0	0	0	0	0	0	0	0	0	3	3	0	0	0	0	0	0	0	0	0	0	5	0	0	0	0	0	2
ENSPMAG00000001980	unknown	93	0	0	0	0	0	0	0	0	0	0	3	0	0	0	90	0	120	0	0	0	0	0	0	0	0	10	0	0	0	0	0	0
ENSPMAG00000001981	MMP19	0	4	0	1	1158	0	17	31	0	0	0	31	0	20	71	12	0	17	4	0	0	0	1	0	0	0	145	0	0	0	0	0	0
ENSPMAG00000001982	unknown	0	0	0	0	0	0	0	0	0	0	0	3	0	0	9	18	0	0	0	0	0	0	0	0	0	0	2	0	0	0	0	0	0
ENSPMAG00000001983	unknown	0	0	0	10	0	16	0	0	0	0	0	6	0	67	9	130	0	0	8	0	0	18	0	0	80	0	8	0	0	0	0	0	35
ENSPMAG00000001984	map2 (1 of 2)	3	397	1	0	327	0	74	0	0	101	0	2	0	19	38	1	2	10	0	19	0	14	137	0	0	0	3	0	0	1256	0	0	673
ENSPMAG00000001985	decr1	53	60	0	199	0	56	0	0	0	0	0	36	0	4	37	158	0	0	20	0	0	0	158	0	1	0	15	0	0	0	0	0	0
ENSPMAG00000001986	unknown	0	0	0	0	0	0	0	0	0	0	0	23	0	34	0	44	0	0	0	0	0	0	0	0	0	0	27	1	0	0	0	0	0
ENSPMAG00000001987	frmd7	0	1	0	0	0	1	0	0	0	0	30	24	0	2	40	8	0	0	16	36	0	40	0	48	0	0	60	0	0	0	0	0	0
ENSPMAG00000001988	unknown	67	0	0	6	0	23	0	0	0	1	0	6	0	3	26	133	0	63	6	11	0	0	0	0	0	0	49	1	1	0	0	0	67
ENSPMAG00000001989	rp1	1	0	0	13	0	0	0	0	32	0	0	0	0	0	9	0	0	0	0	0	0	10	0	0	0	0	0	0	0	0	0	0	0
ENSPMAG00000001990	slx4	0	0	0	0	0	1	0	0	0	0	0	3	0	49	22	5	0	0	0	0	0	1	46	21	0	0	0	0	0	0	0	0	0
ENSPMAG00000001991	epb41l5 (1 of 2)	31	0	0	0	0	20	0	0	0	0	0	8	1	0	34	57	0	0	0	3	0	1	0	0	2	0	6	0	0	0	0	0	0
ENSPMAG00000001992	unknown	7	2	9	0	0	4	4	231	0	9	0	117	0	20	107	85	0	2	37	19	0	34	0	0	167	0	62	367	0	0	32	0	115
ENSPMAG00000001993	prkg2	0	1	0	0	46	0	0	0	0	0	0	30	0	26	21	23	0	2	28	0	0	25	0	0	305	1	48	0	0	0	0	0	0
ENSPMAG00000001994	TGFB1 (1 of 2)	0	0	3	0	0	0	0	0	0	0	0	3	0	0	2	0	0	0	0	0	0	0	0	0	0	0	20	0	0	0	0	246	0
ENSPMAG00000001995	dnm1b	0	0	0	85	0	0	0	0	0	40	0	19	0	1	29	0	0	0	21	19	1	113	13	0	0	0	4	0	0	346	0	0	0
ENSPMAG00000001996	unknown	0	0	0	0	0	0	0	0	0	0	0	0	0	31	0	0	0	0	272	0	0	0	0	0	0	0	23	0	0	0	81	0	89
ENSPMAG00000001997	unknown	0	0	0	0	0	0	0	0	0	0	0	0	0	0	0	0	0	0	0	0	0	0	0	0	0	0	0	0	0	0	0	0	0
ENSPMAG00000001998	rbm10	138	1542	12	0	0	211	358	0	0	4847	144	47	3	13	113	72	596	0	3	400	3	0	210	1	611	2075	44	3	0	3781	0	0	8
ENSPMAG00000001999	unknown	136	7	11	107	66	0	0	5	0	0	0	21	0	1	31	133	0	0	7	9	7	2	0	0	0	0	19	0	0	0	0	0	0
[truncated: 11,115 more rows]
