# Supplementary material for: Transcriptomes of Injured Lamprey Axon Tips: Single-Cell RNA-Seq Suggests Differential Involvement of MAPK Signaling Pathways in Axon Retraction and Regeneration after Spinal Cord Injury
Source: Cells. 2022 Jul 27;11(15):2320. doi: 10.3390/cells11152320 (PMC9367414; doi:10.3390/cells11152320)
Supplement: Supplementary file 1 [file cells-11-02320-s001.zip › cells-1803217-supplementary/cells-1803217supplementary/cells-1803217-figures and tables/Table S3A.xlsx]

## Sheet: Sheet1
Gene	Gene_Name	baseMean	log2FoldChange	lfcSE	stat	pvalue	padj	AvgExp.Growing	AvgExp.Retract	G.1	G.10	G.2	G.3	G.4	G.5	G.6	G.7	G.8	G.9	R.1	R.2	R.3	R.4	R.5
ENSPMAG00000001111	unknown	1953.43	28.9955	2.66659	10.8736	1.53923e-27	4.67002e-24	2930.21	0.0412921	0.0412921	4196.01	2505.78	862.603	0.0412921	2081.83	3516.2	48.2057	0.0412921	16091.3	0.0412921	0.0412921	0.0412921	0.0412921	0.0412921
ENSPMAG00000007966	gpatch11	528.027	27.1787	2.85148	9.53145	1.55101e-21	2.05042e-18	792.107	0.0412921	0.0412921	784.014	1043.89	603.847	0.0412921	87.7998	114.123	0.0412921	0.0412921	5287.23	0.0412921	0.0412921	0.0412921	0.0412921	0.0412921
ENSPMAG00000009729	alas2	629.287	27.1922	2.86643	9.48644	2.39052e-21	2.05042e-18	943.996	0.0412921	0.0412921	4089.17	1248.75	0.0412921	0.0412921	238.026	740.198	0.0412921	0.853312	3122.79	0.0412921	0.0412921	0.0412921	0.0412921	0.0412921
ENSPMAG00000002266	DNAJA4	238.367	26.1087	2.75594	9.47361	2.70325e-21	2.05042e-18	357.617	0.0412921	0.0412921	1635.93	1295.39	0.0412921	0.0412921	256.833	283.27	66.6359	37.9461	0.0412921	0.0412921	0.0412921	0.0412921	0.0412921	0.0412921
ENSPMAG00000006991	eif2s1a	468.796	26.7666	2.86693	9.33632	9.97414e-21	6.05231e-18	703.26	0.0412921	0.0412921	2182.44	2967.42	57.5839	130.007	833.476	861.509	0.0412921	0.0412921	0.0412921	0.0412921	0.0412921	0.0412921	0.0412921	0.0412921
ENSPMAG00000008534	pcmt (2 of 2)	128.189	25.2685	2.75222	9.18111	4.26674e-20	2.03206e-17	192.349	0.0412921	33.3002	917.187	321.965	0.0412921	4.2733	486.558	160.045	0.0412921	0.0412921	0.0412921	0.0412921	0.0412921	0.0412921	0.0412921	0.0412921
ENSPMAG00000005484	EIF4B (1 of 2)	194.108	25.8274	2.81622	9.17096	4.68834e-20	2.03206e-17	291.228	0.0412921	0.0412921	1362.46	910.006	28.8332	0.0412921	20.4708	183.772	406.57	0.0412921	0.0412921	0.0412921	0.0412921	0.0412921	0.0412921	0.0412921
ENSPMAG00000007326	dcaf17	169.378	-27.9433	3.12803	-8.93319	4.13881e-19	1.41916e-16	0.0412921	508.201	0.0412921	0.0412921	0.0412921	0.0412921	0.0412921	0.0412921	0.0412921	0.0412921	0.0412921	0.0412921	11.0832	0.0412921	1457.15	1072.69	0.0412921
ENSPMAG00000008383	ACTN4 (2 of 2)	172.887	25.6676	2.87389	8.93131	4.20976e-19	1.41916e-16	259.397	0.0412921	0.0412921	603.14	0.371279	1552.62	0.0412921	219.613	20.3649	197.695	0.0412921	0.0412921	0.0412921	0.0412921	0.0412921	0.0412921	0.0412921
ENSPMAG00000009120	sdha (2 of 2)	162.453	25.5861	2.90641	8.80332	1.32831e-18	4.0301e-16	243.746	0.0412921	0.0412921	8.93184	183.094	833.852	1257.42	0.0412921	2.37798	151.619	0.0412921	0.0412921	0.0412921	0.0412921	0.0412921	0.0412921	0.0412921
ENSPMAG00000002834	RWDD3	79.4347	24.6098	2.80886	8.76149	1.92683e-18	5.31454e-16	119.218	0.0412921	781.452	3.96728	213.009	0.0412921	0.0412921	0.0412921	19.9822	173.121	0.0412921	0.480828	0.0412921	0.0412921	0.0412921	0.0412921	0.0412921
ENSPMAG00000009116	dars	47.7923	23.9243	2.75267	8.6913	3.58311e-18	9.0593e-16	144.886	0.0412921	11.4066	625.155	734.034	0.0412921	0.0412921	9.80243	65.1392	3.15374	0.0412921	0.0412921	0.0412921	0.0412921	0.0412921	0.0412921	0.0412921
ENSPMAG00000009622	dera	44.0833	23.8182	2.75256	8.65311	5.01161e-18	1.1601e-15	66.1904	0.0412921	80.8618	202.541	14.4535	0.0412921	0.0412921	362.568	0.461577	0.0412921	0.853312	0.0412921	0.0412921	0.0412921	0.0412921	0.0412921	0.0412921
ENSPMAG00000002523	mibp2	90.3619	-27.0464	3.12835	-8.64558	5.35314e-18	1.1601e-15	0.0412921	271.144	0.0412921	0.0412921	0.0412921	0.0412921	0.0412921	0.0412921	0.0412921	0.0412921	0.0412921	0.0412921	176.095	0.0412921	1179.5	0.0412921	0.0412921
ENSPMAG00000006526	naa20	121.891	25.199	2.92012	8.62942	6.16648e-18	1.24727e-15	182.898	0.0412921	0.0412921	160.236	775.24	0.0412921	0.0412921	443.569	209.029	240.698	0.0412921	0.0412921	0.0412921	0.0412921	0.0412921	0.0412921	0.0412921
ENSPMAG00000007029	srp72 (1 of 2)	250.833	24.4207	2.83886	8.60228	7.81469e-18	1.47729e-15	376.315	0.0412921	0.0412921	1331.38	1228.96	0.0412921	599.412	0.474111	528.955	73.8032	0.0412921	0.0412921	0.0412921	0.0412921	0.0412921	0.0412921	0.0412921
ENSPMAG00000005601	unknown	120.678	25.1743	2.92871	8.59568	8.27751e-18	1.47729e-15	181.082	0.0412921	869.026	0.0412921	0.0412921	603.847	150.963	0.0412921	0.461577	170.05	16.3097	0.0412921	0.0412921	0.0412921	0.0412921	0.0412921	0.0412921
ENSPMAG00000004441	UQCC2	102.771	24.9673	2.92832	8.52615	1.51301e-17	2.55026e-15	154.218	0.0412921	0.0412921	884.163	109.479	0.0412921	0.0412921	50.4212	228.546	269.368	0.0412921	0.0412921	0.0412921	0.0412921	0.0412921	0.0412921	0.0412921
ENSPMAG00000002900	qdprb1	62.1919	24.2792	2.85026	8.51824	1.61994e-17	2.58679e-15	93.3535	0.0412921	0.456321	260.17	508.056	143.836	0.0412921	0.0412921	18.4514	0.0412921	2.40005	0.0412921	0.0412921	0.0412921	0.0412921	0.0412921	0.0412921
ENSPMAG00000009693	C6orf106	123.95	24.5598	2.89947	8.47044	2.44477e-17	3.63679e-15	185.986	0.0412921	286.585	734.155	279.879	0.0412921	0.0412921	235.971	323.07	0.0412921	0.0412921	0.0412921	0.0412921	0.0412921	0.0412921	0.0412921	0.0412921
ENSPMAG00000007672	MIB2	64.9753	24.3401	2.87469	8.46703	2.51723e-17	3.63679e-15	97.5289	0.0412921	557.233	0.0412921	0.0412921	28.8332	83.9048	300.139	3.90901	1.10494	0.0412921	0.0412921	0.0412921	0.0412921	0.0412921	0.0412921	0.0412921
ENSPMAG00000003510	dnajb12b	92.9368	24.7259	2.94543	8.39467	4.6722e-17	6.4434e-15	139.471	0.0412921	0.83549	1.59239	0.0412921	201.337	989.185	0.0412921	6.97069	194.623	0.0412921	0.0412921	0.0412921	0.0412921	0.0412921	0.0412921	0.0412921
ENSPMAG00000003267	unknown	147.971	24.3352	2.91091	8.35998	6.27272e-17	8.27454e-15	222.022	0.0412921	0.0412921	36.9912	0.221531	517.595	0.0412921	1466.46	6.20529	192.575	0.0412921	0.0412921	0.0412921	0.0412921	0.0412921	0.0412921	0.0412921
ENSPMAG00000003874	C16orf70	58.2691	24.1947	2.91376	8.3036	1.01e-16	1.2768e-14	87.4655	0.0412921	0.0412921	5.69413	476.821	0.0412921	0.0412921	167.141	35.2897	189.504	0.0412921	0.0412921	0.0412921	0.0412921	0.0412921	0.0412921	0.0412921
ENSPMAG00000005509	hsdl2	42.1788	-25.9343	3.12915	-8.28797	1.15198e-16	1.39804e-14	0.0412921	126.594	0.0412921	0.0412921	0.0412921	0.0412921	0.0412921	0.0412921	0.0412921	0.0412921	0.0412921	0.0412921	44.0856	0.0412921	588.761	0.0412921	0.0412921
ENSPMAG00000008408	unknown	262.179	26.2355	3.19381	8.21451	2.13041e-16	2.47398e-14	393.33	0.0412921	0.83549	0.0412921	0.0412921	402.592	817.35	0.0412921	0.0412921	131.141	0.0412921	2581.18	0.0412921	0.0412921	0.0412921	0.0412921	0.0412921
ENSPMAG00000001064	cdk7	34.0866	-25.695	3.12951	-8.21056	2.20163e-16	2.47398e-14	0.0412921	102.326	0.0412921	0.0412921	0.0412921	0.0412921	0.0412921	0.0412921	0.0412921	0.0412921	0.0412921	0.0412921	473.115	37.0719	0.0412921	0.0412921	1.35809
ENSPMAG00000008192	ap4b1	22.7308	22.5262	2.75889	8.16494	3.21601e-16	3.48478e-14	416.55	0.0412921	9.51923	313.482	1.40116	3823.92	0.0412921	0.553652	15.3899	1.10494	0.0412921	0.0412921	0.0412921	0.0412921	0.0412921	0.0412921	0.0412921
ENSPMAG00000008091	MRPL42	221.486	25.0958	3.11336	8.06069	7.58632e-16	7.93686e-14	332.291	0.0412921	0.0412921	1500.17	995.939	0.0412921	0.0412921	222.774	595.542	8.27356	0.0412921	0.0412921	0.0412921	0.0412921	0.0412921	0.0412921	0.0412921
ENSPMAG00000000137	unknown	56.6251	24.1539	3.00365	8.0415	8.87427e-16	8.97484e-14	84.9994	0.0412921	0.0412921	338.736	405.699	86.3346	0.0412921	0.95006	18.0687	0.0412921	0.0412921	0.0412921	0.0412921	0.0412921	0.0412921	0.0412921	0.0412921
ENSPMAG00000006921	leo1	165.123	25.6061	3.18786	8.03238	9.56025e-16	9.3567e-14	247.747	0.0412921	0.0412921	217.865	306.128	0.0412921	0.0412921	0.0412921	127.517	3.15374	0.0412921	1822.6	0.0412921	0.0412921	0.0412921	0.0412921	0.0412921
ENSPMAG00000002376	pigq	167.942	25.6235	3.19397	8.02246	1.03648e-15	9.82709e-14	251.974	0.0412921	0.0412921	1.16031	0.221531	345.091	331.18	0.0412921	0.0412921	0.0412921	0.0412921	1841.89	0.0412921	0.0412921	0.0412921	0.0412921	0.0412921
ENSPMAG00000000462	usb1	53.1579	24.0676	3.00706	8.00368	1.20758e-15	1.11025e-13	79.7987	0.0412921	55.5711	316.936	0.0412921	28.8332	0.0412921	0.0412921	13.8592	0.0412921	382.582	0.0412921	0.0412921	0.0412921	0.0412921	0.0412921	0.0412921
ENSPMAG00000006429	dusp19a	83.9838	24.6901	3.11193	7.934	2.12205e-15	1.89362e-13	126.038	0.0412921	0.0412921	822.649	201.717	143.836	0.0412921	0.0412921	66.2873	25.68	0.0412921	0.0412921	0.0412921	0.0412921	0.0412921	0.0412921	0.0412921
ENSPMAG00000001357	mrpl12	128.685	25.2706	3.19411	7.91161	2.54075e-15	2.15831e-13	193.086	0.0412921	0.0412921	850.924	547.063	0.0412921	0.0412921	216.057	316.564	0.0412921	0.0412921	0.0412921	0.0412921	0.0412921	0.0412921	0.0412921	0.0412921
ENSPMAG00000001100	mb21d2a	128.547	25.2675	3.19412	7.91063	2.56095e-15	2.15831e-13	992.155	0.0412921	491.175	22.7457	0.0412921	7992.77	1307.71	0.0412921	53.6586	53.3252	0.0412921	0.0412921	0.0412921	0.0412921	0.0412921	0.0412921	0.0412921
ENSPMAG00000002780	ide	38.8618	23.6376	3.00333	7.87047	3.53308e-15	2.89712e-13	58.3539	0.0412921	0.0412921	149.012	0.221531	0.0412921	21.0381	0.0412921	0.0412921	98.3767	0.0412921	314.684	0.0412921	0.0412921	0.0412921	0.0412921	0.0412921
ENSPMAG00000006210	lyve1b	49.8292	22.9292	2.92029	7.85171	4.10402e-15	3.27673e-13	74.8057	0.0412921	0.0412921	513.566	63.1393	0.0412921	0.0412921	142.011	24.9571	4.17777	0.0412921	0.0412921	0.0412921	0.0412921	0.0412921	0.0412921	0.0412921
ENSPMAG00000001202	mtmr2	69.6244	24.4338	3.11321	7.84843	4.2127e-15	3.27727e-13	104.499	0.0412921	0.0412921	49.7258	316.539	57.5839	0.0412921	0.0412921	0.0412921	0.0412921	10.1279	610.803	0.0412921	0.0412921	0.0412921	0.0412921	0.0412921
ENSPMAG00000001827	mrps25	109.806	25.049	3.19422	7.84199	4.43459e-15	3.33303e-13	164.77	0.0412921	0.0412921	20.5873	0.0412921	143.836	0.0412921	0.0412921	101.494	151.619	0.0412921	1229.96	0.0412921	0.0412921	0.0412921	0.0412921	0.0412921
ENSPMAG00000006360	HRH2	109.677	25.0428	3.19422	7.84004	4.50409e-15	3.33303e-13	164.574	0.0412921	0.0412921	152.897	0.0412921	920.104	561.692	0.0412921	10.7976	0.0412921	0.0412921	0.0412921	0.0412921	0.0412921	0.0412921	0.0412921	0.0412921
ENSPMAG00000003152	wdr13	98.8547	24.9059	3.1943	7.79699	6.34003e-15	4.57992e-13	148.336	0.0412921	0.0412921	0.0412921	0.0412921	632.597	649.705	0.0412921	0.0412921	200.766	0.0412921	0.0412921	0.0412921	0.0412921	0.0412921	0.0412921	0.0412921
ENSPMAG00000002539	pex1	101.306	24.8855	3.19428	7.79065	6.66671e-15	4.70391e-13	152.021	0.0412921	26.1282	0.0412921	152.152	690.099	645.514	0.0412921	0.0412921	0.0412921	0.0412921	6.10915	0.0412921	0.0412921	0.0412921	0.0412921	0.0412921
ENSPMAG00000007764	SNAP23	90.1416	24.7875	3.19437	7.75974	8.5102e-15	5.86817e-13	135.27	0.0412921	0.0412921	0.0412921	0.0412921	0.0412921	0.0412921	124.941	0.461577	837.631	0.0412921	389.417	0.0412921	0.0412921	0.0412921	0.0412921	0.0412921
ENSPMAG00000008092	ufsp2	82.5705	24.6571	3.19445	7.71873	1.17498e-14	7.92199e-13	123.913	0.0412921	205.805	0.0412921	584.75	0.0412921	0.0412921	0.0412921	205.585	242.746	0.0412921	0.0412921	0.0412921	0.0412921	0.0412921	0.0412921	0.0412921
ENSPMAG00000001608	nif3l1	77.2919	24.5703	3.19452	7.69139	1.45545e-14	9.59963e-13	115.996	0.0412921	0.0412921	0.0412921	0.0412921	402.592	670.661	85.3501	0.0412921	1.10494	0.0412921	0.0412921	0.0412921	0.0412921	0.0412921	0.0412921	0.0412921
ENSPMAG00000004196	arhgap15	76.1945	24.5462	3.19453	7.68382	1.54417e-14	9.9681e-13	114.354	0.0412921	3.47935	18.6447	0.0412921	143.836	448.532	0.0412921	0.0412921	0.0412921	0.0412921	528.837	0.0412921	0.0412921	0.0412921	0.0412921	0.0412921
ENSPMAG00000007012	mrps18a	74.7577	24.5231	3.19455	7.67655	1.63435e-14	1.03304e-12	112.194	0.0412921	0.0412921	0.0412921	602.494	0.0412921	0.0412921	97.4408	420.655	1.10494	0.0412921	0.0412921	0.0412921	0.0412921	0.0412921	0.0412921	0.0412921
ENSPMAG00000005657	rtcb	74.448	24.5063	3.19456	7.67128	1.70291e-14	1.05441e-12	111.734	0.0412921	0.0412921	700.484	2.1348	230.088	0.0412921	0.0412921	12.3284	172.097	0.0412921	0.0412921	0.0412921	0.0412921	0.0412921	0.0412921	0.0412921
ENSPMAG00000004623	mtfr1l	14.4862	22.3156	2.91382	7.65853	1.88067e-14	1.14119e-12	84.9242	0.0412921	3.47935	631.846	205.09	0.0412921	0.0412921	1.26661	7.35339	0.0412921	0.0412921	0.0412921	0.0412921	0.0412921	0.0412921	0.0412921	0.0412921
ENSPMAG00000000594	C18orf63	67.1719	24.336	3.19468	7.61765	2.58329e-14	1.5368e-12	100.812	0.0412921	0.0412921	0.0412921	0.0412921	718.849	0.0412921	0.0412921	25.7225	0.0412921	0.0412921	263.255	0.0412921	0.0412921	0.0412921	0.0412921	0.0412921
ENSPMAG00000009815	KRT80 (11 of 11)	55.1879	24.1152	3.16936	7.60886	2.76527e-14	1.61343e-12	82.8437	0.0412921	0.0412921	0.0412921	0.0412921	86.3346	431.767	12.4103	3.52628	0.0412921	0.0412921	294.192	0.0412921	0.0412921	0.0412921	0.0412921	0.0412921
ENSPMAG00000009515	sqrdl (3 of 3)	57.8705	24.1841	3.19485	7.56972	3.74015e-14	2.14106e-12	86.8636	0.0412921	0.0412921	37.6387	330.91	0.0412921	461.105	0.0412921	38.7339	0.0412921	0.0412921	0.0412921	0.0412921	0.0412921	0.0412921	0.0412921	0.0412921
ENSPMAG00000006615	calcoco1b	56.4669	24.1442	3.19489	7.55712	4.12094e-14	2.31536e-12	84.7581	0.0412921	0.0412921	0.0412921	0.0412921	287.589	142.58	19.1274	0.0412921	0.0412921	398.036	0.0412921	0.0412921	0.0412921	0.0412921	0.0412921	0.0412921
ENSPMAG00000007381	upb1	54.0575	24.087	3.19494	7.5391	4.73218e-14	2.5707e-12	81.14	0.0412921	0.0412921	0.0412921	0.0412921	0.0412921	0.0412921	102.024	0.0412921	209.982	0.0412921	499.105	0.0412921	0.0412921	0.0412921	0.0412921	0.0412921
ENSPMAG00000001759	mrpl14	54.2584	24.0859	3.19495	7.53875	4.74487e-14	2.5707e-12	81.4455	0.0412921	10.6517	0.0412921	339.416	316.34	0.0412921	0.0412921	147.799	0.0412921	0.0412921	0.0412921	0.0412921	0.0412921	0.0412921	0.0412921	0.0412921
ENSPMAG00000004791	CRYGS	53.5614	24.0458	3.19498	7.52612	5.2271e-14	2.78228e-12	80.3994	0.0412921	0.0412921	1.37639	226.794	575.096	0.0412921	0.0412921	0.0412921	0.0412921	0.0412921	0.480828	0.0412921	0.0412921	0.0412921	0.0412921	0.0412921
ENSPMAG00000004286	unknown	51.437	24.0265	3.19501	7.51999	5.47784e-14	2.86548e-12	264.359	0.0412921	771.637	0.0412921	0.0412921	0.0412921	0.0412921	0.0412921	0.0412921	0.0412921	1871.62	0.0412921	0.0412921	0.0412921	0.0412921	0.0412921	0.0412921
ENSPMAG00000005115	unknown	49.3738	23.9499	3.19509	7.49584	6.5874e-14	3.38748e-12	74.1143	0.0412921	0.0412921	0.0412921	0.0412921	345.091	167.727	0.0412921	0.0412921	0.0412921	228.037	0.0412921	0.0412921	0.0412921	0.0412921	0.0412921	0.0412921
ENSPMAG00000007613	zcchc10	49.5637	23.9318	3.19507	7.49025	6.87423e-14	3.47607e-12	74.3993	0.0412921	0.0412921	179.23	391.034	0.0412921	0.0412921	0.0412921	173.439	0.0412921	0.0412921	0.0412921	0.0412921	0.0412921	0.0412921	0.0412921	0.0412921
ENSPMAG00000001812	LGALS7B	45.9341	23.8603	3.19519	7.46757	8.16918e-14	4.06316e-12	68.9589	0.0412921	0.0412921	0.0412921	0.0412921	57.5839	0.0412921	121.069	43.7088	466.98	0.0412921	0.0412921	0.0412921	0.0412921	0.0412921	0.0412921	0.0412921
ENSPMAG00000000723	tbrg4	45.4882	23.8503	3.19521	7.46437	8.36996e-14	4.09588e-12	68.286	0.0412921	0.0412921	0.0412921	431.068	172.587	0.0412921	0.0412921	78.9159	0.0412921	0.0412921	0.0412921	0.0412921	0.0412921	0.0412921	0.0412921	0.0412921
ENSPMAG00000001195	ddx49	44.9441	23.8387	3.19522	7.46074	8.60403e-14	4.14359e-12	67.4739	0.0412921	0.0412921	318.015	171.949	0.0412921	21.0381	0.0412921	163.49	0.0412921	0.0412921	0.0412921	0.0412921	0.0412921	0.0412921	0.0412921	0.0412921
ENSPMAG00000001039	nrf1 (1 of 2)	51.0446	23.8145	3.19504	7.45359	9.0833e-14	4.30605e-12	76.6246	0.0412921	0.0412921	274.631	0.0412921	373.841	0.0412921	0.0412921	0.0412921	2.12958	0.0412921	115.396	0.0412921	0.0412921	0.0412921	0.0412921	0.0412921
ENSPMAG00000002715	hint2	43.0768	23.7675	3.19532	7.43823	1.02043e-13	4.76306e-12	64.6689	0.0412921	0.0412921	186.137	0.0412921	287.589	0.0412921	0.0412921	172.674	0.0412921	0.0412921	0.0412921	0.0412921	0.0412921	0.0412921	0.0412921	0.0412921
ENSPMAG00000009328	CNOT4	43.2418	23.6888	3.1953	7.41365	1.22872e-13	5.64839e-12	64.9239	0.0412921	0.0412921	374.349	0.221531	172.587	0.0412921	0.0412921	0.0412921	5.20174	96.6733	0.0412921	0.0412921	0.0412921	0.0412921	0.0412921	0.0412921
ENSPMAG00000007766	chrnb1l	39.5377	23.659	3.19545	7.40395	1.3219e-13	5.98603e-12	59.3636	0.0412921	0.0412921	332.26	0.221531	0.0412921	58.7581	202.148	0.0412921	0.0412921	0.0412921	0.0412921	0.0412921	0.0412921	0.0412921	0.0412921	0.0412921
ENSPMAG00000008038	vcp	38.0009	23.6032	3.19553	7.38633	1.50934e-13	6.66907e-12	57.0592	0.0412921	0.0412921	245.061	250.55	0.0412921	12.6558	0.0412921	62.0777	0.0412921	0.0412921	0.0412921	0.0412921	0.0412921	0.0412921	0.0412921	0.0412921
ENSPMAG00000008183	rpusd4	37.8634	23.6012	3.19554	7.38569	1.5167e-13	6.66907e-12	275.358	0.0412921	0.0412921	564.073	0.0412921	2185.13	0.0412921	0.0412921	1.99516	2.12958	0.0412921	0.0412921	0.0412921	0.0412921	0.0412921	0.0412921	0.0412921
ENSPMAG00000004970	CTRL (2 of 11)	37.1182	23.5829	3.19558	7.37985	1.58474e-13	6.86871e-12	489.862	0.0412921	556.855	0.0412921	0.0412921	4341.43	0.0412921	0.0412921	0.0412921	0.0412921	0.0412921	0.0412921	0.0412921	0.0412921	0.0412921	0.0412921	0.0412921
ENSPMAG00000008557	PPP1R36	33.6926	23.444	3.19578	7.33593	2.20183e-13	9.37806e-12	151.224	0.0412921	0.0412921	461.117	0.0412921	1006.36	8.46461	0.0412921	36.055	0.0412921	0.0412921	0.0412921	0.0412921	0.0412921	0.0412921	0.0412921	0.0412921
ENSPMAG00000003206	unknown	33.3603	23.4396	3.1958	7.3345	2.22551e-13	9.37806e-12	50.0982	0.0412921	0.0412921	247.651	216.089	0.0412921	0.0412921	0.0412921	9.26687	27.7277	0.0412921	0.0412921	0.0412921	0.0412921	0.0412921	0.0412921	0.0412921
ENSPMAG00000008489	dohh	33.0394	23.4228	3.19583	7.32917	2.31576e-13	9.62468e-12	49.6169	0.0412921	0.0412921	0.0412921	185.733	0.0412921	255.74	10.3556	44.0915	0.0412921	0.0412921	0.0412921	0.0412921	0.0412921	0.0412921	0.0412921	0.0412921
ENSPMAG00000003225	atp6v1g1 (2 of 2)	31.8682	23.362	3.19591	7.30998	2.67185e-13	1.09546e-11	47.8597	0.0412921	171.833	0.0412921	0.0412921	0.0412921	167.727	0.0412921	0.0412921	138.309	0.0412921	0.480828	0.0412921	0.0412921	0.0412921	0.0412921	0.0412921
ENSPMAG00000006955	ftsj	30.5556	23.3196	3.19601	7.29647	2.95419e-13	1.19507e-11	45.8911	0.0412921	122.006	171.675	0.0412921	0.0412921	0.0412921	0.0412921	9.26687	155.715	0.0412921	0.0412921	0.0412921	0.0412921	0.0412921	0.0412921	0.0412921
ENSPMAG00000002070	arl1	26.7408	23.1396	3.19635	7.23937	4.50783e-13	1.79957e-11	40.1648	0.0412921	0.0412921	0.0412921	118.717	0.0412921	0.0412921	153.548	0.0412921	129.094	0.0412921	0.0412921	0.0412921	0.0412921	0.0412921	0.0412921	0.0412921
ENSPMAG00000008654	emc7	26.4067	23.1237	3.19638	7.23432	4.67869e-13	1.84352e-11	39.6638	0.0412921	0.0412921	0.0412921	208.463	0.0412921	0.0412921	72.232	115.654	0.0412921	0.0412921	0.0412921	0.0412921	0.0412921	0.0412921	0.0412921	0.0412921
ENSPMAG00000004672	gde1	25.8121	23.0903	3.19645	7.22375	5.05729e-13	1.94259e-11	153.783	0.0412921	0.0412921	356.866	0.0412921	1150.11	0.0412921	0.0412921	1.61227	0.0412921	1.62699	27.4042	0.0412921	0.0412921	0.0412921	0.0412921	0.0412921
ENSPMAG00000008800	zfpm2b	33.2749	23.0837	3.19584	7.22306	5.08304e-13	1.94259e-11	49.966	0.0412921	0.0412921	0.0412921	36.1569	172.587	0.0412921	0.0412921	0.0412921	0.0412921	290.627	0.0412921	0.0412921	0.0412921	0.0412921	0.0412921	0.0412921
ENSPMAG00000005507	nudcd2	29.0667	23.0825	3.19613	7.22202	5.12218e-13	1.94259e-11	43.6538	0.0412921	0.0412921	0.0412921	180.161	0.0412921	0.0412921	145.409	110.679	0.0412921	0.0412921	0.0412921	0.0412921	0.0412921	0.0412921	0.0412921	0.0412921
ENSPMAG00000008701	abcf1 (3 of 3)	23.9479	22.9894	3.19667	7.19167	6.40048e-13	2.39742e-11	35.9794	0.0412921	0.0412921	205.778	60.0598	0.0412921	0.0412921	0.633063	93.0753	0.0412921	0.0412921	0.0412921	0.0412921	0.0412921	0.0412921	0.0412921	0.0412921
ENSPMAG00000007757	sirt6	44.526	22.9561	3.19524	7.18447	6.7466e-13	2.4789e-11	66.8468	0.0412921	330.749	202.972	105.666	28.8332	0.0412921	0.0412921	0.0412921	0.0412921	0.0412921	0.0412921	0.0412921	0.0412921	0.0412921	0.0412921	0.0412921
ENSPMAG00000009135	mapkapk5	24.1099	22.9643	3.1967	7.18377	6.78143e-13	2.4789e-11	36.2185	0.0412921	0.0412921	0.0412921	217.262	115.085	0.0412921	0.0412921	29.5494	0.0412921	0.0412921	0.0412921	0.0412921	0.0412921	0.0412921	0.0412921	0.0412921
ENSPMAG00000003263	usp36	23.4607	22.951	3.19673	7.17952	6.99547e-13	2.5267e-11	35.2488	0.0412921	5.74438	0.0412921	169.016	0.0412921	0.0412921	0.0412921	42.9434	0.0412921	134.537	0.0412921	0.0412921	0.0412921	0.0412921	0.0412921	0.0412921
ENSPMAG00000008917	ube2kb	22.966	22.9239	3.1968	7.1709	7.45057e-13	2.65941e-11	34.5068	0.0412921	0.0412921	0.0412921	239.845	0.0412921	0.0412921	28.8475	72.0276	0.0412921	0.0412921	4.10006	0.0412921	0.0412921	0.0412921	0.0412921	0.0412921
ENSPMAG00000004634	unknown	21.5439	22.8454	3.19701	7.14586	8.94347e-13	3.15517e-11	296.884	0.0412921	266.201	53.8267	2.57486	2645.14	0.0412921	0.0412921	0.0412921	0.0412921	0.0412921	0.884235	0.0412921	0.0412921	0.0412921	0.0412921	0.0412921
ENSPMAG00000005861	blvrb	21.3809	22.8367	3.19703	7.1431	9.12463e-13	3.18208e-11	32.125	0.0412921	0.0412921	108.434	135.141	0.0412921	0.0412921	0.0412921	77.3852	0.0412921	0.0412921	0.0412921	0.0412921	0.0412921	0.0412921	0.0412921	0.0412921
ENSPMAG00000006726	hmgcl	21.3606	22.8309	3.19705	7.14123	9.25013e-13	3.18919e-11	299.476	0.0412921	0.0412921	0.0412921	140.274	2673.89	180.3	0.0412921	0.0412921	0.0412921	0.0412921	0.0412921	0.0412921	0.0412921	0.0412921	0.0412921	0.0412921
ENSPMAG00000002381	CISD3	21.1332	22.8166	3.19707	7.13674	9.5573e-13	3.25807e-11	273.262	0.0412921	0.0412921	0.0412921	0.221531	2415.14	0.0412921	315.786	1.22926	0.0412921	0.0412921	0.0412921	0.0412921	0.0412921	0.0412921	0.0412921	0.0412921
ENSPMAG00000000557	MYO1G	19.8345	22.7372	3.19729	7.11139	1.14883e-12	3.87285e-11	133.312	0.0412921	291.114	1.59239	0.0412921	1035.11	0.0412921	0.0412921	5.05717	0.0412921	0.0412921	0.0412921	0.0412921	0.0412921	0.0412921	0.0412921	0.0412921
ENSPMAG00000002423	naglu	19.6254	22.7175	3.19733	7.10514	1.20204e-12	4.00768e-11	201.999	0.0412921	0.456321	0.0412921	0.0412921	1725.12	0.0412921	0.0412921	1.99516	0.0412921	292.173	0.0412921	0.0412921	0.0412921	0.0412921	0.0412921	0.0412921
ENSPMAG00000007927	snrka	19.798	22.709	3.1973	7.10254	1.22485e-12	4.03934e-11	124.632	0.0412921	258.274	0.0412921	0.0412921	948.855	0.0412921	0.0412921	0.0412921	21.5843	0.0412921	17.3594	0.0412921	0.0412921	0.0412921	0.0412921	0.0412921
ENSPMAG00000000682	fra10ac1 (1 of 2)	18.9932	22.6718	3.19746	7.09057	1.33562e-12	4.35728e-11	28.5435	0.0412921	0.0412921	0.0412921	208.61	0.0412921	37.8026	0.0412921	38.7339	0.0412921	0.0412921	0.0412921	0.0412921	0.0412921	0.0412921	0.0412921	0.0412921
ENSPMAG00000008814	C8orf74	18.7428	22.6589	3.19751	7.08642	1.37624e-12	4.44202e-11	103.818	0.0412921	2.72427	0.0412921	0.0412921	0.0412921	0.0412921	0.0412921	0.0412921	278.583	756.581	0.0412921	0.0412921	0.0412921	0.0412921	0.0412921	0.0412921
ENSPMAG00000001022	smfn	18.5436	22.6339	3.19754	7.07851	1.45707e-12	4.65344e-11	27.8728	0.0412921	0.456321	150.739	0.0412921	0.0412921	0.0412921	0.0412921	29.9321	97.3528	0.0412921	0.0412921	0.0412921	0.0412921	0.0412921	0.0412921	0.0412921
ENSPMAG00000006701	unknown	17.9251	22.6004	3.19768	7.06774	1.57474e-12	4.97684e-11	159.203	0.0412921	249.97	4.18314	0.0412921	1322.61	8.46461	0.0412921	6.58799	0.0412921	0.0412921	0.0412921	0.0412921	0.0412921	0.0412921	0.0412921	0.0412921
ENSPMAG00000007774	pcna	24.0368	22.4747	3.19666	7.03069	2.0552e-12	6.38296e-11	36.1088	0.0412921	0.0412921	117.5	0.0412921	0.0412921	0.0412921	159.791	83.5082	0.0412921	0.0412921	0.0412921	0.0412921	0.0412921	0.0412921	0.0412921	0.0412921
ENSPMAG00000000577	isg20l2	16.3732	22.4787	3.19805	7.0289	2.0817e-12	6.38296e-11	24.6135	0.0412921	0.0412921	0.0412921	187.786	0.0412921	0.0412921	32.7197	25.3398	0.0412921	0.0412921	0.0412921	0.0412921	0.0412921	0.0412921	0.0412921	0.0412921
ENSPMAG00000006229	atf7ip	24.478	22.4684	3.1966	7.02883	2.08277e-12	6.38296e-11	206.404	0.0412921	0.0412921	1.16031	76.4839	1696.37	0.0412921	0.0412921	0.0412921	0.0412921	0.0412921	289.773	0.0412921	0.0412921	0.0412921	0.0412921	0.0412921
ENSPMAG00000008440	nek2	15.7096	22.4088	3.19823	7.00664	2.44117e-12	7.40651e-11	23.618	0.0412921	0.0412921	0.0412921	96.8673	0.0412921	0.0412921	22.6045	116.419	0.0412921	0.0412921	0.0412921	0.0412921	0.0412921	0.0412921	0.0412921	0.0412921
ENSPMAG00000007293	unknown	15.0805	22.363	3.19841	6.99191	2.71173e-12	8.1103e-11	629.309	0.0412921	0.0412921	0.0412921	0.0412921	6066.47	0.0412921	0.0412921	0.0412921	0.0412921	0.0412921	226.29	0.0412921	0.0412921	0.0412921	0.0412921	0.0412921
ENSPMAG00000004651	acacb (1 of 2)	15.091	22.3606	3.19842	6.99114	2.7266e-12	8.1103e-11	94.5748	0.0412921	0.0412921	0.0412921	0.519231	718.849	0.0412921	0.0412921	8.88418	207.934	9.35511	0.0412921	0.0412921	0.0412921	0.0412921	0.0412921	0.0412921
ENSPMAG00000008042	CSMD3	14.6308	22.3167	3.19856	6.97709	3.01346e-12	8.84309e-11	174.382	0.0412921	98.603	10.4427	0.0412921	1523.87	0.0412921	0.0412921	0.0412921	110.663	0.0412921	0.0412921	0.0412921	0.0412921	0.0412921	0.0412921	0.0412921
ENSPMAG00000008397	nsun4	14.5006	22.3143	3.1986	6.97627	3.03125e-12	8.84309e-11	100.182	0.0412921	5.36689	0.0412921	11.8139	0.0412921	783.821	0.0412921	0.0412921	0.0412921	0.0412921	200.576	0.0412921	0.0412921	0.0412921	0.0412921	0.0412921
ENSPMAG00000000597	unknown	21.8592	22.2644	3.19696	6.96424	3.30181e-12	9.54065e-11	32.8425	0.0412921	55.1936	233.19	0.0412921	0.0412921	0.0412921	39.7529	0.0412921	0.0412921	0.0412921	0.0412921	0.0412921	0.0412921	0.0412921	0.0412921	0.0412921
ENSPMAG00000005993	cyb5d1	26.5956	22.1886	3.19637	6.94182	3.87079e-12	1.09872e-10	39.947	0.0412921	0.0412921	0.0412921	201.864	28.8332	0.0412921	168.484	0.0412921	0.0412921	0.0412921	0.0412921	0.0412921	0.0412921	0.0412921	0.0412921	0.0412921
ENSPMAG00000002221	pik3cg	13.54	22.206	3.19894	6.94167	3.87484e-12	1.09872e-10	42.1806	0.0412921	179.382	22.314	0.0412921	0.0412921	0.0412921	0.0412921	0.845941	218.173	0.0412921	0.884235	0.0412921	0.0412921	0.0412921	0.0412921	0.0412921
ENSPMAG00000004889	si:ch211-207d6.2	14.1942	22.1372	3.1987	6.92067	4.49498e-12	1.26276e-10	182.744	0.0412921	212.222	0.0412921	0.0412921	0.0412921	0.0412921	0.0412921	0.0412921	0.0412921	0.853312	1614.07	0.0412921	0.0412921	0.0412921	0.0412921	0.0412921
ENSPMAG00000004410	drp2	13.539	22.1314	3.19893	6.91836	4.56896e-12	1.27176e-10	221.617	0.0412921	202.786	0.0412921	0.0412921	2012.63	0.0412921	0.0412921	0.461577	0.0412921	0.0412921	0.0412921	0.0412921	0.0412921	0.0412921	0.0412921	0.0412921
ENSPMAG00000001522	csnk1a1	11.9383	22.0523	3.1996	6.89219	5.4941e-12	1.51537e-10	37.6527	0.0412921	0.0412921	0.944138	159.924	0.0412921	0.0412921	0.0412921	18.4514	0.0412921	0.0412921	196.959	0.0412921	0.0412921	0.0412921	0.0412921	0.0412921
ENSPMAG00000009452	FLVCR2 (4 of 5)	26.0943	22.0147	3.19642	6.8873	5.68614e-12	1.55421e-10	124.701	0.0412921	0.0412921	346.938	0.221531	0.0412921	855.07	0.0412921	1.99516	0.0412921	42.5825	0.0412921	0.0412921	0.0412921	0.0412921	0.0412921	0.0412921
ENSPMAG00000006316	ppp2r2ba	11.2434	21.9738	3.19995	6.86691	6.56073e-12	1.77726e-10	88.7954	0.0412921	0.0412921	162.61	0.0412921	718.849	0.0412921	0.0412921	6.20529	0.0412921	0.0412921	0.0412921	0.0412921	0.0412921	0.0412921	0.0412921	0.0412921
ENSPMAG00000007271	PARG	10.7058	21.9084	3.20025	6.84584	7.60287e-12	2.04134e-10	96.6184	0.0412921	0.0412921	143.616	0.0412921	805.101	0.0412921	4.50758	12.7111	0.0412921	0.0412921	0.0412921	0.0412921	0.0412921	0.0412921	0.0412921	0.0412921
ENSPMAG00000002505	ccdc33 (1 of 2)	10.6036	21.8955	3.20031	6.84167	7.82727e-12	2.08315e-10	95.175	0.0412921	0.83549	155.703	0.0412921	0.0412921	792.203	0.0412921	2.76077	0.0412921	0.0412921	0.0412921	0.0412921	0.0412921	0.0412921	0.0412921	0.0412921
ENSPMAG00000007591	prc1b	10.3873	21.8648	3.20046	6.83178	8.38668e-12	2.21262e-10	79.3395	0.0412921	0.0412921	11.522	0.0412921	0.0412921	637.132	0.0412921	0.0412921	144.452	0.0412921	0.0412921	0.0412921	0.0412921	0.0412921	0.0412921	0.0412921
ENSPMAG00000004687	tnnc2	10.3668	21.8588	3.20045	6.82992	8.49626e-12	2.22221e-10	84.609	0.0412921	0.0412921	0.292597	0.0412921	690.099	4.2733	151.178	0.0412921	0.0412921	0.0412921	0.0412921	0.0412921	0.0412921	0.0412921	0.0412921	0.0412921
ENSPMAG00000005852	hnf4a	10.4256	21.8531	3.20042	6.82819	8.59951e-12	2.22999e-10	403.829	0.0412921	147.675	8.71599	0.0412921	3881.42	0.0412921	0.233326	0.0412921	0.0412921	0.0412921	0.0412921	0.0412921	0.0412921	0.0412921	0.0412921	0.0412921
ENSPMAG00000004968	wdr26b (2 of 2)	9.97791	21.8157	3.2007	6.81592	9.36618e-12	2.40822e-10	365.787	0.0412921	1.2136	0.0412921	144.38	3507.66	0.0412921	0.0412921	1.22926	0.0412921	3.17295	0.0412921	0.0412921	0.0412921	0.0412921	0.0412921	0.0412921
ENSPMAG00000006717	nab1b	8.90836	21.6618	3.20117	6.76683	1.31637e-11	3.34602e-10	116.914	0.0412921	133.708	0.0412921	0.0412921	1035.11	0.0412921	0.0412921	0.0412921	0.0412921	0.0412921	0.0412921	0.0412921	0.0412921	0.0412921	0.0412921	0.0412921
ENSPMAG00000006842	clpp	8.9554	21.6592	3.20116	6.76606	1.32341e-11	3.34602e-10	208.991	0.0412921	5.36689	0.0412921	129.129	1955.13	0.0412921	0.0412921	0.0412921	0.0412921	0.0412921	0.0412921	0.0412921	0.0412921	0.0412921	0.0412921	0.0412921
ENSPMAG00000004065	trim13	9.72008	21.5936	3.20125	6.74535	1.52661e-11	3.40154e-10	14.6296	0.0412921	0.0412921	0.0412921	0.0412921	143.836	0.0412921	0.0412921	0.0412921	2.12958	0.0412921	0.0412921	0.0412921	0.0412921	0.0412921	0.0412921	0.0412921
ENSPMAG00000002917	pif1	9.68101	21.593	3.20126	6.74514	1.52881e-11	3.40154e-10	44.3357	0.0412921	0.0412921	1.16031	0.0412921	143.836	297.652	0.0412921	0.461577	0.0412921	0.0412921	0.0412921	0.0412921	0.0412921	0.0412921	0.0412921	0.0412921
ENSPMAG00000001732	si:ch73-379f7.5	9.64817	21.5843	3.20127	6.74241	1.55785e-11	3.40154e-10	32.5512	0.0412921	0.0412921	0.0412921	0.666601	143.836	180.3	0.0412921	0.461577	0.0412921	0.0412921	0.0412921	0.0412921	0.0412921	0.0412921	0.0412921	0.0412921
ENSPMAG00000000906	CYP2W1 (1 of 4)	9.61034	21.5791	3.20128	6.74076	1.5756e-11	3.40154e-10	14.4647	0.0412921	0.0412921	0.0412921	0.0412921	143.836	0.0412921	0.0412921	0.0412921	0.0412921	0.0412921	0.480828	0.0412921	0.0412921	0.0412921	0.0412921	0.0412921
ENSPMAG00000005805	DSEL (1 of 2)	9.63458	21.5783	3.20128	6.74052	1.57826e-11	3.40154e-10	14.5012	0.0412921	0.0412921	0.0412921	0.0412921	143.836	0.0412921	0.0412921	0.845941	0.0412921	0.0412921	0.0412921	0.0412921	0.0412921	0.0412921	0.0412921	0.0412921
ENSPMAG00000010140	unknown	9.63458	21.5783	3.20128	6.74052	1.57826e-11	3.40154e-10	14.5012	0.0412921	0.0412921	0.0412921	0.0412921	143.836	0.0412921	0.0412921	0.845941	0.0412921	0.0412921	0.0412921	0.0412921	0.0412921	0.0412921	0.0412921	0.0412921
ENSPMAG00000000082	hk2	9.58356	21.5758	3.20129	6.73972	1.58695e-11	3.40154e-10	31.4216	0.0412921	0.0412921	0.0412921	0.0412921	143.836	0.0412921	0.0412921	0.0412921	170.05	0.0412921	0.0412921	0.0412921	0.0412921	0.0412921	0.0412921	0.0412921
ENSPMAG00000000556	TTC17 (1 of 2)	9.58356	21.5758	3.20129	6.73972	1.58695e-11	3.40154e-10	28.224	0.0412921	0.0412921	0.0412921	138.074	143.836	0.0412921	0.0412921	0.0412921	0.0412921	0.0412921	0.0412921	0.0412921	0.0412921	0.0412921	0.0412921	0.0412921
ENSPMAG00000001415	ARMC3 (1 of 2)	9.58356	21.5758	3.20129	6.73972	1.58695e-11	3.40154e-10	31.6084	0.0412921	0.0412921	0.0412921	0.0412921	143.836	171.918	0.0412921	0.0412921	0.0412921	0.0412921	0.0412921	0.0412921	0.0412921	0.0412921	0.0412921	0.0412921
ENSPMAG00000005244	unknown	9.58356	21.5758	3.20129	6.73972	1.58695e-11	3.40154e-10	29.3738	0.0412921	0.0412921	0.0412921	0.0412921	143.836	0.0412921	0.0412921	0.0412921	149.572	0.0412921	0.0412921	0.0412921	0.0412921	0.0412921	0.0412921	0.0412921
ENSPMAG00000005840	smyd2b	9.58356	21.5758	3.20129	6.73972	1.58695e-11	3.40154e-10	14.4208	0.0412921	0.0412921	0.0412921	0.0412921	143.836	0.0412921	0.0412921	0.0412921	0.0412921	0.0412921	0.0412921	0.0412921	0.0412921	0.0412921	0.0412921	0.0412921
ENSPMAG00000006871	scara3	9.58356	21.5758	3.20129	6.73972	1.58695e-11	3.40154e-10	14.4208	0.0412921	0.0412921	0.0412921	0.0412921	143.836	0.0412921	0.0412921	0.0412921	0.0412921	0.0412921	0.0412921	0.0412921	0.0412921	0.0412921	0.0412921	0.0412921
ENSPMAG00000007272	unknown	9.58356	21.5758	3.20129	6.73972	1.58695e-11	3.40154e-10	14.4208	0.0412921	0.0412921	0.0412921	0.0412921	143.836	0.0412921	0.0412921	0.0412921	0.0412921	0.0412921	0.0412921	0.0412921	0.0412921	0.0412921	0.0412921	0.0412921
ENSPMAG00000007883	unknown	9.58356	21.5758	3.20129	6.73972	1.58695e-11	3.40154e-10	14.4208	0.0412921	0.0412921	0.0412921	0.0412921	143.836	0.0412921	0.0412921	0.0412921	0.0412921	0.0412921	0.0412921	0.0412921	0.0412921	0.0412921	0.0412921	0.0412921
ENSPMAG00000011677	5S_rRNA	9.58356	21.5758	3.20129	6.73972	1.58695e-11	3.40154e-10	14.4208	0.0412921	0.0412921	0.0412921	0.0412921	143.836	0.0412921	0.0412921	0.0412921	0.0412921	0.0412921	0.0412921	0.0412921	0.0412921	0.0412921	0.0412921	0.0412921
ENSPMAG00000012928	pma-mir-184	9.58356	21.5758	3.20129	6.73972	1.58695e-11	3.40154e-10	14.4208	0.0412921	0.0412921	0.0412921	0.0412921	143.836	0.0412921	0.0412921	0.0412921	0.0412921	0.0412921	0.0412921	0.0412921	0.0412921	0.0412921	0.0412921	0.0412921
ENSPMAG00000013037	5S_rRNA	9.58356	21.5758	3.20129	6.73972	1.58695e-11	3.40154e-10	14.4208	0.0412921	0.0412921	0.0412921	0.0412921	143.836	0.0412921	0.0412921	0.0412921	0.0412921	0.0412921	0.0412921	0.0412921	0.0412921	0.0412921	0.0412921	0.0412921
ENSPMAG00000000788	unknown	9.60907	21.575	3.20128	6.73949	1.58947e-11	3.40154e-10	14.4628	0.0412921	0.0412921	0.0412921	0.0412921	143.836	0.0412921	0.0412921	0.461577	0.0412921	0.0412921	0.0412921	0.0412921	0.0412921	0.0412921	0.0412921	0.0412921
ENSPMAG00000005542	unknown	9.60907	21.575	3.20128	6.73949	1.58947e-11	3.40154e-10	14.4628	0.0412921	0.0412921	0.0412921	0.0412921	143.836	0.0412921	0.0412921	0.461577	0.0412921	0.0412921	0.0412921	0.0412921	0.0412921	0.0412921	0.0412921	0.0412921
ENSPMAG00000006138	unknown	9.60907	21.575	3.20128	6.73949	1.58947e-11	3.40154e-10	14.4628	0.0412921	0.0412921	0.0412921	0.0412921	143.836	0.0412921	0.0412921	0.461577	0.0412921	0.0412921	0.0412921	0.0412921	0.0412921	0.0412921	0.0412921	0.0412921
ENSPMAG00000008719	unknown	9.60907	21.575	3.20128	6.73949	1.58947e-11	3.40154e-10	14.4628	0.0412921	0.0412921	0.0412921	0.0412921	143.836	0.0412921	0.0412921	0.461577	0.0412921	0.0412921	0.0412921	0.0412921	0.0412921	0.0412921	0.0412921	0.0412921
ENSPMAG00000005885	unknown	9.58882	21.5743	3.20129	6.73925	1.59202e-11	3.40154e-10	14.4317	0.0412921	0.0412921	0.0412921	0.0412921	143.836	0.0412921	0.150262	0.0412921	0.0412921	0.0412921	0.0412921	0.0412921	0.0412921	0.0412921	0.0412921	0.0412921
ENSPMAG00000000077	faf1	18.0459	21.5254	3.19765	6.73163	1.67775e-11	3.55965e-10	234.127	0.0412921	0.0412921	0.0412921	258.908	2070.13	0.0412921	0.0412921	11.9457	0.0412921	0.0412921	0.0412921	0.0412921	0.0412921	0.0412921	0.0412921	0.0412921
ENSPMAG00000000653	best2	9.59839	21.3315	3.20095	6.6641	2.66291e-11	5.61061e-10	166.83	0.0412921	0.0412921	139.084	0.0412921	1523.87	0.0412921	0.0412921	5.05717	0.0412921	0.0412921	0.0412921	0.0412921	0.0412921	0.0412921	0.0412921	0.0412921
ENSPMAG00000006749	unknown	9.63507	21.1178	3.20128	6.59669	4.20433e-11	8.79719e-10	14.502	0.0412921	0.0412921	0.0412921	0.0412921	143.836	0.0412921	0.0412921	0.0412921	0.0412921	0.853312	0.0412921	0.0412921	0.0412921	0.0412921	0.0412921	0.0412921
ENSPMAG00000001574	sp4	14.1016	21.0095	3.19873	6.56807	5.09713e-11	1.05923e-09	81.9297	0.0412921	0.0412921	607.241	198.931	0.0412921	0.0412921	0.633063	11.1803	1.10494	0.0412921	0.0412921	0.0412921	0.0412921	0.0412921	0.0412921	0.0412921
ENSPMAG00000009475	unknown	11.0474	21.0077	3.20006	6.5648	5.21025e-11	1.07537e-09	88.4973	0.0412921	165.793	0.0412921	0.0412921	718.849	0.0412921	0.0412921	0.0412921	0.0412921	0.0412921	0.0412921	0.0412921	0.0412921	0.0412921	0.0412921	0.0412921
ENSPMAG00000001969	CCDC112	10.7387	20.6183	3.20023	6.44275	1.17331e-10	2.40529e-09	139.79	0.0412921	0.0412921	0.0412921	0.0412921	1236.36	0.0412921	125.574	35.6724	0.0412921	0.0412921	0.0412921	0.0412921	0.0412921	0.0412921	0.0412921	0.0412921
ENSPMAG00000001592	mb (2 of 13)	875.477	10.8229	2.36365	4.57888	4.67475e-06	9.51892e-05	1313.13	0.360832	0.0412921	3675.84	746.792	86.3346	4.2733	140.193	1743.22	108.616	0.0412921	6625.99	0.0412921	1.63899	0.0412921	0.0412921	0.0412921
ENSPMAG00000003167	rock1 (1 of 2)	82.0269	8.96296	1.99395	4.49507	6.95468e-06	0.00014067	123.123	0.0412921	204.295	2.24022	28.0914	172.587	465.296	2.68976	1.99516	45.134	56.4915	252.406	0.0412921	0.0412921	0.0412921	0.0412921	0.0412921
ENSPMAG00000000805	eif1ad	604.783	11.0444	2.49169	4.43249	9.31493e-06	0.000187162	907.079	0.378915	0.0412921	1071.08	2654.33	0.0412921	50.3759	6.00914	658.686	338.993	0.0412921	4291.19	0.0412921	0.0412921	1.7294	0.0412921	0.0412921
ENSPMAG00000004312	ssh2b	235.832	10.4656	2.37854	4.40002	1.08243e-05	0.000216059	353.822	0.0412921	1.5914	820.706	821.726	776.351	846.687	152.047	94.2234	0.0412921	24.8097	0.0412921	0.0412921	0.0412921	0.0412921	0.0412921	0.0412921
ENSPMAG00000004049	mon2	239.181	9.3333	2.13113	4.3795	1.18953e-05	0.000235885	358.3	1.14957	1079.66	1.80836	74.1376	1495.12	0.0412921	44.1783	53.2759	4.17777	514.718	315.889	5.58266	0.0412921	0.0412921	0.0412921	0.0412921
ENSPMAG00000003683	cct4	233.172	9.80991	2.26734	4.32662	1.51418e-05	0.000298313	349.793	0.126695	1.5914	188.295	1838.85	28.8332	0.0412921	233.205	516.709	674.831	15.537	0.0412921	0.0412921	0.468305	0.0412921	0.0412921	0.0412921
ENSPMAG00000002156	ireb2	728.859	9.18659	2.12461	4.3239	1.53296e-05	0.000300064	1092.67	1.45315	303.193	531.265	341.615	4312.68	310.225	0.0412921	199.079	4.17777	2.40005	4922	0.0412921	0.468305	6.67355	0.0412921	0.0412921
ENSPMAG00000006163	psmc1b	171.796	10.0121	2.32476	4.30673	1.65685e-05	0.000321799	257.768	0.0412921	1.2136	1117.05	522.28	460.093	0.0412921	118.066	217.066	107.592	0.0412921	34.2346	0.0412921	0.0412921	0.0412921	0.0412921	0.0412921
ENSPMAG00000000338	ankrd11	315.568	10.8752	2.52582	4.30562	1.66521e-05	0.000321799	473.426	0.0412921	0.0412921	335.498	241.605	2990.15	997.567	0.553652	80.064	87.1138	1.62699	0.0412921	0.0412921	0.0412921	0.0412921	0.0412921	0.0412921
ENSPMAG00000005780	dpp9 (2 of 2)	204.793	10.2617	2.42249	4.23602	2.27512e-05	0.00043688	307.263	0.0412921	1707.39	861.5	9.46759	345.091	0.0412921	0.0412921	71.2622	34.895	15.537	27.4042	0.0412921	0.0412921	0.0412921	0.0412921	0.0412921
ENSPMAG00000006590	MLKL	83.783	8.98682	2.12488	4.22933	2.34388e-05	0.000447253	125.753	0.0412921	58.5909	237.722	227.673	201.337	0.0412921	36.4338	60.9297	431.143	3.17295	0.480828	0.0412921	0.0412921	0.0412921	0.0412921	0.0412921
ENSPMAG00000003899	RBM25 (1 of 2)	116.675	9.46249	2.25274	4.20044	2.66393e-05	0.000505148	175.087	0.0412921	50.6639	658.395	222.248	28.8332	0.0412921	249.563	28.784	399.403	112.901	0.0412921	0.0412921	0.0412921	0.0412921	0.0412921	0.0412921
ENSPMAG00000003369	unknown	257.396	8.99077	2.14221	4.19695	2.70529e-05	0.000509803	386.005	0.38983	0.456321	0.727761	22.3723	2242.63	100.669	187.371	8.88418	21.5843	2.40005	1272.95	0.0412921	0.0412921	0.0412921	0.0412921	1.78398
ENSPMAG00000009747	unknown	234.353	10.449	2.52567	4.13712	3.51686e-05	0.000658651	351.602	0.0412921	561.762	5.69413	80.2966	718.849	2053.73	0.150262	16.538	78.9227	0.0412921	0.0412921	0.0412921	0.0412921	0.0412921	0.0412921	0.0412921
ENSPMAG00000002469	unknown	6682.45	9.39969	2.31973	4.05206	5.07683e-05	0.000944975	10016.4	14.6989	0.456321	28856.2	27690.8	0.0412921	3428.41	1886.79	17137.2	589.847	0.0412921	20574.5	11.0832	0.0412921	62.2872	0.0412921	0.0412921
ENSPMAG00000000136	unknown	99.4994	9.22256	2.28809	4.03069	5.56141e-05	0.00102886	149.323	0.0412921	12.9165	411.042	421.683	373.841	0.0412921	79.0281	65.9046	127.046	0.0412921	1.68873	0.0412921	0.0412921	0.0412921	0.0412921	0.0412921
ENSPMAG00000002402	sema3fa	197.08	10.2023	2.53304	4.0277	5.63247e-05	0.00103569	295.69	0.0412921	950.182	975.464	399.98	0.0412921	544.927	28.6104	4.29174	53.3252	0.0412921	0.0412921	0.0412921	0.0412921	0.0412921	0.0412921	0.0412921
ENSPMAG00000003732	ralbp1	57.7773	8.46331	2.10576	4.01913	5.84135e-05	0.00106763	86.7441	0.0412921	2.72427	1.37639	264.188	0.0412921	12.6558	313.573	87.335	162.882	10.1279	12.5379	0.0412921	0.0412921	0.0412921	0.0412921	0.0412921
ENSPMAG00000009320	psmc3	143.732	9.74548	2.44104	3.99235	6.54221e-05	0.00118857	215.672	0.0412921	3.10182	0.0412921	258.469	690.099	8.46461	1048.42	99.9637	34.895	13.2188	0.0412921	0.0412921	0.0412921	0.0412921	0.0412921	0.0412921
ENSPMAG00000001928	srsf3a	161.58	9.91811	2.49596	3.97367	7.07742e-05	0.00127815	242.441	0.0412921	416.058	289.956	935.229	28.8332	0.0412921	45.8378	214.77	493.601	0.0412921	0.0412921	0.0412921	0.0412921	0.0412921	0.0412921	0.0412921
ENSPMAG00000000806	usp37	235.764	10.4475	2.64986	3.94264	8.05903e-05	0.00144681	353.716	0.0412921	212.977	195.634	559.088	2530.14	0.0412921	3.71726	4.67445	30.7994	0.0412921	0.0412921	0.0412921	0.0412921	0.0412921	0.0412921	0.0412921
ENSPMAG00000008744	athl1	144.534	9.10779	2.3135	3.9368	8.25743e-05	0.00147371	216.836	0.126695	4.23438	105.413	0.0412921	833.852	12.6558	28.6104	5.05717	150.595	0.0412921	1027.86	0.0412921	0.468305	0.0412921	0.0412921	0.0412921
ENSPMAG00000004149	bdh1	115.154	9.433	2.41053	3.91325	9.1062e-05	0.00161568	172.805	0.0412921	0.456321	0.727761	430.628	0.0412921	892.79	3.87532	107.617	138.309	0.0412921	153.566	0.0412921	0.0412921	0.0412921	0.0412921	0.0412921
ENSPMAG00000005886	phb2b	153.814	9.84561	2.53151	3.88923	0.000100564	0.0017739	230.792	0.0412921	5.74438	179.23	725.968	0.0412921	4.2733	166.824	276.765	0.0412921	948.99	0.0412921	0.0412921	0.0412921	0.0412921	0.0412921	0.0412921
ENSPMAG00000001263	srgap3	118.857	9.4672	2.43679	3.88511	0.000102282	0.00179378	178.359	0.0412921	1.2136	93.5413	12.6938	661.348	871.834	0.0412921	60.9297	64.5881	0.0412921	17.3594	0.0412921	0.0412921	0.0412921	0.0412921	0.0412921
ENSPMAG00000003340	FANCM (2 of 3)	118.745	9.4591	2.44116	3.87484	0.000106693	0.00186038	178.191	0.0412921	0.0412921	18.6447	29.5579	1178.86	155.154	0.0412921	5.82259	32.8472	10.9006	350.041	0.0412921	0.0412921	0.0412921	0.0412921	0.0412921
ENSPMAG00000005071	smurf1	97.1755	9.17541	2.36976	3.87188	0.000107998	0.00187238	145.837	0.0412921	386.237	28.5734	114.611	718.849	0.0412921	0.0412921	34.907	68.6837	105.946	0.480828	0.0412921	0.0412921	0.0412921	0.0412921	0.0412921
ENSPMAG00000003516	smarcad1	47.4661	7.10323	1.83857	3.86345	0.000111796	0.00192249	70.7315	1.14957	49.909	37.4229	144.526	57.5839	121.625	26.6348	19.2168	236.603	0.853312	12.9397	5.58266	0.0412921	0.0412921	0.0412921	0.0412921
ENSPMAG00000005669	cops5	178.015	10.0489	2.60155	3.86267	0.000112156	0.00192249	267.092	0.0412921	5.36689	413.416	1111.49	690.099	0.0412921	410.062	38.7339	0.0412921	1.62699	0.0412921	0.0412921	0.0412921	0.0412921	0.0412921	0.0412921
ENSPMAG00000003905	zfyve26	137.76	9.67753	2.53513	3.81737	0.00013488	0.00229901	206.713	0.0412921	11.7841	973.305	0.0412921	862.603	163.536	0.0412921	43.3261	3.15374	1.62699	7.71636	0.0412921	0.0412921	0.0412921	0.0412921	0.0412921
ENSPMAG00000007303	galnt6	93.9715	9.13689	2.39466	3.81553	0.000135892	0.00230333	141.032	0.0412921	20.466	71.9573	8.14777	115.085	1014.33	0.0412921	0.0412921	101.448	63.4461	15.3505	0.0412921	0.0412921	0.0412921	0.0412921	0.0412921
ENSPMAG00000006582	sec31b	85.1321	8.98941	2.36037	3.80847	0.000139828	0.00235688	127.772	0.0412921	271.863	197.145	57.7135	402.592	238.976	0.0412921	8.11879	1.10494	0.0412921	100.128	0.0412921	0.0412921	0.0412921	0.0412921	0.0412921
ENSPMAG00000007546	rtf1	65.3947	8.62897	2.26873	3.80344	0.000142703	0.00239205	98.1659	0.0412921	2.72427	115.125	183.827	0.0412921	83.9048	0.474111	64.3738	128.07	0.0412921	403.077	0.0412921	0.0412921	0.0412921	0.0412921	0.0412921
ENSPMAG00000007284	lcmt1	101.199	9.2272	2.42737	3.80131	0.000143932	0.00239939	151.873	0.0412921	0.0412921	46.2723	58.8866	948.855	234.785	28.4523	0.461577	0.0412921	3.17295	197.763	0.0412921	0.0412921	0.0412921	0.0412921	0.0412921
ENSPMAG00000008892	trit1	85.9906	9.00244	2.37018	3.79821	0.000145744	0.00241632	129.06	0.0412921	12.5391	0.0412921	327.098	431.343	306.034	6.40428	20.7476	6.22569	180.128	0.0412921	0.0412921	0.0412921	0.0412921	0.0412921	0.0412921
ENSPMAG00000000663	UBXN4	128.293	8.39444	2.21538	3.78917	0.000151151	0.00249235	191.967	1.14957	229.209	199.519	14.7468	1437.62	0.0412921	11.7781	3.14353	17.4887	1.62699	4.50189	5.58266	0.0412921	0.0412921	0.0412921	0.0412921
ENSPMAG00000003258	riok3	314.571	8.39515	2.21639	3.78776	0.000152014	0.00249302	470.834	2.24967	2.3467	1286.27	212.569	2501.39	4.2733	23.0787	409.174	186.432	82.7642	0.0412921	11.0832	0.0412921	0.0412921	0.0412921	0.0412921
ENSPMAG00000004405	MTA1 (2 of 2)	124.46	7.62159	2.02881	3.75669	0.000172176	0.0028085	186.514	0.557042	0.0412921	400.682	113.585	172.587	570.074	68.2808	111.062	408.618	20.1734	0.0412921	0.0412921	0.0412921	1.7294	0.0412921	0.93193
ENSPMAG00000000733	MAP3K2	95.3433	9.15426	2.44196	3.74873	0.00017773	0.0028836	143.088	0.0412921	28.7705	4.18314	35.4236	287.589	192.874	0.150262	29.9321	0.0412921	0.0412921	851.876	0.0412921	0.0412921	0.0412921	0.0412921	0.0412921
ENSPMAG00000003551	MYO9B (1 of 2)	64.5294	7.57657	2.03686	3.71973	0.000199433	0.00321852	96.7945	0.204898	119.742	17.3497	25.4519	172.587	25.2292	3.63822	3.52628	566.298	34.0825	0.0412921	0.0412921	0.859323	0.0412921	0.0412921	0.0412921
ENSPMAG00000006540	unknown	117.441	9.43857	2.53957	3.7166	0.00020192	0.0032414	176.235	0.0412921	55.5711	0.510927	5.50809	1236.36	167.727	0.0412921	0.461577	0.0412921	24.037	272.094	0.0412921	0.0412921	0.0412921	0.0412921	0.0412921
ENSPMAG00000002963	lzic	130.665	9.59917	2.62151	3.6617	0.000250544	0.0040008	196.067	0.0412921	0.0412921	677.389	0.0412921	632.597	419.194	162.083	16.9207	0.0412921	0.853312	51.5116	0.0412921	0.0412921	0.0412921	0.0412921	0.0412921
ENSPMAG00000003373	whsc1 (2 of 2)	83.5408	8.97065	2.45857	3.64873	0.000263544	0.00418635	125.381	0.0412921	183.534	15.623	116.078	0.0412921	0.0412921	104.474	1.99516	37.9667	0.0412921	794.018	0.0412921	0.0412921	0.0412921	0.0412921	0.0412921
ENSPMAG00000004220	WAC (3 of 3)	75.6161	8.82821	2.42298	3.64353	0.000268922	0.00422033	113.494	0.0412921	12.9165	377.587	248.057	0.0412921	238.976	184.605	55.1894	17.4887	0.0412921	0.0412921	0.0412921	0.0412921	0.0412921	0.0412921	0.0412921
ENSPMAG00000006128	mri1	72.3721	8.76497	2.40601	3.64295	0.00026953	0.00422033	108.628	0.0412921	145.787	91.5987	2.28149	0.0412921	398.238	234.232	102.642	0.0412921	0.0412921	111.378	0.0412921	0.0412921	0.0412921	0.0412921	0.0412921
ENSPMAG00000007026	C22orf39	94.2146	9.14106	2.50946	3.64264	0.000269856	0.00422033	141.392	0.0412921	0.0412921	366.795	188.373	0.0412921	54.567	657.488	139.763	0.0412921	4.71858	2.09072	0.0412921	0.0412921	0.0412921	0.0412921	0.0412921
ENSPMAG00000009380	fyco1a	221.039	7.90917	2.17321	3.6394	0.000273277	0.0042519	330.541	2.24967	0.83549	4.399	193.505	143.836	1039.48	0.791652	34.907	44.1101	0.853312	1842.69	11.0832	0.0412921	0.0412921	0.0412921	0.0412921
ENSPMAG00000002281	rab8a (1 of 2)	167.003	9.95045	2.7379	3.63433	0.000278701	0.00431418	250.571	0.0412921	0.0412921	876.177	472.275	776.351	0.0412921	165.955	181.476	0.0412921	33.3097	0.0412921	0.0412921	0.0412921	0.0412921	0.0412921	0.0412921
ENSPMAG00000008424	strn3	137.338	9.01377	2.49586	3.61149	0.00030444	0.00468869	206.037	0.126695	0.0412921	186.784	188.666	1552.62	0.0412921	0.233326	29.9321	24.6561	77.3551	0.0412921	0.0412921	0.468305	0.0412921	0.0412921	0.0412921
ENSPMAG00000008298	PLB1	135.934	9.65518	2.68003	3.60264	0.000314996	0.00482676	203.971	0.0412921	452.673	3.1038	0.0412921	460.093	1056.24	0.0412921	3.14353	0.0412921	23.2643	41.0651	0.0412921	0.0412921	0.0412921	0.0412921	0.0412921
ENSPMAG00000008242	ier3ip1	149.393	8.59068	2.38961	3.59501	0.000324373	0.00494547	223.404	1.56022	196.746	777.107	350.561	0.0412921	0.0412921	255.016	396.928	257.081	0.0412921	0.480828	0.0412921	0.0412921	0.0412921	7.63591	0.0412921
ENSPMAG00000000056	aldh6a1	42.9933	8.02551	2.24599	3.57326	0.000352567	0.00532475	385.514	0.0412921	0.0412921	25.7675	41.436	28.8332	16.8469	231.625	213.622	67.6598	0.0412921	3229.26	0.0412921	0.0412921	0.0412921	0.0412921	0.0412921
ENSPMAG00000008915	psme4b	143.078	6.92088	1.93693	3.57311	0.00035276	0.00532475	213.78	1.89555	21.9759	36.3437	0.0412921	431.343	536.545	3.79629	3.52628	52.3013	23.2643	1028.66	5.58266	2.02855	0.0412921	0.0412921	1.78398
ENSPMAG00000008508	nvl	63.2189	8.57141	2.40177	3.56879	0.00035863	0.00538656	94.9022	0.0412921	0.0412921	327.944	9.46759	28.8332	4.2733	278.723	54.424	244.794	0.0412921	0.480828	0.0412921	0.0412921	0.0412921	0.0412921	0.0412921
ENSPMAG00000003234	FOCAD	349.67	7.32368	2.05772	3.55912	0.000372101	0.00555037	522.526	4.17922	576.484	408.668	28.2381	3967.67	12.6558	1.97831	1.99516	150.595	58.8097	18.163	5.58266	0.0412921	0.0412921	15.1896	0.0412921
ENSPMAG00000006593	nipsnap3	161.526	9.8979	2.7816	3.55835	0.000373196	0.00555037	242.355	0.0412921	0.0412921	2.45613	351.001	1178.86	0.0412921	204.835	174.205	512.031	0.0412921	0.0412921	0.0412921	0.0412921	0.0412921	0.0412921	0.0412921
ENSPMAG00000003527	gnsa (1 of 2)	215.571	7.83652	2.20455	3.5547	0.000378407	0.00560043	322.974	0.977451	299.041	717.535	1.54792	2098.88	4.2733	0.394359	5.43988	0.0412921	0.853312	101.735	0.0412921	0.0412921	2.55363	0.0412921	2.20975
ENSPMAG00000006768	unknown	85.6415	9.00079	2.53343	3.5528	0.000381148	0.00561361	128.532	0.0412921	0.0412921	467.592	229.433	57.5839	16.8469	65.2778	11.1803	437.287	0.0412921	0.0412921	0.0412921	0.0412921	0.0412921	0.0412921	0.0412921
ENSPMAG00000008050	lipf (2 of 2)	64.1229	8.57083	2.41646	3.54685	0.00038986	0.00571418	96.2582	0.0412921	183.157	23.8249	26.1851	402.592	4.2733	6.56234	0.461577	315.443	0.0412921	0.0412921	0.0412921	0.0412921	0.0412921	0.0412921	0.0412921
ENSPMAG00000009626	strap	313.114	7.91241	2.2342	3.5415	0.000397863	0.00578928	468.765	2.00892	0.0412921	2117.69	142.18	0.0412921	280.887	421.916	377.794	375.853	0.0412921	971.208	5.58266	0.0412921	0.0412921	0.0412921	4.33807
ENSPMAG00000000126	unknown	57.5173	8.42497	2.37935	3.54088	0.0003988	0.00578928	86.3498	0.0412921	0.456321	84.0443	138.221	143.836	427.576	6.08817	59.0162	4.17777	0.0412921	0.0412921	0.0412921	0.0412921	0.0412921	0.0412921	0.0412921
ENSPMAG00000003417	xpo7	61.2525	7.37228	2.0904	3.52673	0.000420722	0.00607844	91.4067	1.14957	55.9486	302.474	122.97	201.337	67.1404	1.02922	154.305	1.10494	0.0412921	7.71636	5.58266	0.0412921	0.0412921	0.0412921	0.0412921
ENSPMAG00000000977	unknown	60.8382	8.51551	2.41786	3.52191	0.000428445	0.00616067	91.3275	0.0412921	85.014	38.5021	357.746	28.8332	0.0412921	29.6377	121.011	0.0412921	0.0412921	252.406	0.0412921	0.0412921	0.0412921	0.0412921	0.0412921
ENSPMAG00000009232	ppt1	98.236	9.19152	2.61416	3.51605	0.000438016	0.00626859	147.424	0.0412921	13.294	389.458	0.0412921	201.337	222.212	0.0412921	101.112	545.82	0.0412921	0.884235	0.0412921	0.0412921	0.0412921	0.0412921	0.0412921
ENSPMAG00000003047	unknown	111.071	9.36787	2.66585	3.51403	0.000441362	0.00628682	166.677	0.0412921	1.96908	38.7179	0.0412921	115.085	544.927	0.0412921	11.9457	20.5604	0.0412921	933.439	0.0412921	0.0412921	0.0412921	0.0412921	0.0412921
ENSPMAG00000006471	hdhd1	116.329	9.43607	2.68758	3.51099	0.000446433	0.00632934	174.56	0.0412921	0.0412921	592.779	10.2008	0.0412921	0.0412921	186.502	105.704	809.985	0.0412921	40.2615	0.0412921	0.0412921	0.0412921	0.0412921	0.0412921
ENSPMAG00000004137	rock1 (2 of 2)	47.3586	8.10704	2.31291	3.50512	0.000456398	0.00644052	71.1121	0.0412921	5.36689	11.9536	76.4839	517.595	0.0412921	3.71726	13.0938	68.6837	0.0412921	14.1451	0.0412921	0.0412921	0.0412921	0.0412921	0.0412921
ENSPMAG00000009536	nubpl	92.0639	10.2477	2.92983	3.49772	0.000469247	0.00659119	138.119	0.126695	1024.92	0.0412921	177.961	143.836	0.0412921	0.0412921	33.3762	0.0412921	0.0412921	0.884235	0.0412921	0.468305	0.0412921	0.0412921	0.0412921
ENSPMAG00000001478	c1qbp	106.189	9.30593	2.66641	3.49006	0.000482919	0.00675197	159.35	0.0412921	11.0291	941.793	260.228	0.0412921	0.0412921	116.723	153.922	109.64	0.0412921	0.0412921	0.0412921	0.0412921	0.0412921	0.0412921	0.0412921
ENSPMAG00000000244	stat3	55.1083	8.36655	2.42303	3.45294	0.000554521	0.00771751	82.7362	0.0412921	0.0412921	0.510927	159.044	115.085	0.0412921	1.89925	4.29174	27.7277	3.94578	514.775	0.0412921	0.0412921	0.0412921	0.0412921	0.0412921
ENSPMAG00000001796	crim1 (1 of 2)	54.1379	8.3362	2.41822	3.44725	0.000566328	0.00784562	81.2809	0.0412921	3.47935	148.796	1.40116	172.587	54.567	0.0412921	4.29174	7.24963	0.0412921	420.354	0.0412921	0.0412921	0.0412921	0.0412921	0.0412921
ENSPMAG00000002451	eml3	84.5226	8.31006	2.41149	3.44603	0.000568898	0.00784562	126.813	0.131246	0.0412921	417.086	13.2804	28.8332	574.265	178.599	7.73609	48.2057	0.0412921	0.0412921	0.0412921	0.0412921	0.491064	0.0412921	0.0412921
ENSPMAG00000003459	copz1	74.107	8.7874	2.55413	3.44047	0.000580715	0.00797235	111.231	0.0412921	0.0412921	0.0412921	61.8195	86.3346	641.323	263.155	23.0437	30.7994	0.0412921	5.70734	0.0412921	0.0412921	0.0412921	0.0412921	0.0412921
ENSPMAG00000007928	guf1	93.38	9.10888	2.65313	3.43326	0.00059638	0.00811888	140.14	0.0412921	0.0412921	1.16031	0.0412921	603.847	37.8026	1.74112	50.2144	63.5642	0.0412921	642.946	0.0412921	0.0412921	0.0412921	0.0412921	0.0412921
ENSPMAG00000001363	aco1	108.637	9.32949	2.71806	3.43241	0.000598253	0.00811888	163.025	0.0412921	0.456321	594.506	165.35	431.343	431.767	0.0412921	0.0412921	6.22569	0.0412921	0.480828	0.0412921	0.0412921	0.0412921	0.0412921	0.0412921
ENSPMAG00000000811	unknown	120.92	9.4733	2.76038	3.43188	0.000599416	0.00811888	181.448	0.0412921	142.39	43.2506	0.519231	1351.36	272.505	0.150262	0.0412921	4.17777	0.0412921	0.0412921	0.0412921	0.0412921	0.0412921	0.0412921	0.0412921
ENSPMAG00000007215	wdr48	65.6772	8.61394	2.51289	3.4279	0.000608277	0.00820227	98.5895	0.0412921	95.2058	680.626	0.371279	172.587	25.2292	0.0412921	6.58799	1.10494	0.0412921	4.10006	0.0412921	0.0412921	0.0412921	0.0412921	0.0412921
ENSPMAG00000006179	eif2s2	163.974	6.76709	1.97782	3.42149	0.000622782	0.00835042	245.152	1.8312	0.0412921	356.219	187.2	1495.12	0.0412921	84.955	225.867	86.0899	6.26412	9.72536	0.0412921	5.53334	0.904602	0.0412921	2.63546
ENSPMAG00000009220	tpm3 (4 of 4)	72.8098	8.76142	2.56135	3.42063	0.000624767	0.00835042	109.285	0.0412921	3.85687	0.0412921	0.0412921	172.587	0.0412921	538.24	31.8455	198.719	144.582	2.89452	0.0412921	0.0412921	0.0412921	0.0412921	0.0412921
ENSPMAG00000008885	srp72 (2 of 2)	648.743	7.63843	2.23607	3.41601	0.000635459	0.00845606	970.891	4.644	43.8694	1502.98	1457.72	3392.66	0.0412921	127.391	988.944	334.897	0.0412921	1860.37	0.0412921	23.0548	0.0412921	0.0412921	0.0412921
ENSPMAG00000004426	frmd3	42.3948	7.98793	2.34067	3.41267	0.000643308	0.00845724	63.6663	0.0412921	24.9957	0.0412921	9.61424	115.085	0.0412921	69.5452	4.29174	3.15374	404.991	4.90371	0.0412921	0.0412921	0.0412921	0.0412921	0.0412921
ENSPMAG00000002824	btaf1	69.1038	6.79195	1.99035	3.41244	0.000643835	0.00845724	343.05	0.516643	75.9546	16.0546	0.221531	661.348	37.8026	0.712387	3.14353	115.783	98.2187	2421.27	0.0412921	2.41805	0.0412921	0.0412921	0.0412921
ENSPMAG00000004170	scaf11	191.893	8.90482	2.60954	3.41241	0.00064391	0.00845724	287.155	1.56022	414.17	15.1913	0.0412921	316.34	12.6558	0.0412921	7.73609	0.0412921	45.6734	2059.66	0.0412921	0.0412921	0.0412921	7.63591	0.0412921
ENSPMAG00000001489	lig3	50.5337	8.22892	2.42189	3.39772	0.000679488	0.00888606	75.8742	0.0412921	41.9821	0.510927	0.0412921	230.088	159.345	0.553652	0.0412921	12.3692	34.0825	279.728	0.0412921	0.0412921	0.0412921	0.0412921	0.0412921
ENSPMAG00000003246	KCTD18	199.3	8.30075	2.44552	3.39427	0.000688124	0.00896038	298.773	0.543759	0.0412921	837.758	410.245	805.101	4.2733	650.85	54.0413	225.34	0.0412921	0.0412921	0.0412921	0.0412921	2.55363	0.0412921	0.0412921
ENSPMAG00000008785	por	34.2826	7.68349	2.2751	3.37721	0.000732261	0.00949435	51.5016	0.0412921	1.5914	305.928	1.25437	86.3346	83.9048	0.474111	1.61227	5.20174	28.6734	0.0412921	0.0412921	0.0412921	0.0412921	0.0412921	0.0412921
ENSPMAG00000000998	CTDSPL2 (1 of 3)	265.469	7.88414	2.34181	3.36668	0.000760778	0.00982214	397.532	1.54585	0.456321	422.05	9.1743	460.093	0.0412921	0.0412921	71.6449	116.807	0.0412921	2894.98	0.0412921	0.468305	6.67355	0.0412921	0.504794
ENSPMAG00000006221	psmd6	115.118	9.41211	2.79766	3.36428	0.000767427	0.00986599	172.743	0.0412921	0.0412921	0.0412921	519.641	373.841	0.0412921	235.102	14.6245	581.656	2.40005	0.0412921	0.0412921	0.0412921	0.0412921	0.0412921	0.0412921
ENSPMAG00000009317	gkap1	54.2988	8.34556	2.48741	3.35513	0.000793287	0.0101554	81.5183	0.0412921	8.38679	0.0412921	241.458	57.5839	0.0412921	0.0412921	19.5995	134.213	239.628	114.191	0.0412921	0.0412921	0.0412921	0.0412921	0.0412921
ENSPMAG00000002321	ubr5	91.1292	7.47802	2.23415	3.34714	0.000816501	0.0104087	136.177	1.23952	144.655	1.59239	38.0632	833.852	104.86	0.0412921	1.22926	34.895	202.537	0.0412921	5.58266	0.0412921	0.491064	0.0412921	0.0412921
ENSPMAG00000007777	fbl	82.8609	8.94619	2.67472	3.34472	0.00082366	0.010456	124.357	0.0412921	365.476	0.0412921	121.943	86.3346	0.0412921	269.003	187.599	213.053	0.0412921	0.0412921	0.0412921	0.0412921	0.0412921	0.0412921	0.0412921
ENSPMAG00000004778	oprm1 (2 of 3)	168.904	-10.3668	3.10094	-3.3431	0.000828487	0.0104735	0.367986	506.133	0.0412921	0.0412921	3.30823	0.0412921	0.0412921	0.0412921	0.0412921	0.0412921	0.0412921	0.0412921	16.5836	0.0412921	867.24	1646.76	0.0412921
ENSPMAG00000004684	gps2	93.0893	9.10393	2.73502	3.32866	0.000872659	0.0109861	139.7	0.0412921	0.0412921	0.0412921	228.993	488.844	0.0412921	226.488	199.079	250.937	0.0412921	2.49264	0.0412921	0.0412921	0.0412921	0.0412921	0.0412921
ENSPMAG00000000603	spty2d1	69.753	8.01782	2.41172	3.32452	0.00088572	0.0111044	104.657	0.133993	0.0412921	79.08	175.028	28.8332	611.985	48.9197	101.494	1.10494	0.0412921	0.0412921	0.0412921	0.0412921	0.0412921	0.0412921	0.504794
ENSPMAG00000001501	gltscr2 (1 of 2)	353.823	7.5991	2.2898	3.31868	0.000904435	0.0112924	529.617	2.43281	0.0412921	209.663	269.174	28.8332	0.0412921	492.248	118.715	865.276	18.6279	3293.55	0.0412921	0.0412921	0.0412921	0.0412921	11.9989
ENSPMAG00000001285	TRANK1	171.662	8.72756	2.63253	3.31528	0.000915511	0.0113839	604.604	1.14957	1.2136	0.0412921	1.69466	2443.89	16.8469	0.0412921	0.461577	101.448	1.62699	3478.78	5.58266	0.0412921	0.0412921	0.0412921	0.0412921
ENSPMAG00000006867	fam126a	114.077	10.5703	3.1942	3.30921	0.000935597	0.0115861	171.134	0.126695	99.358	0.0412921	0.519231	1150.11	461.105	0.0412921	0.0412921	0.0412921	0.0412921	0.0412921	0.0412921	0.468305	0.0412921	0.0412921	0.0412921
ENSPMAG00000000533	eif3ja	75.0213	8.80129	2.66959	3.29687	0.00097769	0.0120582	112.598	0.0412921	0.0412921	407.589	59.0333	143.836	0.0412921	234.469	216.3	64.5881	0.0412921	0.0412921	0.0412921	0.0412921	0.0412921	0.0412921	0.0412921
ENSPMAG00000005853	veph	31.0154	7.5507	2.29464	3.29059	0.000999784	0.0122327	207.477	0.0412921	239.4	0.727761	0.221531	28.8332	8.46461	0.0412921	3.14353	23.6321	154.628	1615.68	0.0412921	0.0412921	0.0412921	0.0412921	0.0412921
ENSPMAG00000000134	unknown	124.615	8.87451	2.69697	3.29055	0.000999901	0.0122327	186.95	0.126695	610.834	84.6919	0.0412921	201.337	951.465	0.0412921	6.58799	14.417	0.0412921	0.0412921	0.0412921	0.468305	0.0412921	0.0412921	0.0412921
ENSPMAG00000001626	HERC4	211.427	7.98355	2.43183	3.28294	0.00102731	0.0125175	316.67	1.13673	0.0412921	542.273	0.0412921	28.8332	1127.49	0.474111	50.5971	0.0412921	29.4461	1387.46	0.0412921	0.0412921	4.20169	0.0412921	1.35809
ENSPMAG00000006141	wdhd1	97.8229	8.08236	2.46771	3.27525	0.00105568	0.0128117	146.719	0.21942	108.04	240.097	0.221531	977.605	0.0412921	6.1672	0.0412921	114.759	0.0412921	20.172	0.0412921	0.0412921	0.0412921	0.0412921	0.93193
ENSPMAG00000006160	anxa11b	115.485	9.40893	2.87541	3.27221	0.00106712	0.0128499	173.293	0.0412921	0.0412921	0.510927	135.728	805.101	201.256	0.0412921	4.67445	0.0412921	0.0412921	585.49	0.0412921	0.0412921	0.0412921	0.0412921	0.0412921
ENSPMAG00000001785	FBXL12	70.2641	8.71174	2.66248	3.27204	0.00106773	0.0128499	105.462	0.0412921	1.96908	31.1635	509.376	0.0412921	0.0412921	212.738	95.3714	203.838	0.0412921	0.0412921	0.0412921	0.0412921	0.0412921	0.0412921	0.0412921
ENSPMAG00000002616	pole	56.7998	7.23037	2.21042	3.27104	0.00107153	0.0128499	84.5226	1.56022	563.272	15.1913	1.69466	86.3346	142.58	0.0412921	2.37798	19.5365	10.9006	3.29638	0.0412921	0.0412921	0.0412921	7.63591	0.0412921
ENSPMAG00000000522	FCF1	71.3233	8.7299	2.67089	3.26853	0.00108106	0.0129131	107.051	0.0412921	0.0412921	26.8467	316.686	86.3346	0.0412921	178.915	267.963	193.599	0.0412921	0.0412921	0.0412921	0.0412921	0.0412921	0.0412921	0.0412921
ENSPMAG00000004522	ephx1l	82.6019	8.93628	2.73698	3.26501	0.0010946	0.0130236	123.969	0.0412921	0.0412921	0.0412921	223.714	115.085	653.896	68.4388	95.3714	83.0182	0.0412921	0.0412921	0.0412921	0.0412921	0.0412921	0.0412921	0.0412921
ENSPMAG00000007039	capn2l	334.511	9.5111	2.91519	3.2626	0.00110394	0.0130834	501.544	0.626168	618.383	0.510927	0.371279	3996.43	389.856	0.0412921	0.0412921	0.0412921	0.0412921	9.72536	0.0412921	0.0412921	2.96567	0.0412921	0.0412921
ENSPMAG00000002540	ABCC11	95.7116	9.14627	2.80462	3.26114	0.00110966	0.013095	143.633	0.0412921	0.0412921	500.616	345.721	230.088	134.198	0.0412921	1.22926	224.316	0.0412921	0.0412921	0.0412921	0.0412921	0.0412921	0.0412921	0.0412921
ENSPMAG00000003901	ehmt2	105.086	7.08319	2.17291	3.25977	0.00111502	0.013095	157.367	0.730665	0.0412921	319.958	15.48	1035.11	41.9937	27.5041	24.5744	106.568	2.40005	0.0412921	0.0412921	0.468305	0.0412921	0.0412921	3.06114
ENSPMAG00000000002	znf622	59.5358	7.29818	2.23936	3.25905	0.00111787	0.013095	88.8277	1.14957	4.61189	0.727761	313.753	57.5839	0.0412921	305.592	75.0891	110.663	20.1734	0.0412921	5.58266	0.0412921	0.0412921	0.0412921	0.0412921
ENSPMAG00000007816	ppip5k2	67.4942	8.62913	2.65634	3.2485	0.00116013	0.0134492	101.311	0.0412921	101.623	43.2506	0.221531	632.597	0.0412921	0.0412921	0.845941	224.316	0.0412921	10.1272	0.0412921	0.0412921	0.0412921	0.0412921	0.0412921
ENSPMAG00000000876	mapkbp1	107.681	8.65269	2.66368	3.2484	0.00116056	0.0134492	161.549	0.126695	6.87685	196.281	0.0412921	1121.36	0.0412921	0.0412921	26.8706	38.9906	224.946	0.0412921	0.0412921	0.468305	0.0412921	0.0412921	0.0412921
ENSPMAG00000003996	snrnp40	110.683	9.34241	2.87619	3.24819	0.0011614	0.0134492	166.09	0.0412921	0.456321	103.254	25.1586	1150.11	335.372	0.0412921	46.3876	0.0412921	0.0412921	0.0412921	0.0412921	0.0412921	0.0412921	0.0412921	0.0412921
ENSPMAG00000002105	hddc2	97.8504	10.3599	3.1943	3.24325	0.00118175	0.0136329	146.794	0.126695	0.0412921	105.628	0.0412921	0.0412921	289.269	0.0412921	0.0412921	66.6359	0.0412921	1006.16	0.0412921	0.468305	0.0412921	0.0412921	0.0412921
ENSPMAG00000001119	alkbh3	48.8911	8.19226	2.52907	3.23924	0.00119848	0.0137309	73.4065	0.0412921	0.0412921	2.45613	176.348	57.5839	0.0412921	257.861	48.6837	190.527	0.0412921	0.480828	0.0412921	0.0412921	0.0412921	0.0412921	0.0412921
ENSPMAG00000007065	unknown	64.1975	8.55037	2.64024	3.23848	0.00120169	0.0137309	96.3662	0.0412921	0.83549	82.1018	0.0412921	718.849	121.625	2.53167	21.1302	16.4648	0.0412921	0.0412921	0.0412921	0.0412921	0.0412921	0.0412921	0.0412921
ENSPMAG00000009767	ube3a	91.7583	9.07031	2.80123	3.23797	0.00120383	0.0137309	137.704	0.0412921	144.277	0.0412921	111.238	1035.11	0.0412921	0.0412921	46.7703	15.4409	24.037	0.0412921	0.0412921	0.0412921	0.0412921	0.0412921	0.0412921
ENSPMAG00000009579	mbnl2 (2 of 2)	95.0823	8.07947	2.50862	3.22068	0.00127888	0.0145174	142.607	0.213954	472.301	387.515	186.027	0.0412921	0.0412921	14.3859	6.20529	359.471	0.0412921	0.0412921	0.0412921	0.0412921	0.904602	0.0412921	0.0412921
ENSPMAG00000006939	ccs	86.7678	9.0007	2.79533	3.2199	0.00128236	0.0145174	130.218	0.0412921	0.0412921	93.3255	687.988	431.343	0.0412921	0.0412921	76.6198	6.22569	0.0412921	6.51095	0.0412921	0.0412921	0.0412921	0.0412921	0.0412921
ENSPMAG00000003725	pik3r4	82.4081	7.71792	2.39787	3.21865	0.00128795	0.0145266	123.136	1.14957	4.23438	668.755	5.36143	402.592	121.625	0.474111	26.1052	2.12958	0.0412921	0.0412921	5.58266	0.0412921	0.0412921	0.0412921	0.0412921
ENSPMAG00000004545	mul1a	48.9804	-10.0173	3.11884	-3.21187	0.00131874	0.0148187	0.165826	146.758	0.0412921	0.0412921	0.0412921	0.0412921	0.0412921	0.0412921	0.0412921	0.0412921	0.0412921	1.28663	181.595	0.0412921	0.0412921	0.0412921	552.07
ENSPMAG00000004996	tcp11l2	45.237	8.06941	2.51891	3.20353	0.00135753	0.0151983	67.9255	0.0412921	7.63182	106.276	219.901	172.587	0.0412921	0.0412921	50.9798	120.902	0.853312	0.0412921	0.0412921	0.0412921	0.0412921	0.0412921	0.0412921
ENSPMAG00000008379	grb2a	39.4452	7.89036	2.46489	3.2011	0.00136904	0.0152708	241.557	0.0412921	1831.96	0.0412921	18.9995	0.0412921	29.4203	24.8172	24.1917	473.123	0.0412921	12.9397	0.0412921	0.0412921	0.0412921	0.0412921	0.0412921
ENSPMAG00000002250	crnkl1	242.329	7.92827	2.47771	3.19984	0.00137502	0.0152814	362.464	2.24967	9.51923	1670.68	198.638	0.0412921	452.723	0.0412921	91.9273	198.719	1002.31	0.0412921	11.0832	0.0412921	0.0412921	0.0412921	0.0412921
ENSPMAG00000006463	rab11fip5a	82.4105	9.12316	2.85978	3.19016	0.00142195	0.0157452	123.592	0.219395	115.589	677.389	342.349	0.0412921	0.0412921	0.0412921	100.346	0.0412921	0.0412921	0.0412921	0.0412921	0.468305	0.0412921	0.0412921	0.504794
ENSPMAG00000007803	acot9.1	61.9601	8.49593	2.66753	3.18494	0.00144785	0.0159104	93.01	0.0412921	0.83549	2.45613	116.957	747.6	0.0412921	0.0412921	1.22926	0.0412921	8.58237	52.3152	0.0412921	0.0412921	0.0412921	0.0412921	0.0412921
ENSPMAG00000003370	wdr45 (2 of 2)	63.3181	7.87203	2.47307	3.1831	0.00145707	0.0159104	95.0047	0.133993	0.0412921	4.61486	280.318	57.5839	578.456	3.32208	1.99516	23.6321	0.0412921	0.0412921	0.0412921	0.0412921	0.0412921	0.0412921	0.504794
ENSPMAG00000007124	trip11	53.1009	8.31075	2.611	3.18298	0.0014577	0.0159104	229.228	0.0412921	667.832	0.0412921	0.371279	1495.12	75.5226	13.9908	28.784	9.29748	0.0412921	1.28663	0.0412921	0.0412921	0.0412921	0.0412921	0.0412921
ENSPMAG00000005425	si:dkeyp-87a12.1	26.2605	6.65305	2.09022	3.18295	0.00145784	0.0159104	147.137	0.133993	2.3467	0.292597	1.84138	0.0412921	1081.39	18.5742	57.1028	1.10494	21.7188	286.96	0.0412921	0.0412921	0.0412921	0.0412921	0.504794
ENSPMAG00000005940	ssu72 (2 of 2)	45.8702	8.10429	2.55274	3.17475	0.00149967	0.0163083	68.8713	0.0412921	0.0412921	222.614	127.076	0.0412921	0.0412921	74.4447	120.629	30.7994	0.0412921	112.985	0.0412921	0.0412921	0.0412921	0.0412921	0.0412921
ENSPMAG00000000122	unknown	20.4126	6.93353	2.18796	3.16894	0.00152993	0.0165111	30.6931	0.0412921	13.6715	49.0782	7.70783	57.5839	8.46461	25.3704	60.9297	84.0421	0.0412921	0.0412921	0.0412921	0.0412921	0.0412921	0.0412921	0.0412921
ENSPMAG00000005488	sart1 (2 of 2)	41.6629	7.95199	2.5104	3.16762	0.00153693	0.0165111	62.5644	0.0412921	1.96908	242.039	0.0412921	143.836	25.2292	158.843	8.11879	0.0412921	0.0412921	45.4848	0.0412921	0.0412921	0.0412921	0.0412921	0.0412921
ENSPMAG00000009510	map4k5	83.0227	7.70648	2.43303	3.16743	0.0015379	0.0165111	123.853	1.56022	1.2136	1.37639	0.0412921	805.101	4.2733	6.95748	31.0801	64.5881	323.855	0.0412921	0.0412921	0.0412921	0.0412921	7.63591	0.0412921
ENSPMAG00000003919	TIMM21	101.363	8.1676	2.57896	3.16702	0.0015401	0.0165111	152.029	0.213954	0.0412921	524.79	52.141	0.0412921	142.58	0.0412921	34.1416	15.4409	0.0412921	751.027	0.0412921	0.0412921	0.904602	0.0412921	0.0412921
ENSPMAG00000006121	COX18	62.1503	8.51009	2.71677	3.13243	0.00173368	0.0185211	93.2914	0.0412921	0.0412921	144.695	0.0412921	517.595	0.0412921	15.2552	17.6861	68.6837	0.0412921	168.834	0.0412921	0.0412921	0.0412921	0.0412921	0.0412921
ENSPMAG00000007025	hars	60.0802	8.4844	2.70981	3.131	0.00174212	0.018546	90.1863	0.0412921	29.1479	142.105	0.0412921	0.0412921	4.2733	85.6662	26.4879	0.0412921	0.0412921	614.017	0.0412921	0.0412921	0.0412921	0.0412921	0.0412921
ENSPMAG00000004693	echdc1	164.824	9.91309	3.16749	3.12963	0.00175024	0.0185492	247.298	0.0412921	0.0412921	0.0412921	249.377	1840.13	0.0412921	221.826	125.604	0.0412921	0.0412921	35.8418	0.0412921	0.0412921	0.0412921	0.0412921	0.0412921
ENSPMAG00000005994	zfand5b	57.5596	8.42329	2.6921	3.12889	0.00175466	0.0185492	86.4053	0.0412921	0.0412921	383.415	239.845	0.0412921	71.3315	74.6027	93.8407	0.0412921	0.853312	0.0412921	0.0412921	0.0412921	0.0412921	0.0412921	0.0412921
ENSPMAG00000006949	lsm6	56.5178	8.39752	2.68755	3.1246	0.00178047	0.0187468	84.8422	0.0412921	0.0412921	0.292597	373.144	0.0412921	0.0412921	106.687	203.289	145.476	0.0412921	19.3684	0.0412921	0.0412921	0.0412921	0.0412921	0.0412921
ENSPMAG00000005711	fggy	38.3127	7.84809	2.51338	3.12252	0.00179308	0.0187468	57.5388	0.0412921	237.136	1.37639	0.0412921	0.0412921	0.0412921	272.559	21.1302	34.895	0.853312	7.31456	0.0412921	0.0412921	0.0412921	0.0412921	0.0412921
ENSPMAG00000005658	IQSEC1 (2 of 2)	46.4733	8.06211	2.58245	3.12189	0.00179695	0.0187468	104.247	0.0412921	1.5914	17.9972	0.371279	661.348	0.0412921	0.0412921	11.1803	3.15374	346.264	0.480828	0.0412921	0.0412921	0.0412921	0.0412921	0.0412921
ENSPMAG00000001420	dnajc1	43.4801	8.00181	2.56328	3.12171	0.00179806	0.0187468	65.2902	0.0412921	0.0412921	213.117	38.6498	230.088	142.58	0.0412921	1.22926	15.4409	11.6733	0.0412921	0.0412921	0.0412921	0.0412921	0.0412921	0.0412921
ENSPMAG00000005318	wdr37	88.8634	9.02131	2.89279	3.11855	0.00181742	0.0188838	133.361	0.0412921	0.0412921	2.24022	0.0412921	1006.36	4.2733	1.82019	105.321	0.0412921	0.0412921	213.433	0.0412921	0.0412921	0.0412921	0.0412921	0.0412921
ENSPMAG00000008089	ptprk	33.0417	7.6295	2.45438	3.10852	0.00188025	0.0194699	49.6361	0.0412921	82.7492	0.292597	1.98809	28.8332	159.345	0.0412921	1.61227	0.0412921	2.40005	219.058	0.0412921	0.0412921	0.0412921	0.0412921	0.0412921
ENSPMAG00000000429	suco (1 of 2)	44.7941	8.04633	2.59178	3.10456	0.00190561	0.0196607	67.2608	0.0412921	153.714	0.292597	53.3142	201.337	251.549	0.0412921	6.97069	0.0412921	0.0412921	5.30553	0.0412921	0.0412921	0.0412921	0.0412921	0.0412921
ENSPMAG00000007593	MAP3K11 (1 of 2)	58.5524	8.44667	2.72155	3.10363	0.00191164	0.0196607	881.417	0.0412921	0.0412921	606.593	11.2273	7935.27	54.567	142.88	1.61227	0.0412921	61.9006	0.0412921	0.0412921	0.0412921	0.0412921	0.0412921	0.0412921
ENSPMAG00000003807	umodl1	82.4009	8.57185	2.76955	3.09503	0.00196792	0.0201712	411.054	0.296463	0.0412921	108.866	0.0412921	2875.15	984.994	0.633063	1.61227	138.309	0.853312	0.0412921	0.0412921	0.0412921	1.31714	0.0412921	0.0412921
ENSPMAG00000002085	dcaf11	113.545	6.91623	2.23807	3.09027	0.00199976	0.0204285	169.292	2.24967	70.2925	680.41	176.788	143.836	25.2292	438.748	148.948	0.0412921	8.58237	0.0412921	11.0832	0.0412921	0.0412921	0.0412921	0.0412921
ENSPMAG00000006913	supt5h	86.7739	7.14284	2.31254	3.08875	0.00201002	0.0204645	129.603	1.31317	9.14175	12.6012	375.783	661.348	0.0412921	105.185	130.961	0.0412921	0.0412921	0.884235	5.58266	0.859323	0.0412921	0.0412921	0.0412921
ENSPMAG00000006348	hat1	65.4524	8.58842	2.78345	3.08553	0.0020319	0.0205663	98.2445	0.0412921	0.0412921	360.967	0.0412921	431.343	0.0412921	22.5255	150.096	16.4648	0.0412921	0.884235	0.0412921	0.0412921	0.0412921	0.0412921	0.0412921
ENSPMAG00000004652	cpeb4	81.1056	-7.20977	2.33708	-3.08495	0.00203584	0.0205663	1.55528	240.395	0.0412921	0.0412921	0.0412921	0.0412921	0.0412921	1.58297	4.67445	1.10494	5.49135	2.49264	594.124	0.468305	607.299	0.0412921	0.0412921
ENSPMAG00000009532	SCFD2	102.159	-9.56051	3.10013	-3.08391	0.00204299	0.0205663	0.401345	305.832	0.0412921	1.59239	0.0412921	0.0412921	0.0412921	0.0412921	0.0412921	0.0412921	0.0412921	2.09072	1061.66	0.0412921	0.0412921	0.0412921	467.378
ENSPMAG00000007053	KANSL1 (2 of 2)	65.7117	9.78493	3.17352	3.08331	0.00204714	0.0205663	98.5864	0.126695	0.0412921	389.674	467.582	0.0412921	88.0959	0.0412921	40.2646	0.0412921	0.0412921	0.0412921	0.0412921	0.468305	0.0412921	0.0412921	0.0412921
ENSPMAG00000009376	BUD13	131.109	9.58408	3.10949	3.0822	0.00205476	0.0205748	196.725	0.0412921	0.0412921	0.0412921	160.951	1236.36	0.0412921	93.4106	101.494	374.829	0.0412921	0.0412921	0.0412921	0.0412921	0.0412921	0.0412921	0.0412921
ENSPMAG00000006748	diablob	46.3193	7.47163	2.42584	3.08002	0.00206986	0.0206578	69.5061	0.126695	31.7903	278.085	0.0412921	0.0412921	0.0412921	125.02	20.7476	149.572	0.0412921	89.6816	0.0412921	0.468305	0.0412921	0.0412921	0.0412921
ENSPMAG00000001787	srd5a2b	81.6589	8.89752	2.89511	3.0733	0.00211706	0.0210596	122.554	0.0412921	0.0412921	0.0412921	2.42818	920.104	159.345	139.877	1.99516	0.0412921	1.62699	0.0412921	0.0412921	0.0412921	0.0412921	0.0412921	0.0412921
ENSPMAG00000004348	mrps2	83.6593	8.94611	2.91684	3.06706	0.00216178	0.0214342	125.551	0.0412921	0.0412921	367.874	224.301	316.34	0.0412921	184.447	162.342	0.0412921	0.0412921	0.0412921	0.0412921	0.0412921	0.0412921	0.0412921	0.0412921
ENSPMAG00000001893	asun	42.1623	9.02821	2.94822	3.06225	0.00219677	0.0217101	63.2625	0.133993	0.0412921	1.80836	0.0412921	28.8332	331.18	0.0412921	1.22926	269.368	0.0412921	0.0412921	0.0412921	0.0412921	0.0412921	0.0412921	0.504794
ENSPMAG00000007882	poc1bl	73.4228	8.75264	2.8604	3.05993	0.00221386	0.021808	110.2	0.0412921	91.8085	0.0412921	0.813707	431.343	519.781	0.0412921	3.14353	0.0412921	54.9461	0.0412921	0.0412921	0.0412921	0.0412921	0.0412921	0.0412921
ENSPMAG00000008308	nelfcd (2 of 2)	76.1677	7.5977	2.48597	3.05623	0.00224137	0.0219852	113.768	1.14957	89.1662	108.218	366.398	0.0412921	0.0412921	326.217	169.613	77.8988	0.0412921	0.0412921	5.58266	0.0412921	0.0412921	0.0412921	0.0412921
ENSPMAG00000008005	actr8	60.3869	8.4874	2.77833	3.05486	0.00225166	0.0219852	90.6464	0.0412921	54.0612	82.7493	0.0412921	28.8332	0.0412921	0.0412921	3.14353	119.879	0.0412921	617.633	0.0412921	0.0412921	0.0412921	0.0412921	0.0412921
ENSPMAG00000002823	rrp7a	45.2625	8.07035	2.64203	3.0546	0.00225359	0.0219852	67.9597	0.0412921	0.0412921	177.503	79.8567	115.085	0.0412921	29.7167	34.5243	242.746	0.0412921	0.0412921	0.0412921	0.0412921	0.0412921	0.0412921	0.0412921
ENSPMAG00000001148	echs1	41.987	7.97239	2.61337	3.05061	0.00228375	0.022208	63.0465	0.0412921	47.2667	79.08	0.0412921	0.0412921	79.7137	35.9597	136.319	251.961	0.0412921	0.0412921	0.0412921	0.0412921	0.0412921	0.0412921	0.0412921
ENSPMAG00000002691	taok3a	28.7909	7.39106	2.42696	3.0454	0.00232371	0.0224804	43.2594	0.0412921	0.83549	0.292597	0.371279	201.337	0.0412921	1.82019	16.9207	139.333	0.0412921	71.6011	0.0412921	0.0412921	0.0412921	0.0412921	0.0412921
ENSPMAG00000006486	cyp4t8 (4 of 4)	12.4644	-7.98313	2.62169	-3.04503	0.00232658	0.0224804	2.92048	37.4676	0.0412921	0.0412921	0.0412921	28.8332	0.0412921	0.0412921	0.0412921	0.0412921	0.0412921	0.0412921	33.0848	0.0412921	47.8689	75.618	30.7249
ENSPMAG00000008511	unknown	26.1958	7.31012	2.40206	3.04326	0.00234027	0.0225409	39.3638	0.0412921	4.61189	29.8685	54.9272	0.0412921	4.2733	211.157	16.9207	71.7554	0.0412921	0.0412921	0.0412921	0.0412921	0.0412921	0.0412921	0.0412921
ENSPMAG00000008889	N4BP2L1	65.1303	8.57998	2.82475	3.03743	0.00238606	0.0229092	97.7614	0.0412921	249.215	253.479	0.0412921	431.343	4.2733	0.0412921	5.05717	0.0412921	34.0825	0.0412921	0.0412921	0.0412921	0.0412921	0.0412921	0.0412921
ENSPMAG00000007929	esyt3	118.065	6.59597	2.17337	3.03491	0.00240607	0.0230284	176.507	1.38541	240.155	350.391	269.613	862.603	12.6558	9.88146	16.538	3.15374	0.0412921	0.0412921	0.0412921	6.3121	0.491064	0.0412921	0.0412921
ENSPMAG00000000164	zgc:66014 (1 of 2)	93.6113	6.95024	2.29186	3.03258	0.00242475	0.0231343	140.162	0.708572	7.25434	0.0412921	22.079	345.091	0.0412921	1.26661	2.76077	51.2774	279.037	692.768	0.0412921	0.0412921	3.37769	0.0412921	0.0412921
ENSPMAG00000002666	pacs2 (1 of 2)	49.9159	6.39575	2.11179	3.02859	0.00245702	0.0233004	74.7393	0.474984	9.89671	5.47827	1.25437	488.844	37.8026	0.0412921	24.5744	6.22569	21.7188	151.557	0.0412921	0.0412921	0.0412921	0.0412921	2.20975
ENSPMAG00000003194	smo	33.4827	7.6392	2.52251	3.02841	0.00245846	0.0233004	50.294	0.0412921	1.2136	264.487	0.0412921	86.3346	0.0412921	4.11242	11.9457	124.998	0.0412921	9.72536	0.0412921	0.0412921	0.0412921	0.0412921	0.0412921
ENSPMAG00000001238	zgc:136895	40.6909	7.87341	2.60094	3.02715	0.00246875	0.0233004	61.1063	0.0412921	0.0412921	0.0412921	1.84138	488.844	33.6114	46.8651	9.64956	27.7277	2.40005	0.0412921	0.0412921	0.0412921	0.0412921	0.0412921	0.0412921
ENSPMAG00000005114	btk	85.1242	-9.3869	3.10143	-3.02664	0.00247289	0.0233004	0.36913	254.783	0.0412921	3.31967	0.0412921	0.0412921	0.0412921	0.0412921	0.0412921	0.0412921	0.0412921	0.0412921	1188.16	0.0412921	0.0412921	0.0412921	85.6257
ENSPMAG00000000266	unknown	65.2879	8.59041	2.84161	3.02308	0.00250218	0.0235035	97.9975	0.0412921	356.417	0.0412921	0.519231	172.587	398.238	50.4212	0.0412921	0.0412921	1.62699	0.0412921	0.0412921	0.0412921	0.0412921	0.0412921	0.0412921
ENSPMAG00000003425	sbno2a	31.9455	6.01975	1.99355	3.01961	0.00253097	0.0236542	47.4052	1.23952	4.98939	2.24022	10.7874	57.5839	314.416	5.85109	20.3649	0.0412921	56.4915	1.28663	5.58266	0.0412921	0.491064	0.0412921	0.0412921
ENSPMAG00000002254	astn1	54.6029	-7.69449	2.54846	-3.01927	0.00253383	0.0236542	0.555934	162.87	0.0412921	2.0243	0.0412921	0.0412921	0.0412921	0.0412921	0.845941	0.0412921	2.40005	0.0412921	522.619	0.0412921	284.329	0.0412921	7.31735
ENSPMAG00000003524	pl10	50.7233	8.21027	2.72712	3.0106	0.00260729	0.0242273	76.151	0.0412921	232.983	10.4427	42.9025	460.093	0.0412921	4.50758	10.4149	0.0412921	0.0412921	0.0412921	0.0412921	0.0412921	0.0412921	0.0412921	0.0412921
ENSPMAG00000007043	rpe	134.946	7.23486	2.40349	3.01015	0.00261119	0.0242273	202.054	0.918142	0.0412921	230.6	554.982	0.0412921	146.772	578.622	481.502	0.0412921	27.9006	0.0412921	0.0412921	3.97577	0.491064	0.0412921	0.0412921
ENSPMAG00000006626	wbp11	68.4401	6.44146	2.14275	3.00617	0.00264562	0.024472	102.384	0.750306	66.1403	508.17	118.864	143.836	0.0412921	2.29453	36.055	103.496	44.9006	0.0412921	0.0412921	3.58636	0.0412921	0.0412921	0.0412921
ENSPMAG00000006065	ncf2	21.0824	6.9621	2.31728	3.00443	0.00266083	0.0245379	31.6976	0.0412921	4.23438	20.1556	3.16156	86.3346	4.2733	128.26	0.845941	0.0412921	69.6279	0.0412921	0.0412921	0.0412921	0.0412921	0.0412921	0.0412921
ENSPMAG00000008055	flii	60.469	8.47295	2.83047	2.99348	0.00275817	0.0253585	90.7694	0.0412921	1.2136	436.295	0.0412921	373.841	0.0412921	0.0412921	39.1165	55.373	0.0412921	1.68873	0.0412921	0.0412921	0.0412921	0.0412921	0.0412921
ENSPMAG00000002558	gclm	26.0748	7.29988	2.44044	2.99122	0.00277864	0.0254474	39.1823	0.0412921	21.221	211.39	2.86822	0.0412921	12.6558	14.781	2.76077	126.022	0.0412921	0.0412921	0.0412921	0.0412921	0.0412921	0.0412921	0.0412921
ENSPMAG00000009843	dnajc10	102.121	7.86866	2.63116	2.99056	0.00278462	0.0254474	153.12	0.304652	1021.15	30.516	177.375	172.587	0.0412921	0.0412921	5.43988	123.974	0.0412921	0.0412921	0.0412921	0.0412921	0.0412921	0.0412921	1.35809
ENSPMAG00000005429	trpc4apa	128.741	5.61854	1.8882	2.9756	0.00292414	0.0266422	191.422	3.60261	8.38679	68.5039	361.999	28.8332	997.567	416.147	1.99516	9.29748	19.4006	2.09072	0.0412921	14.0995	3.7897	0.0412921	0.0412921
ENSPMAG00000003137	tpm3 (2 of 4)	55.6179	8.34568	2.80635	2.97386	0.00294084	0.0266479	83.4927	0.0412921	21.221	0.0412921	0.0412921	460.093	12.6558	149.676	1.61227	189.504	0.0412921	0.0412921	0.0412921	0.0412921	0.0412921	0.0412921	0.0412921
ENSPMAG00000008262	baz1a	57.01	8.37522	2.81643	2.9737	0.00294234	0.0266479	85.5809	0.0412921	13.6715	0.0412921	138.367	603.847	0.0412921	0.0412921	19.9822	78.9227	0.853312	0.0412921	0.0412921	0.0412921	0.0412921	0.0412921	0.0412921
ENSPMAG00000006516	hspa9	44.5279	6.45572	2.17473	2.96851	0.00299246	0.0269616	66.701	0.378915	2.72427	84.0443	17.5331	316.34	0.0412921	20.945	138.232	0.0412921	86.6278	0.480828	0.0412921	0.0412921	1.7294	0.0412921	0.0412921
ENSPMAG00000003521	RMDN1	47.028	8.12514	2.73733	2.96828	0.00299475	0.0269616	70.6077	0.0412921	0.0412921	0.727761	230.166	86.3346	0.0412921	281.252	104.939	0.0412921	0.0412921	2.49264	0.0412921	0.0412921	0.0412921	0.0412921	0.0412921
ENSPMAG00000005011	unknown	33.9213	7.66568	2.58381	2.96681	0.0030091	0.0269919	289.586	0.0412921	0.456321	2.24022	0.371279	2386.39	171.918	12.8054	8.11879	0.0412921	0.0412921	313.478	0.0412921	0.0412921	0.0412921	0.0412921	0.0412921
ENSPMAG00000001850	ankhd1	146.988	6.07241	2.04726	2.96611	0.0030159	0.0269919	218.5	4.17922	130.688	7.42092	63.2859	546.345	1253.23	17.863	111.827	36.9428	0.0412921	17.3594	5.58266	0.0412921	0.0412921	15.1896	0.0412921
ENSPMAG00000004138	AK7 (1 of 2)	21.493	6.91265	2.33603	2.95915	0.00308489	0.0275281	32.3134	0.0412921	20.8435	7.42092	0.519231	230.088	8.46461	22.9206	1.99516	30.7994	0.0412921	0.0412921	0.0412921	0.0412921	0.0412921	0.0412921	0.0412921
ENSPMAG00000001777	unknown	90.5981	6.40051	2.16512	2.95619	0.00311466	0.0276917	135.421	1.15843	0.0412921	238.586	96.8673	575.096	381.474	0.95006	19.5995	0.0412921	40.2643	1.28663	0.0412921	0.0412921	0.904602	0.0412921	4.76369
ENSPMAG00000001832	NACC2	17.377	6.05803	2.05093	2.9538	0.00313886	0.0276917	26.0984	0.131246	28.0155	89.0087	10.2008	28.8332	0.0412921	26.7928	0.0412921	66.6359	10.1279	1.28663	0.0412921	0.0412921	0.491064	0.0412921	0.0412921
ENSPMAG00000000188	whsc1l1	36.5298	6.74748	2.28494	2.95303	0.00314673	0.0276917	54.7869	0.204898	8.0093	28.7893	11.9606	28.8332	0.0412921	125.574	268.728	75.851	0.0412921	0.0412921	0.0412921	0.859323	0.0412921	0.0412921	0.0412921
ENSPMAG00000000398	MUC4 (1 of 2)	74.6887	7.52766	2.54916	2.95299	0.00314707	0.0276917	111.553	1.14957	4.23438	30.9477	0.0412921	805.101	192.874	10.6717	0.845941	70.7315	0.0412921	0.0412921	5.58266	0.0412921	0.0412921	0.0412921	0.0412921
ENSPMAG00000001972	unknown	55.5253	8.3498	2.82774	2.95282	0.00314886	0.0276917	83.3537	0.0412921	50.2865	21.2348	12.1072	258.839	490.443	0.0412921	0.461577	0.0412921	0.0412921	0.0412921	0.0412921	0.0412921	0.0412921	0.0412921	0.0412921
ENSPMAG00000002813	C7orf26	34.0493	7.01051	2.37615	2.95037	0.00317394	0.0278316	315.613	0.131246	1.96908	234.701	79.5634	2645.14	4.2733	187.134	2.37798	0.0412921	0.0412921	0.884235	0.0412921	0.0412921	0.491064	0.0412921	0.0412921
ENSPMAG00000002041	C2CD3	31.2543	7.54338	2.55864	2.9482	0.00319631	0.027947	190.709	0.0412921	11.4066	0.510927	65.7789	1437.62	381.474	3.00593	0.0412921	0.0412921	4.71858	2.49264	0.0412921	0.0412921	0.0412921	0.0412921	0.0412921
ENSPMAG00000000890	ripk1l	53.2912	8.2757	2.80986	2.94524	0.00322709	0.0281351	80.0029	0.0412921	155.979	36.7753	16.0666	575.096	4.2733	0.0412921	0.0412921	0.0412921	11.6733	0.0412921	0.0412921	0.0412921	0.0412921	0.0412921	0.0412921
ENSPMAG00000001269	tbc1d5	58.6063	8.41314	2.85885	2.94284	0.00325221	0.0282728	87.9753	0.0412921	156.734	52.5317	0.0412921	661.348	4.2733	0.791652	3.90901	0.0412921	0.0412921	0.0412921	0.0412921	0.0412921	0.0412921	0.0412921	0.0412921
ENSPMAG00000007238	PHF21B	102.728	9.23076	3.1402	2.93955	0.00328693	0.0284291	154.154	0.0412921	0.0412921	302.043	318.152	862.603	0.0412921	0.0412921	34.907	23.6321	0.0412921	0.0412921	0.0412921	0.0412921	0.0412921	0.0412921	0.0412921
ENSPMAG00000009427	exosc7	69.393	8.67943	2.95283	2.93936	0.00328893	0.0284291	104.151	0.0412921	0.0412921	270.962	81.6164	86.3346	0.0412921	0.0412921	292.072	310.323	0.0412921	0.0412921	0.0412921	0.0412921	0.0412921	0.0412921	0.0412921
ENSPMAG00000003956	parn	43.6032	8.01079	2.7275	2.93704	0.00331357	0.0284835	65.4703	0.0412921	6.87685	324.49	0.371279	143.836	0.0412921	107.319	71.6449	0.0412921	0.0412921	0.0412921	0.0412921	0.0412921	0.0412921	0.0412921	0.0412921
ENSPMAG00000001999	unknown	55.0766	8.33492	2.8379	2.937	0.003314	0.0284835	82.6807	0.0412921	51.4189	0.0412921	1.10755	316.34	448.532	5.29788	0.0412921	0.0412921	3.94578	0.0412921	0.0412921	0.0412921	0.0412921	0.0412921	0.0412921
ENSPMAG00000003801	glt8d1	71.1454	-8.11075	2.76833	-2.92983	0.00339145	0.0290668	0.720324	212.16	0.0412921	4.18314	0.0412921	0.0412921	0.0412921	2.68976	0.0412921	0.0412921	0.0412921	0.0412921	0.0412921	992.954	66.4067	0.0412921	1.35809
ENSPMAG00000006971	RUFY4	34.2109	7.63435	2.60916	2.92598	0.00343373	0.0293463	51.3861	0.0412921	0.83549	2.24022	100.093	287.589	33.6114	0.0412921	1.22926	88.1377	0.0412921	0.0412921	0.0412921	0.0412921	0.0412921	0.0412921	0.0412921
ENSPMAG00000007876	unknown	160.511	-7.20698	2.46609	-2.92243	0.00347311	0.0295995	2.78127	476.151	0.0412921	1.37639	15.0401	0.0412921	0.0412921	0.0412921	6.97069	4.17777	0.0412921	0.0412921	1545.69	330.261	504.723	0.0412921	0.0412921
ENSPMAG00000001734	ahnak (1 of 3)	87.3078	6.42274	2.1986	2.92129	0.00348582	0.0296246	130.533	1.06182	443.236	7.63676	39.383	747.6	8.46461	0.233326	20.7476	6.22569	31.7643	0.0412921	0.0412921	5.14395	0.0412921	0.0412921	0.0412921
ENSPMAG00000002021	eif2a	88.2454	9.01176	3.08618	2.92004	0.00349984	0.0296535	132.43	0.0412921	0.0412921	0.0412921	16.5066	718.849	0.0412921	50.4212	37.2031	0.0412921	0.0412921	501.114	0.0412921	0.0412921	0.0412921	0.0412921	0.0412921
ENSPMAG00000009334	acbd4	39.3892	7.86877	2.69548	2.91925	0.00350877	0.0296535	59.1498	0.0412921	0.0412921	0.0412921	14.0136	86.3346	0.0412921	217.716	9.26687	234.555	29.4461	0.0412921	0.0412921	0.0412921	0.0412921	0.0412921	0.0412921
ENSPMAG00000002782	cul2	31.398	7.48562	2.56601	2.91722	0.00353165	0.0296855	47.1671	0.0412921	0.0412921	4.18314	38.5032	373.841	12.6558	0.0412921	21.8956	7.24963	13.2188	0.0412921	0.0412921	0.0412921	0.0412921	0.0412921	0.0412921
ENSPMAG00000005322	rab18b	40.1561	6.5465	2.24504	2.91598	0.00354573	0.0296855	60.1766	0.304652	13.294	39.3654	235.592	0.0412921	37.8026	9.72341	77.3852	188.48	0.0412921	0.0412921	0.0412921	0.0412921	0.0412921	0.0412921	1.35809
ENSPMAG00000008999	unknown	37.8058	6.76737	2.32118	2.91549	0.00355134	0.0296855	56.7009	0.204898	0.0412921	178.798	63.1393	201.337	0.0412921	21.8143	23.0437	77.8988	0.853312	0.0412921	0.0412921	0.859323	0.0412921	0.0412921	0.0412921
ENSPMAG00000001860	cnot11	139.876	6.79778	2.33164	2.91546	0.00355169	0.0296855	209.186	1.45014	0.0412921	266.213	334.43	1035.11	29.4203	0.150262	19.2168	56.3969	0.0412921	350.845	0.0412921	0.0412921	7.08552	0.0412921	0.0412921
ENSPMAG00000003465	TGFBR1	15.6346	6.49496	2.22895	2.91391	0.00356938	0.0297514	23.5261	0.0412921	9.89671	30.9477	11.0807	86.3346	41.9937	0.0412921	37.5858	13.3931	3.94578	0.0412921	0.0412921	0.0412921	0.0412921	0.0412921	0.0412921
ENSPMAG00000006309	ctsc	23.0114	7.10587	2.44187	2.91001	0.00361412	0.0300418	34.5872	0.0412921	0.0412921	0.0412921	56.1004	28.8332	109.051	94.9121	0.0412921	11.3453	11.6733	33.8328	0.0412921	0.0412921	0.0412921	0.0412921	0.0412921
ENSPMAG00000000940	rbm17	46.7495	8.08683	2.78086	2.90803	0.00363711	0.0301502	70.1898	0.0412921	17.4462	173.834	0.0412921	460.093	0.0412921	0.394359	34.5243	15.4409	0.0412921	0.0412921	0.0412921	0.0412921	0.0412921	0.0412921	0.0412921
ENSPMAG00000002733	wdr19	29.9638	8.57826	2.96165	2.89644	0.00377421	0.0312015	525.103	0.131246	153.714	54.2584	0.0412921	4801.44	0.0412921	0.0412921	24.9571	0.0412921	216.446	0.0412921	0.0412921	0.0412921	0.491064	0.0412921	0.0412921
ENSPMAG00000006203	unknown	63.3477	8.54101	2.95485	2.8905	0.00384626	0.0317107	95.0835	0.0412921	0.0412921	0.0412921	295.863	287.589	0.0412921	307.251	41.4127	18.5126	0.0412921	0.0412921	0.0412921	0.0412921	0.0412921	0.0412921	0.0412921
ENSPMAG00000001201	asf1ba	26.4757	7.26185	2.5241	2.87701	0.00401466	0.0330094	39.7834	0.0412921	0.0412921	0.727761	22.6656	201.337	0.0412921	3.79629	41.03	1.10494	0.0412921	127.048	0.0412921	0.0412921	0.0412921	0.0412921	0.0412921
ENSPMAG00000001196	fbln5	27.6335	7.34389	2.55385	2.87562	0.00403235	0.0330653	41.5198	0.0412921	1.2136	0.0412921	0.371279	115.085	134.198	21.103	0.0412921	85.066	58.037	0.0412921	0.0412921	0.0412921	0.0412921	0.0412921	0.0412921
ENSPMAG00000004922	brd9	21.18	6.99181	2.43737	2.86858	0.00412314	0.0337186	31.8402	0.0412921	60.4782	0.0412921	138.807	28.8332	0.0412921	0.0412921	43.7088	7.24963	8.58237	30.6185	0.0412921	0.0412921	0.0412921	0.0412921	0.0412921
ENSPMAG00000003697	ipo7	131.951	7.84284	2.73568	2.86687	0.00414556	0.0338108	197.443	1.14957	962.261	785.309	164.91	28.8332	0.0412921	0.0412921	31.8455	1.10494	0.0412921	0.0412921	5.58266	0.0412921	0.0412921	0.0412921	0.0412921
ENSPMAG00000003331	unknown	53.0311	8.264	2.88382	2.86564	0.00416161	0.0338297	79.6125	0.0412921	0.0412921	2.45613	0.0412921	632.597	8.46461	0.0412921	46.3876	1.10494	0.0412921	104.95	0.0412921	0.0412921	0.0412921	0.0412921	0.0412921
ENSPMAG00000000031	fam136a	35.7915	7.74063	2.7018	2.86499	0.00417017	0.0338297	53.7528	0.0412921	0.0412921	0.510927	36.1569	0.0412921	0.0412921	108.899	0.845941	55.373	0.0412921	335.577	0.0412921	0.0412921	0.0412921	0.0412921	0.0412921
ENSPMAG00000006119	dnaja3a	142.592	5.6361	1.96921	2.86211	0.00420826	0.0339679	211.638	4.7132	72.9349	517.019	718.489	460.093	54.567	22.3674	164.255	104.52	0.0412921	2.09072	22.084	0.0412921	0.0412921	0.0412921	1.35809
ENSPMAG00000002880	unknown	29.5244	7.44873	2.60262	2.86201	0.0042096	0.0339679	44.356	0.0412921	0.0412921	0.292597	29.118	86.3346	109.051	0.0412921	1.61227	5.20174	0.0412921	211.826	0.0412921	0.0412921	0.0412921	0.0412921	0.0412921
ENSPMAG00000007643	papl	54.1653	8.32501	2.91217	2.8587	0.00425381	0.0342006	81.3099	0.0412921	98.2256	0.0412921	85.4291	0.0412921	272.505	0.0412921	78.1506	278.583	0.0412921	0.0412921	0.0412921	0.0412921	0.0412921	0.0412921	0.0412921
ENSPMAG00000001353	trpm2	30.9225	7.45572	2.60857	2.85817	0.00426098	0.0342006	46.4537	0.0412921	12.5391	7.85261	0.0412921	402.592	12.6558	9.4073	0.0412921	18.5126	0.853312	0.0412921	0.0412921	0.0412921	0.0412921	0.0412921	0.0412921
ENSPMAG00000007933	si:ch211-11k18.4 (2 of 2)	113.255	8.10348	2.83824	2.85511	0.00430224	0.0344406	169.395	1.14957	0.0412921	358.809	0.0412921	345.091	0.0412921	358.143	178.032	453.669	0.0412921	0.0412921	5.58266	0.0412921	0.0412921	0.0412921	0.0412921
ENSPMAG00000007103	unknown	320.298	6.60554	2.3158	2.85238	0.00433931	0.0345704	478.079	4.94989	1693.43	17.3497	0.221531	2213.88	842.496	0.0412921	7.35339	0.0412921	5.49135	0.480828	11.0832	11.3739	0.0412921	0.0412921	2.20975
ENSPMAG00000004702	gtpbpl	34.3219	7.64337	2.68012	2.85188	0.00434614	0.0345704	51.5489	0.0412921	27.2606	0.0412921	18.2663	258.839	0.0412921	0.0412921	75.8544	46.1579	88.946	0.0412921	0.0412921	0.0412921	0.0412921	0.0412921	0.0412921
ENSPMAG00000002613	cdyl	33.9311	7.66228	2.68785	2.85071	0.00436213	0.0345704	50.9626	0.0412921	6.49936	278.085	0.0412921	0.0412921	138.389	75.9462	5.82259	0.0412921	4.71858	0.0412921	0.0412921	0.0412921	0.0412921	0.0412921	0.0412921
ENSPMAG00000004421	gtf2h4 (1 of 2)	91.6825	9.06091	3.17863	2.85057	0.00436403	0.0345704	137.582	0.0412921	0.0412921	220.239	0.0412921	1035.11	0.0412921	0.0412921	37.2031	83.0182	0.0412921	0.0412921	0.0412921	0.0412921	0.0412921	0.0412921	0.0412921
ENSPMAG00000000098	unknown	44.4611	6.7905	2.38647	2.84542	0.00443532	0.0350389	66.2118	1.14957	0.0412921	19.7239	7.41453	460.093	0.0412921	7.0365	34.1416	54.3491	0.0412921	79.2351	5.58266	0.0412921	0.0412921	0.0412921	0.0412921
ENSPMAG00000007931	etfdh	55.0826	8.3346	2.93034	2.84425	0.00445167	0.0350389	82.6859	0.0412921	35.9425	95.9155	12.1072	345.091	0.0412921	337.597	0.0412921	0.0412921	0.0412921	0.0412921	0.0412921	0.0412921	0.0412921	0.0412921	0.0412921
ENSPMAG00000005645	pex13	85.0076	8.95418	3.14866	2.84381	0.00445782	0.0350389	127.573	0.0412921	0.0412921	27.71	390.888	805.101	0.0412921	0.0412921	43.7088	0.0412921	0.0412921	8.11816	0.0412921	0.0412921	0.0412921	0.0412921	0.0412921
ENSPMAG00000001380	mettl25	32.4896	7.55598	2.66033	2.84024	0.00450789	0.0352556	48.8004	0.0412921	127.291	16.2705	10.3475	287.589	0.0412921	39.7529	6.58799	0.0412921	0.0412921	0.0412921	0.0412921	0.0412921	0.0412921	0.0412921	0.0412921
ENSPMAG00000007228	ggh	77.7288	6.73551	2.3715	2.84019	0.00450862	0.0352556	115.989	1.40474	31.0353	0.0412921	0.371279	575.096	12.6558	170.776	25.7225	344.112	0.0412921	0.0412921	5.58266	0.0412921	1.31714	0.0412921	0.0412921
ENSPMAG00000007539	prkcq	581.14	-8.72347	3.07282	-2.83892	0.00452666	0.0353056	5.79555	1731.98	0.0412921	0.0412921	0.0412921	57.5839	0.0412921	0.0412921	0.0412921	0.0412921	0.0412921	0.0412921	2035.22	0.0412921	0.0412921	6624.54	0.0412921
ENSPMAG00000000823	trmt13	88.7664	9.01464	3.17865	2.83599	0.00456834	0.0355394	133.212	0.0412921	0.0412921	0.0412921	127.369	920.104	247.358	0.0412921	0.0412921	18.5126	0.0412921	18.5648	0.0412921	0.0412921	0.0412921	0.0412921	0.0412921
ENSPMAG00000007763	unknown	46.8794	8.12116	2.8663	2.83332	0.00460672	0.0357462	70.3811	0.0412921	0.0412921	220.887	246.737	0.0412921	0.0412921	0.0412921	57.4855	109.64	68.8551	0.0412921	0.0412921	0.0412921	0.0412921	0.0412921	0.0412921
ENSPMAG00000008460	PHYH (3 of 3)	33.9453	7.66281	2.71149	2.82606	0.00471251	0.0364739	275.243	0.0412921	1.96908	7.63676	0.0412921	2242.63	0.0412921	0.0412921	26.8706	335.921	128.355	8.92176	0.0412921	0.0412921	0.0412921	0.0412921	0.0412921
ENSPMAG00000005781	NUP160 (2 of 2)	14.3655	6.39847	2.2735	2.81437	0.00488731	0.0376541	21.6224	0.0412921	8.38679	7.20507	10.9341	57.5839	12.6558	0.0412921	105.321	3.15374	10.9006	0.0412921	0.0412921	0.0412921	0.0412921	0.0412921	0.0412921
ENSPMAG00000007807	unknown	102.66	4.76921	1.69553	2.81282	0.0049109	0.0376541	151.274	5.66235	1.5914	76.4899	307.008	776.351	0.0412921	27.7411	53.2759	14.417	7.03687	248.79	16.5836	3.58636	4.61368	0.0412921	3.4868
ENSPMAG00000001790	osbp	34.5758	7.68984	2.73446	2.8122	0.00492039	0.0376541	218.688	0.0412921	0.0412921	0.0412921	422.269	1667.62	8.46461	1.66205	65.5219	0.0412921	16.3097	4.90371	0.0412921	0.0412921	0.0412921	0.0412921	0.0412921
ENSPMAG00000008182	FTH1	47216.1	3.77463	1.34238	2.81189	0.00492514	0.0376541	68328	4992.44	5065.39	173644	170882	12679.1	8834.95	40038.6	122604	18526.5	6085.3	124920	8481.67	5833.11	5355.86	415.528	4876.04
ENSPMAG00000004674	PPP2R5C (1 of 2)	41.714	7.9057	2.81165	2.81176	0.00492706	0.0376541	168.829	0.0412921	27.2606	0.0412921	19.8794	546.345	0.0412921	0.150262	27.2532	0.0412921	0.0412921	1067.24	0.0412921	0.0412921	0.0412921	0.0412921	0.0412921
ENSPMAG00000009335	RAB11A	17.0916	6.70117	2.38475	2.81001	0.00495395	0.0376873	25.7073	0.0412921	134.84	33.3219	5.94804	0.0412921	0.0412921	7.43164	4.67445	1.10494	69.6279	0.0412921	0.0412921	0.0412921	0.0412921	0.0412921	0.0412921
ENSPMAG00000004360	ttc1	56.7818	8.37032	2.97891	2.80986	0.00495624	0.0376873	85.2346	0.0412921	0.0412921	211.39	10.3475	517.595	0.0412921	0.0412921	72.7929	40.0145	0.0412921	0.0412921	0.0412921	0.0412921	0.0412921	0.0412921	0.0412921
ENSPMAG00000002620	cand1	20.7615	6.97072	2.48359	2.80671	0.005005	0.0379629	146.218	0.0412921	0.0412921	49.9416	171.509	1150.11	37.8026	0.233326	28.0186	23.6321	0.853312	0.0412921	0.0412921	0.0412921	0.0412921	0.0412921	0.0412921
ENSPMAG00000002088	sort1a	25.3218	6.00822	2.14225	2.80463	0.00503749	0.0381141	37.5102	1.14957	0.0412921	89.872	36.4501	201.337	25.2292	0.314232	6.58799	9.29748	5.49135	0.480828	5.58266	0.0412921	0.0412921	0.0412921	0.0412921
ENSPMAG00000001310	rhpn2	13.5485	-7.23559	2.58421	-2.79993	0.00511142	0.0385772	0.164523	40.4802	0.0412921	0.0412921	0.0412921	0.0412921	0.0412921	0.0412921	0.461577	0.0412921	0.853312	0.0412921	104.59	1.2493	96.4792	0.0412921	0.0412921
ENSPMAG00000008832	rfxank	36.9796	6.72159	2.40136	2.79908	0.0051249	0.038583	55.4567	0.213954	1.5914	0.510927	0.0412921	0.0412921	314.416	160.028	59.7816	14.417	0.0412921	3.69823	0.0412921	0.0412921	0.904602	0.0412921	0.0412921
ENSPMAG00000009470	snx17	38.4874	7.80413	2.79733	2.78985	0.00527331	0.039602	57.797	0.0412921	1.96908	0.0412921	0.0412921	316.34	176.109	0.0412921	24.9571	32.8472	25.5825	0.0412921	0.0412921	0.0412921	0.0412921	0.0412921	0.0412921
ENSPMAG00000009154	bub1bb	752.414	-8.31738	2.98794	-2.78365	0.00537511	0.0402668	6.89591	2243.62	0.0412921	0.0412921	0.0412921	0.0412921	0.0412921	38.8836	21.5129	8.27356	0.0412921	0.0412921	0.0412921	1.2493	830.577	10386.2	0.0412921
ENSPMAG00000007793	dyrk1ab	28.8138	7.42555	2.67682	2.77401	0.00553693	0.0413238	43.2867	0.0412921	32.1677	0.0412921	297.622	28.8332	0.0412921	32.7197	5.43988	35.9189	0.0412921	0.0412921	0.0412921	0.0412921	0.0412921	0.0412921	0.0412921
ENSPMAG00000003207	CDO1	70.3491	7.43888	2.682	2.77363	0.00554344	0.0413238	104.834	1.56022	255.632	0.0412921	4.1882	86.3346	8.46461	115.3	0.0412921	0.0412921	0.0412921	578.258	0.0412921	0.0412921	0.0412921	7.63591	0.0412921
ENSPMAG00000005814	rbm39a	39.6387	6.67077	2.40636	2.77214	0.00556895	0.0414122	58.9774	1.14957	67.6502	311.971	0.0412921	0.0412921	0.0412921	0.233326	43.3261	152.643	10.1279	3.69823	5.58266	0.0412921	0.0412921	0.0412921	0.0412921
ENSPMAG00000009697	DDX58	30.3162	7.50139	2.70696	2.77114	0.00558597	0.0414372	45.5398	0.0412921	271.486	0.292597	34.9837	0.0412921	25.2292	0.0412921	52.5106	70.7315	0.0412921	0.0412921	0.0412921	0.0412921	0.0412921	0.0412921	0.0412921
ENSPMAG00000007309	ace	21.9235	7.0449	2.54689	2.76608	0.00567342	0.0418901	142.211	0.0412921	0.456321	23.1774	0.221531	1092.61	0.0412921	0.0412921	4.29174	32.8472	255.082	13.3415	0.0412921	0.0412921	0.0412921	0.0412921	0.0412921
ENSPMAG00000002990	ccrn4la	91.664	-8.23139	2.97591	-2.76601	0.00567463	0.0418901	0.871134	273.415	1.2136	4.83071	0.0412921	0.0412921	0.0412921	0.0412921	2.37798	0.0412921	0.0412921	0.0412921	770.136	0.0412921	0.0412921	596.813	0.0412921
ENSPMAG00000007395	si:ch211-218l14.9	26.6374	7.31922	2.65608	2.75565	0.00585756	0.0431355	146.404	0.0412921	0.0412921	2.67203	28.3847	1063.86	0.0412921	1.26661	24.1917	23.6321	0.0412921	319.907	0.0412921	0.0412921	0.0412921	0.0412921	0.0412921
ENSPMAG00000010354	S1PR3 (3 of 3)	22.776	-7.44512	2.70435	-2.75302	0.00590487	0.0433786	0.390161	67.7113	0.0412921	0.292597	0.0412921	0.0412921	0.0412921	0.0412921	1.22926	0.0412921	0.0412921	2.09072	0.0412921	165.561	0.0412921	0.0412921	172.871
ENSPMAG00000009667	ptcd1	73.5361	8.74157	3.17884	2.74993	0.00596089	0.0436844	110.366	0.0412921	0.0412921	0.0412921	1.25437	747.6	0.0412921	314.996	37.2031	0.0412921	2.40005	0.0412921	0.0412921	0.0412921	0.0412921	0.0412921	0.0412921
ENSPMAG00000006342	KDM3A	40.9191	7.92491	2.89299	2.73935	0.00615604	0.0450059	61.4405	0.0412921	144.277	356.866	87.1888	0.0412921	0.0412921	0.0412921	7.35339	18.5126	0.0412921	0.0412921	0.0412921	0.0412921	0.0412921	0.0412921	0.0412921
ENSPMAG00000001344	RXFP3 (1 of 2)	18.3209	-8.52706	3.12046	-2.73263	0.00628312	0.0457878	0.0412921	55.0204	0.0412921	0.0412921	0.0412921	0.0412921	0.0412921	0.0412921	0.0412921	0.0412921	0.0412921	0.0412921	165.094	0.0412921	0.0412921	0.0412921	109.884
ENSPMAG00000008396	abcb9	35.8637	7.68476	2.81304	2.73183	0.00629835	0.0457878	53.8612	0.0412921	0.0412921	0.510927	39.5297	431.343	41.9937	0.0412921	15.7726	9.29748	0.0412921	0.0412921	0.0412921	0.0412921	0.0412921	0.0412921	0.0412921
ENSPMAG00000008315	rnf114	184.386	8.01535	2.93461	2.73131	0.00630827	0.0457878	276.173	0.983946	0.0412921	428.525	211.543	1983.88	0.0412921	0.0412921	128.282	9.29748	0.0412921	0.0412921	0.0412921	4.75456	0.0412921	0.0412921	0.0412921
ENSPMAG00000004589	mthfsd	18.065	-8.50449	3.12052	-2.72535	0.0064234	0.0465121	0.0412921	54.2528	0.0412921	0.0412921	0.0412921	0.0412921	0.0412921	0.0412921	0.0412921	0.0412921	0.0412921	0.0412921	231.099	0.0412921	40.0418	0.0412921	0.0412921
ENSPMAG00000007195	RANBP2	29.6229	6.70716	2.46218	2.72407	0.00644823	0.0465808	133.313	0.133993	36.6974	0.0412921	2.86822	345.091	892.79	0.0412921	3.14353	5.20174	47.2188	0.0412921	0.0412921	0.0412921	0.0412921	0.0412921	0.504794
ENSPMAG00000001247	myom1a	151.185	7.1871	2.64201	2.72031	0.00652201	0.0470019	225.747	2.24967	487.4	17.9972	1.25437	1581.37	0.0412921	0.712387	0.845941	0.0412921	167.764	0.0412921	11.0832	0.0412921	0.0412921	0.0412921	0.0412921
ENSPMAG00000003073	SCYL2	26.0577	7.19522	2.64679	2.71847	0.00655853	0.0471531	39.1561	0.0412921	0.0412921	23.3932	0.371279	345.091	4.2733	0.0412921	9.26687	2.12958	0.0412921	6.91276	0.0412921	0.0412921	0.0412921	0.0412921	0.0412921
ENSPMAG00000000318	erh	22.2379	7.05745	2.59821	2.71627	0.00660214	0.0472183	33.4228	0.0412921	0.0412921	98.5056	28.3847	0.0412921	138.389	47.8924	2.37798	18.5126	0.0412921	0.0412921	0.0412921	0.0412921	0.0412921	0.0412921	0.0412921
ENSPMAG00000000248	aggf1	27.6367	7.36812	2.7131	2.71576	0.00661244	0.0472183	41.5207	0.0412921	0.456321	289.956	9.76088	0.0412921	46.1848	0.0412921	24.5744	44.1101	0.0412921	0.0412921	0.0412921	0.0412921	0.0412921	0.0412921	0.0412921
ENSPMAG00000006566	fam193b	56.3539	7.10165	2.61561	2.71511	0.00662539	0.0472183	84.0468	1.14957	0.0412921	24.2566	0.0412921	603.847	0.0412921	116.881	47.5356	21.5843	0.0412921	26.1988	5.58266	0.0412921	0.0412921	0.0412921	0.0412921
ENSPMAG00000001347	unk	26.3103	7.26474	2.67595	2.71482	0.0066311	0.0472183	39.5313	0.0412921	0.0412921	0.0412921	1.10755	143.836	0.0412921	19.6806	16.1553	140.357	0.0412921	74.0118	0.0412921	0.0412921	0.0412921	0.0412921	0.0412921
ENSPMAG00000007825	cdc73 (1 of 2)	71.8267	7.46323	2.7504	2.71351	0.00665756	0.0472183	107.252	1.14957	0.0412921	44.9773	500.724	0.0412921	0.0412921	317.05	112.21	97.3528	0.0412921	0.0412921	5.58266	0.0412921	0.0412921	0.0412921	0.0412921
ENSPMAG00000000629	zyg11	38.4855	7.11879	2.62363	2.71333	0.00666099	0.0472183	57.7528	0.131246	0.0412921	1.16031	156.698	402.592	0.0412921	1.97831	1.99516	0.0412921	0.0412921	12.9397	0.0412921	0.0412921	0.491064	0.0412921	0.0412921
ENSPMAG00000002759	baiap3	31.9085	7.54149	2.78034	2.71244	0.00667904	0.0472359	47.9286	0.0412921	7.25434	0.0412921	0.666601	172.587	188.683	0.0412921	6.58799	0.0412921	0.0412921	103.342	0.0412921	0.0412921	0.0412921	0.0412921	0.0412921
ENSPMAG00000000968	grasp	36.2356	7.08181	2.61386	2.70933	0.00674188	0.047493	337.29	0.131246	2848.49	222.182	127.516	0.0412921	0.0412921	87.1676	87.335	0.0412921	0.0412921	0.0412921	0.0412921	0.0412921	0.491064	0.0412921	0.0412921
ENSPMAG00000005613	nap1l4b	235.544	6.01078	2.21874	2.7091	0.0067467	0.047493	350.825	5.18911	18.5787	14.3279	1265.18	1552.62	0.0412921	350.161	295.134	1.10494	7.80962	3.29638	0.0412921	25.7804	0.0412921	0.0412921	0.0412921
ENSPMAG00000005402	ddb2	102.633	7.93831	2.9322	2.70729	0.00678348	0.0476414	153.461	1.14957	0.0412921	332.045	143.5	1006.36	0.0412921	0.0412921	1.22926	51.2774	0.0412921	0.0412921	5.58266	0.0412921	0.0412921	0.0412921	0.0412921
ENSPMAG00000008001	unknown	45.6928	8.06317	2.98101	2.70485	0.00683354	0.0478426	68.6011	0.0412921	0.0412921	237.722	156.991	258.839	8.46461	0.0412921	0.0412921	0.0412921	0.0412921	23.7881	0.0412921	0.0412921	0.0412921	0.0412921	0.0412921
ENSPMAG00000000253	mrps26	23.6434	7.13268	2.63748	2.70436	0.00684366	0.0478426	35.531	0.0412921	0.0412921	78.0008	145.406	57.5839	0.0412921	45.8378	1.61227	26.7039	0.0412921	0.0412921	0.0412921	0.0412921	0.0412921	0.0412921	0.0412921
ENSPMAG00000000501	CCDC108	30.449	7.43925	2.75214	2.70308	0.00687005	0.0478448	93.8739	0.0412921	46.8892	0.0412921	0.0412921	373.841	0.0412921	3.48015	7.73609	21.5843	0.0412921	485.042	0.0412921	0.0412921	0.0412921	0.0412921	0.0412921
ENSPMAG00000001057	cryaba	100.892	-8.34091	3.08601	-2.70281	0.00687552	0.0478448	9.0114	301.042	0.0412921	0.0412921	0.0412921	0.0412921	0.0412921	0.0412921	7.73609	0.0412921	0.0412921	82.0476	0.0412921	112.608	1392.48	0.0412921	0.0412921
ENSPMAG00000003257	slc4a7	59.893	8.44635	3.12705	2.70106	0.00691196	0.0479883	89.9014	0.0412921	327.352	6.12583	12.8404	517.595	0.0412921	0.0412921	0.0412921	34.895	0.0412921	0.0412921	0.0412921	0.0412921	0.0412921	0.0412921	0.0412921
ENSPMAG00000002248	ANKH (1 of 2)	14.8474	6.48567	2.40238	2.69969	0.00694046	0.0480762	136.449	0.0412921	0.0412921	6.77337	4.62817	0.0412921	113.243	55.7949	36.4377	1.10494	0.0412921	1146.39	0.0412921	0.0412921	0.0412921	0.0412921	0.0412921
ENSPMAG00000001490	cab39l1	28.9722	7.41878	2.74892	2.6988	0.00695894	0.0480943	43.5242	0.0412921	185.422	50.805	0.0412921	86.3346	0.0412921	0.0412921	0.845941	4.17777	107.491	0.0412921	0.0412921	0.0412921	0.0412921	0.0412921	0.0412921
ENSPMAG00000008384	unknown	35.7129	7.03771	2.61077	2.69565	0.00702513	0.0484415	53.5925	0.133993	89.9211	35.4803	0.0412921	28.8332	243.167	0.0412921	0.461577	0.0412921	0.0412921	137.896	0.0412921	0.0412921	0.0412921	0.0412921	0.504794
ENSPMAG00000001695	abat	47.6359	7.04998	2.61776	2.69314	0.00707833	0.0486866	71.4373	0.213954	0.0412921	2.24022	0.0412921	373.841	0.0412921	166.508	0.845941	0.0412921	13.9915	156.78	0.0412921	0.0412921	0.904602	0.0412921	0.0412921
ENSPMAG00000010274	GPANK1	16.7909	-8.40254	3.12077	-2.69246	0.00709278	0.0486866	0.0412921	50.4306	0.0412921	0.0412921	0.0412921	0.0412921	0.0412921	0.0412921	0.0412921	0.0412921	0.0412921	0.0412921	115.591	0.0412921	136.439	0.0412921	0.0412921
ENSPMAG00000004928	unknown	17.8011	6.64114	2.46767	2.69126	0.0071183	0.0487515	26.7713	0.0412921	5.74438	21.4507	0.371279	172.587	0.0412921	14.9391	4.29174	48.2057	0.0412921	0.0412921	0.0412921	0.0412921	0.0412921	0.0412921	0.0412921
ENSPMAG00000005858	nr3c1	64.6424	8.54493	3.17899	2.68794	0.00718951	0.0491283	172.457	0.0412921	0.0412921	0.0412921	0.0412921	948.855	754.483	0.0412921	0.0412921	0.0412921	20.9461	0.0412921	0.0412921	0.0412921	0.0412921	0.0412921	0.0412921
ENSPMAG00000004443	GON4L	34.2235	7.67017	2.85457	2.68698	0.00721009	0.0491582	51.3971	0.0412921	0.0412921	68.9355	278.852	0.0412921	0.0412921	138.613	24.1917	0.0412921	3.17295	0.0412921	0.0412921	0.0412921	0.0412921	0.0412921	0.0412921
ENSPMAG00000003795	sema3c	64.2368	8.53552	3.179	2.68497	0.00725364	0.0493443	191.559	0.0412921	0.0412921	1.16031	0.0412921	948.855	951.465	0.0412921	0.845941	4.17777	0.0412921	8.92176	0.0412921	0.0412921	0.0412921	0.0412921	0.0412921
ENSPMAG00000003787	xab2	55.2382	8.56114	3.18974	2.68396	0.00727556	0.0493826	82.8326	0.213954	0.0412921	0.0412921	330.471	143.836	0.0412921	340.679	13.0938	0.0412921	0.0412921	0.0412921	0.0412921	0.0412921	0.904602	0.0412921	0.0412921
ENSPMAG00000005497	C14orf80	62.9221	8.51471	3.17902	2.67841	0.00739731	0.049929	94.4327	0.0412921	0.0412921	0.0412921	0.0412921	575.096	368.901	0.0412921	0.0412921	0.0412921	0.0412921	0.0412921	0.0412921	0.0412921	0.0412921	0.0412921	0.0412921
ENSPMAG00000003315	phax	39.4765	7.86799	2.93792	2.67808	0.00740463	0.049929	59.2766	0.0412921	2.72427	0.0412921	108.745	0.0412921	251.549	0.0412921	31.8455	197.695	0.0412921	0.0412921	0.0412921	0.0412921	0.0412921	0.0412921	0.0412921
ENSPMAG00000008474	cela1	32.4	7.57614	2.82899	2.67804	0.00740543	0.049929	113.666	0.0412921	653.866	32.6744	0.0412921	57.5839	389.856	2.05737	0.461577	0.0412921	0.0412921	0.0412921	0.0412921	0.0412921	0.0412921	0.0412921	0.0412921
ENSPMAG00000005281	clip3	22.7833	7.08912	2.6487	2.67645	0.00744073	0.0499442	223.999	0.0412921	0.0412921	12.6012	0.371279	1897.63	138.389	25.6075	26.8706	0.0412921	138.4	0.0412921	0.0412921	0.0412921	0.0412921	0.0412921	0.0412921
ENSPMAG00000001707	mto1	62.6161	8.507	3.17903	2.67598	0.00745113	0.0499442	93.9859	0.0412921	12.9165	0.0412921	1.25437	632.597	37.8026	0.0412921	0.0412921	0.0412921	255.082	0.0412921	0.0412921	0.0412921	0.0412921	0.0412921	0.0412921
ENSPMAG00000001929	ssr1	101.854	7.32341	2.7376	2.67512	0.00747017	0.0499442	152.214	1.31317	0.0412921	0.0412921	0.0412921	977.605	62.9492	199.936	240.41	41.0384	0.0412921	0.0412921	5.58266	0.859323	0.0412921	0.0412921	0.0412921
ENSPMAG00000001802	mbip	24.5682	7.20189	2.69232	2.67497	0.00747353	0.0499442	36.9172	0.0412921	0.0412921	254.558	46.5686	0.0412921	0.0412921	0.150262	5.82259	53.3252	8.58237	0.0412921	0.0412921	0.0412921	0.0412921	0.0412921	0.0412921
ENSPMAG00000005423	col27a1b	48.9065	5.86887	2.19671	2.67166	0.00754762	0.0503014	73.051	0.815522	42.737	0.0412921	22.2257	115.085	213.829	0.0412921	10.0323	267.32	20.9461	38.2525	0.0412921	0.0412921	0.0412921	0.0412921	3.91244
ENSPMAG00000002382	arl13a	63.9679	7.28338	2.72673	2.67111	0.00756012	0.0503014	95.4676	1.14957	0.0412921	55.7693	0.0412921	402.592	0.0412921	4.42855	2.76077	1.10494	0.0412921	487.855	5.58266	0.0412921	0.0412921	0.0412921	0.0412921
ENSPMAG00000003546	hacl1	149.128	7.00628	2.62376	2.67032	0.00757783	0.0503088	223.131	1.31028	0.83549	0.0412921	0.0412921	1581.37	0.0412921	46.2329	2.76077	143.428	0.0412921	456.515	0.0412921	5.92272	0.0412921	0.0412921	0.504794
ENSPMAG00000009407	yif1b	16.6722	6.59115	2.47508	2.66301	0.00774459	0.0513037	120.843	0.0412921	966.791	1.59239	12.1072	86.3346	71.3315	0.0412921	6.58799	63.5642	0.0412921	0.0412921	0.0412921	0.0412921	0.0412921	0.0412921	0.0412921
ENSPMAG00000002773	pam	20.9318	6.94102	2.61249	2.65686	0.00788719	0.0517555	31.4637	0.0412921	0.0412921	44.9773	43.0491	86.3346	25.2292	59.509	0.0412921	55.373	0.0412921	0.0412921	0.0412921	0.0412921	0.0412921	0.0412921	0.0412921
ENSPMAG00000000623	ACTN4 (1 of 2)	27.62	7.31763	2.7546	2.65651	0.00789541	0.0517555	41.4958	0.0412921	23.8633	0.0412921	6.09469	230.088	0.0412921	0.0412921	1.99516	0.0412921	2.40005	150.352	0.0412921	0.0412921	0.0412921	0.0412921	0.0412921
ENSPMAG00000003359	vti1b	103.506	7.67128	2.88898	2.65536	0.0079224	0.0517555	155.157	0.378915	0.0412921	229.521	0.0412921	1150.11	0.0412921	130.868	38.7339	2.12958	0.0412921	0.0412921	0.0412921	0.0412921	1.7294	0.0412921	0.0412921
ENSPMAG00000004537	znf148	60.233	8.44096	3.17908	2.65516	0.00792718	0.0517555	191.832	0.0412921	0.0412921	10.0111	0.0412921	891.353	1014.33	0.0412921	2.37798	0.0412921	0.0412921	0.0412921	0.0412921	0.0412921	0.0412921	0.0412921	0.0412921
ENSPMAG00000001771	plekhm2	26.1	7.25153	2.73117	2.6551	0.0079284	0.0517555	39.216	0.0412921	1.96908	16.7022	9.1743	115.085	226.403	0.0412921	22.661	0.0412921	0.0412921	0.0412921	0.0412921	0.0412921	0.0412921	0.0412921	0.0412921
ENSPMAG00000005448	atp8b1	170.561	5.54254	2.08755	2.65504	0.00792988	0.0517555	253.366	5.15774	523.26	681.49	52.5809	690.099	347.945	0.0412921	11.1803	11.3453	126.037	89.6816	0.0412921	0.0412921	25.6235	0.0412921	0.0412921
ENSPMAG00000007200	rnf126 (2 of 2)	37.8636	7.80603	2.94019	2.65494	0.00793221	0.0517555	56.8573	0.0412921	0.0412921	393.991	28.2381	57.5839	0.0412921	0.0412921	53.6586	34.895	0.0412921	0.0412921	0.0412921	0.0412921	0.0412921	0.0412921	0.0412921
ENSPMAG00000008186	chid1	59.3299	8.42629	3.1791	2.65053	0.00803659	0.052324	89.0485	0.0412921	0.0412921	0.0412921	0.0412921	661.348	0.0412921	0.0412921	47.5356	181.312	0.0412921	0.0412921	0.0412921	0.0412921	0.0412921	0.0412921	0.0412921
ENSPMAG00000007261	CLASP1 (3 of 3)	26.0299	7.18712	2.71847	2.64381	0.00819791	0.0530028	39.1141	0.0412921	0.456321	0.510927	4.48151	373.841	8.46461	0.0412921	2.37798	0.0412921	0.0412921	0.884235	0.0412921	0.0412921	0.0412921	0.0412921	0.0412921
ENSPMAG00000009572	pnpla3 (2 of 2)	40.5623	7.86909	2.9769	2.64339	0.00820814	0.0530028	60.9054	0.0412921	15.1814	46.2723	0.0412921	460.093	75.5226	11.7781	0.0412921	0.0412921	0.0412921	0.0412921	0.0412921	0.0412921	0.0412921	0.0412921	0.0412921
ENSPMAG00000008166	TDRD15	56.5635	8.36864	3.16594	2.64333	0.00820945	0.0530028	84.907	0.0412921	0.0412921	265.998	0.0412921	287.589	272.505	1.18749	0.0412921	21.5843	0.0412921	0.0412921	0.0412921	0.0412921	0.0412921	0.0412921	0.0412921
ENSPMAG00000008227	dgkh (2 of 2)	52.0503	8.42661	3.18794	2.64328	0.00821071	0.0530028	78.0481	0.21942	241.665	0.0412921	0.0412921	373.841	0.0412921	0.0412921	3.52628	0.0412921	0.0412921	161.2	0.0412921	0.0412921	0.0412921	0.0412921	0.93193
ENSPMAG00000004369	cul1b	37.3384	7.77776	2.94419	2.64173	0.00824838	0.0531329	56.0694	0.0412921	0.0412921	125.054	152.885	115.085	159.345	0.0412921	8.11879	0.0412921	0.0412921	0.0412921	0.0412921	0.0412921	0.0412921	0.0412921	0.0412921
ENSPMAG00000009447	sh3bgrl3	30.2201	7.49213	2.83701	2.64086	0.00826969	0.0531573	45.392	0.0412921	0.0412921	131.529	197.905	0.0412921	0.0412921	62.4329	2.37798	59.4686	0.0412921	0.0412921	0.0412921	0.0412921	0.0412921	0.0412921	0.0412921
ENSPMAG00000009202	lrsam1	19.2189	6.85516	2.59877	2.63785	0.0083434	0.0535177	161.151	0.0412921	138.238	0.0412921	3.30823	1322.61	0.0412921	20.945	1.22926	38.9906	0.0412921	86.0655	0.0412921	0.0412921	0.0412921	0.0412921	0.0412921
ENSPMAG00000006885	unknown	31.818	7.4991	2.84559	2.63535	0.00840517	0.0537985	47.7921	0.0412921	0.0412921	0.292597	1.10755	431.343	0.0412921	0.633063	22.661	0.0412921	21.7188	0.0412921	0.0412921	0.0412921	0.0412921	0.0412921	0.0412921
ENSPMAG00000010087	phlda2 (2 of 2)	26.368	-8.1914	3.10911	-2.63464	0.00842263	0.0537985	0.265312	78.7218	0.0412921	0.0412921	2.28149	0.0412921	0.0412921	0.0412921	0.0412921	0.0412921	0.0412921	0.0412921	137.592	255.893	0.0412921	0.0412921	0.0412921
ENSPMAG00000002506	parvg	20.1375	6.79787	2.5824	2.63238	0.00847881	0.0539573	82.2674	0.0412921	0.0412921	2.0243	0.371279	258.839	25.2292	7.51067	6.97069	0.0412921	0.0412921	521.605	0.0412921	0.0412921	0.0412921	0.0412921	0.0412921
ENSPMAG00000002467	duox (2 of 3)	104.46	5.62993	2.13886	2.63221	0.00848307	0.0539573	155.079	3.43516	8.0093	46.0565	37.9166	862.603	4.2733	38.3304	3.52628	1.10494	0.0412921	548.927	16.5836	0.468305	0.0412921	0.0412921	0.0412921
ENSPMAG00000002864	uqcrc1 (2 of 2)	93.6832	6.91122	2.6275	2.63034	0.00852994	0.0541419	140.084	1.06182	0.0412921	3.1038	744.592	0.0412921	0.0412921	42.5978	310.441	299.061	0.0412921	0.884235	0.0412921	5.14395	0.0412921	0.0412921	0.0412921
ENSPMAG00000008135	unknown	57.8744	7.12449	2.71938	2.61989	0.00879581	0.0557129	86.3271	1.14957	187.309	0.727761	0.0412921	632.597	0.0412921	27.346	14.2419	0.0412921	0.0412921	0.884235	5.58266	0.0412921	0.0412921	0.0412921	0.0412921
ENSPMAG00000005436	nudcd3	42.917	7.29971	2.79135	2.61512	0.00891974	0.0563106	64.3985	0.126695	0.0412921	3.96728	13.867	460.093	0.0412921	160.028	5.82259	0.0412921	0.0412921	0.0412921	0.0412921	0.468305	0.0412921	0.0412921	0.0412921
ENSPMAG00000006505	CALU (2 of 2)	21.2642	6.99531	2.67525	2.61483	0.00892728	0.0563106	31.9618	0.0412921	98.603	0.292597	0.0412921	0.0412921	4.2733	49.71	52.1279	0.0412921	114.446	0.0412921	0.0412921	0.0412921	0.0412921	0.0412921	0.0412921
ENSPMAG00000001273	zc3h18	26.0918	7.22241	2.76438	2.61266	0.00898395	0.0565504	39.2032	0.0412921	0.0412921	29.6526	0.519231	258.839	0.0412921	0.0412921	0.845941	73.8032	0.0412921	28.2078	0.0412921	0.0412921	0.0412921	0.0412921	0.0412921
ENSPMAG00000001317	lect2l	34.3829	7.63859	2.92451	2.61192	0.00900347	0.0565552	51.6363	0.0412921	0.0412921	6.34168	0.0412921	287.589	0.0412921	96.7296	29.1667	96.3289	0.0412921	0.0412921	0.0412921	0.0412921	0.0412921	0.0412921	0.0412921
ENSPMAG00000003117	SLC26A2 (1 of 2)	38.8173	7.80868	2.99043	2.61122	0.00902199	0.0565552	58.2875	0.0412921	0.0412921	6.12583	142.034	402.592	0.0412921	31.4553	0.461577	0.0412921	0.0412921	0.0412921	0.0412921	0.0412921	0.0412921	0.0412921	0.0412921
ENSPMAG00000005275	pcdh15b	50.3376	8.19435	3.13944	2.61013	0.00905069	0.0566181	75.5682	0.0412921	205.805	0.0412921	0.0412921	402.592	4.2733	135.452	7.35339	0.0412921	0.0412921	0.0412921	0.0412921	0.0412921	0.0412921	0.0412921	0.0412921
ENSPMAG00000001731	FLNC (2 of 3)	117.47	-7.03408	2.69633	-2.60876	0.00908717	0.0567294	11.8847	328.82	1.96908	0.0412921	0.0412921	115.085	0.0412921	1.50389	0.0412921	0.0412921	0.0412921	0.0412921	1111.16	0.468305	145.913	0.0412921	386.516
ENSPMAG00000002147	lrpprc	82.5083	5.31616	2.04002	2.60593	0.00916242	0.0570817	122.149	3.43971	2.72427	239.233	3.89488	172.587	0.0412921	169.511	32.6109	589.847	9.35511	1.68873	16.5836	0.0412921	0.491064	0.0412921	0.0412921
ENSPMAG00000001102	fam8a1	24.7185	-8.09137	3.10918	-2.60242	0.00925697	0.0575355	0.276867	73.758	0.0412921	1.59239	0.0412921	0.0412921	0.0412921	0.0412921	0.845941	0.0412921	0.0412921	0.0412921	82.5883	0.0412921	0.0412921	0.0412921	286.078
ENSPMAG00000003753	FKBP10 (1 of 2)	53.6967	8.27152	3.17925	2.60172	0.00927564	0.0575355	194.626	0.0412921	0.0412921	0.510927	0.0412921	805.101	0.0412921	0.0412921	0.0412921	0.0412921	0.0412921	1140.36	0.0412921	0.0412921	0.0412921	0.0412921	0.0412921
ENSPMAG00000001089	copg2	22.4986	5.34676	2.05564	2.60101	0.00929489	0.0575355	157.255	0.453532	12.9165	10.8744	2.1348	1236.36	251.549	0.150262	18.4514	0.0412921	17.0825	22.9845	0.0412921	1.63899	0.0412921	0.0412921	0.504794
ENSPMAG00000006513	rrs1	41.9677	6.0444	2.3244	2.60041	0.00931111	0.0575355	62.7744	0.543759	157.489	183.115	1.40116	143.836	0.0412921	81.3989	57.4855	0.0412921	0.0412921	2.89452	0.0412921	0.0412921	2.55363	0.0412921	0.0412921
ENSPMAG00000003767	yipf1	23.9018	7.10225	2.73488	2.59692	0.0094065	0.0579746	35.9182	0.0412921	0.0412921	0.292597	34.2505	201.337	8.46461	14.544	0.0412921	0.0412921	0.0412921	100.128	0.0412921	0.0412921	0.0412921	0.0412921	0.0412921
ENSPMAG00000006989	FBXL19	25.5879	7.21723	2.78063	2.59554	0.00944425	0.0579746	38.4471	0.0412921	73.6898	39.7971	0.0412921	143.836	125.816	0.314232	0.0412921	0.0412921	0.853312	0.0412921	0.0412921	0.0412921	0.0412921	0.0412921	0.0412921
ENSPMAG00000004592	zgc:92107	52.6785	8.25041	3.17927	2.59507	0.00945728	0.0579746	79.0786	0.0412921	0.0412921	103.038	0.0412921	632.597	0.0412921	0.150262	6.58799	48.2057	0.0412921	0.0412921	0.0412921	0.0412921	0.0412921	0.0412921	0.0412921
ENSPMAG00000000820	sqlea	17.2891	6.59525	2.54187	2.59465	0.00946875	0.0579746	26.003	0.0412921	0.456321	5.90998	16.3599	172.587	0.0412921	0.0412921	13.8592	50.2535	0.0412921	0.480828	0.0412921	0.0412921	0.0412921	0.0412921	0.0412921
ENSPMAG00000001708	lin37	13.2589	6.33327	2.4416	2.59391	0.00948919	0.0579746	41.5625	0.0412921	0.0412921	1.37639	6.09469	0.0412921	21.0381	11.62	154.305	218.173	0.0412921	2.89452	0.0412921	0.0412921	0.0412921	0.0412921	0.0412921
ENSPMAG00000001457	prdx3	901.289	5.24834	2.02355	2.59363	0.00949683	0.0579746	1334.62	34.843	0.0412921	3273.51	2035.5	28.8332	398.238	143.828	1181.05	511.007	1.62699	5772.59	5.58266	166.34	0.0412921	0.0412921	2.20975
ENSPMAG00000007723	CD5L	52.5659	8.2407	3.17928	2.592	0.00954187	0.058006	147.644	0.0412921	7.63182	0.0412921	0.0412921	776.351	687.425	0.150262	4.67445	0.0412921	0.0412921	0.0412921	0.0412921	0.0412921	0.0412921	0.0412921	0.0412921
ENSPMAG00000009032	rabepk	25.2138	7.207	2.78095	2.59156	0.00955421	0.058006	37.8866	0.0412921	1.5914	0.0412921	1.98809	86.3346	176.109	0.0412921	0.0412921	106.568	0.0412921	6.10915	0.0412921	0.0412921	0.0412921	0.0412921	0.0412921
ENSPMAG00000007549	BMPR2 (3 of 3)	27.0135	7.33092	2.82911	2.59125	0.0095629	0.058006	40.5821	0.0412921	0.0412921	227.794	48.1816	0.0412921	33.6114	79.1071	16.9207	0.0412921	0.0412921	0.0412921	0.0412921	0.0412921	0.0412921	0.0412921	0.0412921
ENSPMAG00000002903	unknown	34.0955	7.6484	2.95536	2.58798	0.00965417	0.058006	51.2052	0.0412921	66.5178	0.0412921	0.0412921	86.3346	92.287	0.0412921	0.0412921	71.7554	0.0412921	194.95	0.0412921	0.0412921	0.0412921	0.0412921	0.0412921
ENSPMAG00000001348	yipf3	51.5914	8.22602	3.17929	2.58737	0.00967108	0.058006	77.4444	0.0412921	0.0412921	0.0412921	0.371279	488.844	0.0412921	175.833	109.148	0.0412921	0.0412921	0.0412921	0.0412921	0.0412921	0.0412921	0.0412921	0.0412921
ENSPMAG00000006328	si:ch211-11k18.4 (1 of 2)	51.6832	8.22448	3.17929	2.58689	0.00968468	0.058006	77.5866	0.0412921	4.61189	3.75141	1.25437	575.096	0.0412921	0.0412921	0.0412921	0.0412921	190.946	0.0412921	0.0412921	0.0412921	0.0412921	0.0412921	0.0412921
ENSPMAG00000005455	golgb1	64.5266	4.73416	1.83023	2.58664	0.00969161	0.058006	95.2977	3.19888	163.906	15.8388	15.92	316.34	8.46461	128.735	44.4742	228.412	15.537	15.3505	0.0412921	0.0412921	0.0412921	0.0412921	15.8292
ENSPMAG00000005093	stk36	13.753	6.3831	2.46798	2.58636	0.00969946	0.058006	95.0235	0.0412921	748.234	0.0412921	50.8212	0.0412921	12.6558	33.589	0.461577	103.496	0.853312	0.0412921	0.0412921	0.0412921	0.0412921	0.0412921	0.0412921
ENSPMAG00000000996	nmt2	431.628	6.20069	2.39761	2.58619	0.00970424	0.058006	643.273	8.53762	58.2134	14.9754	311.26	1236.36	0.0412921	454.869	8.11879	0.0412921	4344.35	4.50189	0.0412921	42.5229	0.0412921	0.0412921	0.0412921
ENSPMAG00000004449	hnrnpa1a	15.1075	6.49527	2.51164	2.58607	0.0097078	0.058006	22.7308	0.0412921	1.5914	139.084	15.0401	28.8332	4.2733	0.394359	37.9685	0.0412921	0.0412921	0.0412921	0.0412921	0.0412921	0.0412921	0.0412921	0.0412921
ENSPMAG00000000015	fbn2a	17.6901	6.6787	2.58273	2.58591	0.00971228	0.058006	26.6038	0.0412921	0.0412921	0.510927	43.3424	86.3346	121.625	0.150262	10.7976	3.15374	0.0412921	0.0412921	0.0412921	0.0412921	0.0412921	0.0412921	0.0412921
ENSPMAG00000007075	unknown	32.012	7.51812	2.90827	2.58509	0.00973549	0.0580304	48.0799	0.0412921	21.221	0.0412921	31.4643	373.841	0.0412921	37.1451	16.9207	0.0412921	0.0412921	0.0412921	0.0412921	0.0412921	0.0412921	0.0412921	0.0412921
ENSPMAG00000005506	naa15a	11.5043	5.9834	2.31628	2.5832	0.00978895	0.0582346	17.3301	0.0412921	23.8633	0.944138	1.54792	86.3346	50.3759	2.05737	0.845941	7.24963	0.0412921	0.0412921	0.0412921	0.0412921	0.0412921	0.0412921	0.0412921
ENSPMAG00000008540	mb (13 of 13)	924.782	7.00308	2.7143	2.58007	0.00987806	0.0586498	1381.74	11.0503	0.0412921	3142.71	277.825	603.847	0.0412921	3155.69	6635.48	0.0412921	0.853312	0.884235	55.0864	0.0412921	0.0412921	0.0412921	0.0412921
ENSPMAG00000002819	stam2	50.6084	8.19374	3.17933	2.57719	0.00996061	0.0590244	75.9663	0.0412921	0.0412921	0.0412921	78.8302	546.345	134.198	0.0412921	0.0412921	0.0412921	0.0412921	0.0412921	0.0412921	0.0412921	0.0412921	0.0412921	0.0412921
ENSPMAG00000007131	RARG (2 of 2)	45.152	8.05127	3.12537	2.5761	0.00999219	0.0590961	67.7897	0.0412921	0.0412921	0.727761	106.253	57.5839	398.238	0.0412921	114.888	0.0412921	0.0412921	0.0412921	0.0412921	0.0412921	0.0412921	0.0412921	0.0412921
ENSPMAG00000007346	ifih1	42.0756	7.94747	3.08741	2.57416	0.0100484	0.059313	63.1754	0.0412921	0.0412921	100.88	10.9341	86.3346	427.576	0.0412921	5.82259	0.0412921	0.0412921	0.0412921	0.0412921	0.0412921	0.0412921	0.0412921	0.0412921
ENSPMAG00000008141	MMEL1	49.6196	8.16392	3.17936	2.56779	0.010235	0.0602971	74.4872	0.0412921	12.5391	0.0412921	0.0412921	546.345	180.3	0.0412921	5.43988	0.0412921	0.0412921	0.0412921	0.0412921	0.0412921	0.0412921	0.0412921	0.0412921
ENSPMAG00000007581	atn1	18.5675	6.03313	2.3509	2.5663	0.0102789	0.0604069	27.88	0.131246	6.87685	61.3811	3.16156	172.587	0.0412921	0.0412921	4.29174	28.7516	1.62699	0.0412921	0.0412921	0.0412921	0.491064	0.0412921	0.0412921
ENSPMAG00000004469	ngdn	17.9222	6.74005	2.62687	2.56581	0.0102935	0.0604069	26.9491	0.0412921	37.8298	18.6447	134.701	28.8332	0.0412921	0.633063	48.6837	0.0412921	0.0412921	0.0412921	0.0412921	0.0412921	0.0412921	0.0412921	0.0412921
ENSPMAG00000001958	DHX30	10.8457	5.88023	2.29245	2.56504	0.0103163	0.0604241	290.463	0.0412921	2744.69	0.292597	9.02765	86.3346	41.9937	4.42855	16.1553	0.0412921	1.62699	0.0412921	0.0412921	0.0412921	0.0412921	0.0412921	0.0412921
ENSPMAG00000009185	klc4	20.2657	6.90233	2.69407	2.56204	0.0104058	0.060831	30.4641	0.0412921	0.0412921	46.4882	37.9166	57.5839	0.0412921	2.21548	0.461577	159.811	0.0412921	0.0412921	0.0412921	0.0412921	0.0412921	0.0412921	0.0412921
ENSPMAG00000005983	acaa2	128.332	5.56623	2.17488	2.55932	0.0104876	0.06097	190.375	4.44984	0.83549	0.727761	380.036	28.8332	0.0412921	459.136	344.118	523.294	155.4	11.3325	22.084	0.0412921	0.0412921	0.0412921	0.0412921
ENSPMAG00000004577	CTNNB1 (1 of 5)	132.772	5.54879	2.1682	2.55916	0.0104924	0.06097	197.028	4.47054	1332.94	8.2843	0.221531	86.3346	0.0412921	268.371	28.4013	244.794	0.853312	0.0412921	16.5836	4.75456	0.0412921	0.0412921	0.93193
ENSPMAG00000004761	C1orf123	48.6508	8.13576	3.17939	2.55891	0.0105002	0.06097	73.0337	0.0412921	0.456321	172.107	0.0412921	546.345	0.0412921	0.0412921	11.1803	0.0412921	0.0412921	0.0412921	0.0412921	0.0412921	0.0412921	0.0412921	0.0412921
ENSPMAG00000005539	taf6l	13.9658	6.34778	2.48098	2.55858	0.01051	0.06097	21.0187	0.0412921	1.2136	0.0412921	9.1743	57.5839	21.0381	8.37996	0.0412921	0.0412921	110.582	2.09072	0.0412921	0.0412921	0.0412921	0.0412921	0.0412921
ENSPMAG00000007664	csnk1e	29.0393	7.41804	2.90047	2.55753	0.0105418	0.0609888	43.6208	0.0412921	0.0412921	180.525	140.42	86.3346	0.0412921	27.1089	1.61227	0.0412921	0.0412921	0.0412921	0.0412921	0.0412921	0.0412921	0.0412921	0.0412921
ENSPMAG00000002653	stub1	120.583	5.79723	2.26729	2.5569	0.0105609	0.0609888	179.507	2.93319	18.5787	41.5238	136.608	862.603	603.603	72.153	54.424	0.0412921	5.49135	0.0412921	0.0412921	0.0412921	14.5008	0.0412921	0.0412921
ENSPMAG00000004980	casp8	28.8425	7.42176	2.90311	2.55649	0.0105735	0.0609888	43.3255	0.0412921	0.0412921	23.3932	155.231	0.0412921	0.0412921	0.0412921	1.22926	26.7039	226.491	0.0412921	0.0412921	0.0412921	0.0412921	0.0412921	0.0412921
ENSPMAG00000001669	piwil2	13.8575	6.32806	2.48001	2.55163	0.010722	0.061728	20.8563	0.0412921	45.0018	5.04657	1.40116	57.5839	79.7137	0.0412921	16.538	3.15374	0.0412921	0.0412921	0.0412921	0.0412921	0.0412921	0.0412921	0.0412921
ENSPMAG00000009521	ercc8 (2 of 2)	26.2364	7.26716	2.85258	2.54758	0.0108474	0.0623314	39.4203	0.0412921	2.72427	0.0412921	0.0412921	57.5839	297.652	0.0412921	2.37798	32.8472	0.853312	0.0412921	0.0412921	0.0412921	0.0412921	0.0412921	0.0412921
ENSPMAG00000008200	unknown	31.7646	7.53532	2.96191	2.54407	0.0109568	0.062676	47.7088	0.0412921	0.0412921	6.12583	8.14777	143.836	184.492	0.0412921	0.0412921	0.0412921	0.0412921	134.28	0.0412921	0.0412921	0.0412921	0.0412921	0.0412921
ENSPMAG00000006974	amph (2 of 2)	47.2308	8.08807	3.17944	2.54386	0.0109634	0.062676	70.9039	0.0412921	3.10182	0.0412921	0.0412921	603.847	0.0412921	0.0412921	0.0412921	54.3491	0.0412921	47.4937	0.0412921	0.0412921	0.0412921	0.0412921	0.0412921
ENSPMAG00000001869	ttc13	64.2581	7.45215	2.92968	2.54367	0.0109693	0.062676	96.3636	0.21942	0.0412921	0.0412921	8.00112	661.348	289.269	0.633063	0.0412921	4.17777	0.0412921	0.0412921	0.0412921	0.0412921	0.0412921	0.0412921	0.93193
ENSPMAG00000001218	pcmt (1 of 2)	27.7921	7.35819	2.89363	2.54289	0.0109939	0.0626984	41.7501	0.0412921	0.0412921	0.0412921	72.8178	57.5839	0.0412921	0.0412921	63.6085	176.193	0.0412921	47.0919	0.0412921	0.0412921	0.0412921	0.0412921	0.0412921
ENSPMAG00000007536	cep112	14.5644	6.29704	2.47731	2.54188	0.0110257	0.0627615	21.9162	0.0412921	4.23438	24.2566	2.86822	172.587	0.0412921	0.712387	13.0938	0.0412921	0.0412921	1.28663	0.0412921	0.0412921	0.0412921	0.0412921	0.0412921
ENSPMAG00000005344	kcnh3	46.6622	8.07719	3.17946	2.54043	0.0110716	0.0628119	70.051	0.0412921	0.0412921	0.0412921	0.0412921	460.093	96.4782	0.0412921	0.0412921	142.404	0.0412921	1.28663	0.0412921	0.0412921	0.0412921	0.0412921	0.0412921
ENSPMAG00000005009	unknown	60.1302	6.80032	2.67698	2.54029	0.0110759	0.0628119	271.054	0.730393	1.2136	41.9555	8.44107	1811.37	0.0412921	0.0412921	20.7476	2.12958	0.0412921	824.554	0.0412921	0.0412921	0.0412921	0.0412921	3.4868
ENSPMAG00000006364	KAT7 (2 of 2)	17.2589	6.69126	2.6363	2.53813	0.0111448	0.063036	25.9541	0.0412921	93.3184	33.7536	0.0412921	0.0412921	104.86	0.553652	7.35339	19.5365	0.0412921	0.0412921	0.0412921	0.0412921	0.0412921	0.0412921	0.0412921
ENSPMAG00000003684	bhlhe40 (1 of 2)	46.727	8.06867	3.17947	2.53774	0.011157	0.063036	152.836	0.0412921	39.3397	0.0412921	0.0412921	661.348	0.0412921	0.0412921	0.461577	0.0412921	0.0412921	826.965	0.0412921	0.0412921	0.0412921	0.0412921	0.0412921
ENSPMAG00000005259	mrpl23	68.398	5.97321	2.35619	2.53511	0.0112413	0.0633942	102.089	1.20596	0.0412921	215.275	296.743	0.0412921	197.065	78.633	29.1667	203.838	0.0412921	0.0412921	0.0412921	0.468305	5.43764	0.0412921	0.0412921
ENSPMAG00000007864	jade3	11.9574	-7.91032	3.12229	-2.5335	0.011293	0.0635679	0.0412921	35.9299	0.0412921	0.0412921	0.0412921	0.0412921	0.0412921	0.0412921	0.0412921	0.0412921	0.0412921	0.0412921	115.591	0.0412921	63.935	0.0412921	0.0412921
ENSPMAG00000001199	traip	33.5968	6.04401	2.39105	2.52776	0.0114792	0.0644964	50.295	0.38983	0.0412921	29.4368	19.5861	28.8332	314.416	103.368	5.05717	2.12958	0.0412921	0.0412921	0.0412921	0.0412921	0.0412921	0.0412921	1.78398
ENSPMAG00000006588	MRE11A	211.729	-7.1227	2.82091	-2.52496	0.011571	0.0647805	27.0928	626.637	0.0412921	0.0412921	23.1056	0.0412921	0.0412921	7.58969	8.50148	231.483	0.0412921	0.0412921	187.095	0.0412921	0.0412921	2945.97	0.0412921
ENSPMAG00000000926	glra1	20.9486	6.94051	2.74881	2.52492	0.0115725	0.0647805	31.4887	0.0412921	4.23438	0.0412921	0.0412921	57.5839	192.874	4.74467	53.6586	0.0412921	1.62699	0.0412921	0.0412921	0.0412921	0.0412921	0.0412921	0.0412921
ENSPMAG00000006257	unknown	12.5516	6.18789	2.45307	2.52252	0.0116519	0.0651047	18.8972	0.0412921	34.4326	34.4011	0.666601	57.5839	0.0412921	0.0412921	17.3034	1.10494	43.3552	0.0412921	0.0412921	0.0412921	0.0412921	0.0412921	0.0412921
ENSPMAG00000004650	lig4	8.96343	-6.67156	2.64588	-2.52149	0.0116859	0.0651749	11.685	26.6926	0.0412921	0.0412921	0.371279	115.085	0.0412921	0.0412921	0.0412921	1.10494	0.0412921	0.0412921	11.0832	0.0412921	0.0412921	120.939	1.35809
ENSPMAG00000003353	tbc1d12a	16.8158	6.66187	2.64338	2.52021	0.0117286	0.0651825	25.2897	0.0412921	126.159	92.8938	2.57486	0.0412921	8.46461	0.0412921	15.3899	7.24963	0.0412921	0.0412921	0.0412921	0.0412921	0.0412921	0.0412921	0.0412921
ENSPMAG00000003282	RFESD	44.7739	8.01292	3.17953	2.52016	0.0117303	0.0651825	67.2144	0.0412921	0.0412921	0.0412921	0.0412921	517.595	0.0412921	0.0412921	3.90901	0.0412921	0.0412921	150.352	0.0412921	0.0412921	0.0412921	0.0412921	0.0412921
ENSPMAG00000005201	unknown	35.1244	6.40119	2.54097	2.51919	0.0117624	0.0652414	52.2059	1.14957	16.3138	2.45613	0.221531	402.592	75.5226	0.0412921	0.0412921	0.0412921	6.26412	18.5648	5.58266	0.0412921	0.0412921	0.0412921	0.0412921
ENSPMAG00000004395	exosc8	20.0798	6.91082	2.74923	2.51373	0.0119461	0.0660229	30.1816	0.0412921	72.9349	137.573	41.436	0.0412921	0.0412921	26.2397	23.4264	0.0412921	0.0412921	0.0412921	0.0412921	0.0412921	0.0412921	0.0412921	0.0412921
ENSPMAG00000001565	TRIOBP (1 of 2)	43.7481	7.99083	3.17956	2.51319	0.0119645	0.0660229	65.6799	0.0412921	0.0412921	132.608	0.0412921	316.34	0.0412921	0.0412921	8.88418	198.719	0.0412921	0.0412921	0.0412921	0.0412921	0.0412921	0.0412921	0.0412921
ENSPMAG00000009824	sec11a	83.5241	7.14908	2.84507	2.51279	0.0119779	0.0660229	124.798	1.14957	373.026	0.0412921	214.622	57.5839	0.0412921	0.0412921	94.6061	507.936	0.0412921	0.0412921	5.58266	0.0412921	0.0412921	0.0412921	0.0412921
ENSPMAG00000009677	nrbp1 (2 of 2)	26.9097	7.32221	2.91439	2.51243	0.0119903	0.0660229	359.563	0.0412921	318.292	4.399	0.0412921	3191.41	0.0412921	0.0412921	12.7111	0.0412921	5.49135	63.1635	0.0412921	0.0412921	0.0412921	0.0412921	0.0412921
ENSPMAG00000009496	tenc1b	23.5265	7.04246	2.80587	2.5099	0.0120764	0.0663764	200.908	0.0412921	0.0412921	25.7675	0.371279	316.34	1655.57	0.233326	6.97069	0.0412921	0.0412921	3.69823	0.0412921	0.0412921	0.0412921	0.0412921	0.0412921
ENSPMAG00000004080	unknown	86.5741	5.59892	2.23155	2.50899	0.0121077	0.0664283	128.685	2.55841	0.456321	8.93184	7.41453	632.597	79.7137	326.612	4.67445	226.364	0.0412921	0.0412921	5.58266	0.0412921	7.08552	0.0412921	0.0412921
ENSPMAG00000000873	rcc2 (1 of 2)	28.4724	7.38273	2.94478	2.50706	0.012174	0.0666716	42.7704	0.0412921	0.0412921	245.493	0.0412921	115.085	0.0412921	31.2182	0.845941	0.0412921	34.8552	0.0412921	0.0412921	0.0412921	0.0412921	0.0412921	0.0412921
ENSPMAG00000001784	phyhd1	129.133	6.67227	2.66369	2.5049	0.0122487	0.0669595	192.901	1.77753	0.0412921	7.63676	684.175	0.0412921	381.474	317.761	537.757	0.0412921	0.0412921	0.0412921	0.0412921	8.25897	0.0412921	0.0412921	0.504794
ENSPMAG00000000567	senp8	24.9561	6.5331	2.60911	2.50396	0.0122813	0.0670173	650.665	0.133993	0.0412921	65.0504	177.228	0.0412921	0.0412921	108.504	14.6245	0.0412921	0.0412921	6141.03	0.0412921	0.0412921	0.0412921	0.0412921	0.504794
ENSPMAG00000009488	unknown	72.6296	6.96567	2.78376	2.50225	0.0123405	0.0672193	108.456	1.14957	15.9363	0.0412921	293.076	0.0412921	0.0412921	0.0412921	191.808	104.52	0.0412921	479.016	5.58266	0.0412921	0.0412921	0.0412921	0.0412921
ENSPMAG00000008980	zgc:158328	97.8864	6.87694	2.75034	2.50039	0.0124055	0.0674523	146.512	0.815522	781.452	0.0412921	0.0412921	431.343	222.212	0.0412921	22.661	5.20174	0.0412921	2.09072	0.0412921	0.0412921	0.0412921	0.0412921	3.91244
ENSPMAG00000004442	reps1	59.3293	5.47564	2.19132	2.49878	0.0124621	0.0676389	88.3293	1.53253	232.606	7.20507	158.018	431.343	0.0412921	0.150262	24.1917	2.12958	27.1279	0.480828	0.0412921	0.0412921	7.49748	0.0412921	0.0412921
ENSPMAG00000007902	ptdss1a	16.4529	6.55624	2.6253	2.49733	0.0125132	0.0676445	24.7454	0.0412921	0.0412921	0.0412921	30.8777	115.085	16.8469	14.623	0.0412921	30.7994	0.0412921	39.0561	0.0412921	0.0412921	0.0412921	0.0412921	0.0412921
ENSPMAG00000005165	cenpv	23.5587	7.13363	2.85691	2.49698	0.0125257	0.0676445	35.3999	0.0412921	0.0412921	184.194	4.77482	0.0412921	0.0412921	1.26661	52.8933	110.663	0.0412921	0.0412921	0.0412921	0.0412921	0.0412921	0.0412921	0.0412921
ENSPMAG00000009466	rsph3	37.413	7.7464	3.10246	2.49685	0.0125301	0.0676445	56.1813	0.0412921	3.10182	0.0412921	5.50809	460.093	0.0412921	1.74112	91.1619	0.0412921	0.0412921	0.0412921	0.0412921	0.0412921	0.0412921	0.0412921	0.0412921
ENSPMAG00000004221	OXSM	42.4948	7.9341	3.17963	2.49529	0.0125854	0.0677544	63.7994	0.0412921	0.83549	0.0412921	0.0412921	517.595	0.0412921	0.0412921	0.461577	118.855	0.0412921	0.0412921	0.0412921	0.0412921	0.0412921	0.0412921	0.0412921
ENSPMAG00000006806	sntg2	42.6904	7.93323	3.17963	2.49502	0.0125951	0.0677544	114.813	0.0412921	0.0412921	5.47827	0.519231	632.597	507.207	0.553652	1.61227	0.0412921	0.0412921	0.0412921	0.0412921	0.0412921	0.0412921	0.0412921	0.0412921
ENSPMAG00000003350	pik3r2	92.347	5.30945	2.13082	2.49175	0.0127117	0.0682608	137.021	3.20372	18.2012	422.697	54.9272	0.0412921	368.901	0.0412921	191.043	2.12958	3.17295	309.059	0.0412921	0.0412921	0.491064	0.0412921	15.4036
ENSPMAG00000004775	SNX31	24.0204	7.15884	2.87381	2.49106	0.0127363	0.0682721	145.588	0.0412921	0.0412921	1101.51	0.0412921	0.0412921	75.5226	219.139	15.3899	44.1101	0.0412921	0.0412921	0.0412921	0.0412921	0.0412921	0.0412921	0.0412921
ENSPMAG00000002417	zgc:136439	41.9308	7.91394	3.17965	2.48893	0.0128128	0.0685608	62.9536	0.0412921	0.0412921	1.59239	0.0412921	517.595	0.0412921	0.0412921	0.461577	109.64	0.0412921	0.0412921	0.0412921	0.0412921	0.0412921	0.0412921	0.0412921
ENSPMAG00000005168	ift88	41.6192	7.91057	3.17966	2.48787	0.0128512	0.0686454	62.4906	0.0412921	155.601	1.16031	0.0412921	402.592	58.7581	0.0412921	6.58799	0.0412921	0.0412921	0.0412921	0.0412921	0.0412921	0.0412921	0.0412921	0.0412921
ENSPMAG00000006378	unknown	15.4585	6.54235	2.63284	2.4849	0.0129588	0.068867	23.2534	0.0412921	0.0412921	54.4742	1.84138	0.0412921	0.0412921	0.633063	0.0412921	37.9667	3.17295	134.28	0.0412921	0.0412921	0.0412921	0.0412921	0.0412921
ENSPMAG00000003681	gigfy2	27.8241	7.31649	2.94458	2.48473	0.0129649	0.068867	41.7976	0.0412921	0.456321	0.0412921	43.6357	287.589	0.0412921	65.5149	0.0412921	0.0412921	0.0412921	20.5738	0.0412921	0.0412921	0.0412921	0.0412921	0.0412921
ENSPMAG00000004291	vps45	34.5058	5.55596	2.23632	2.48442	0.0129763	0.068867	51.151	1.41293	0.0412921	171.891	0.0412921	115.085	96.4782	1.97831	46.3876	0.0412921	13.9915	65.5742	5.58266	0.0412921	0.0412921	0.0412921	1.35809
ENSPMAG00000007961	poc5	14.7593	6.47961	2.60893	2.48363	0.0130051	0.068867	22.2047	0.0412921	0.0412921	3.53554	25.1586	0.0412921	0.0412921	160.107	18.8341	13.3931	0.853312	0.0412921	0.0412921	0.0412921	0.0412921	0.0412921	0.0412921
ENSPMAG00000002995	rhcga	134.516	7.77448	3.13033	2.4836	0.0130062	0.068867	201.281	1.14957	554.213	1014.1	406.285	0.0412921	0.0412921	0.0412921	37.9685	0.0412921	0.0412921	0.0412921	5.58266	0.0412921	0.0412921	0.0412921	0.0412921
ENSPMAG00000002754	unknown	133.207	-7.64072	3.07917	-2.48142	0.013086	0.0691691	2.14097	395.489	0.0412921	0.0412921	0.0412921	0.0412921	21.0381	0.0412921	0.0412921	0.0412921	0.0412921	0.0412921	1864.71	112.608	0.0412921	0.0412921	0.0412921
ENSPMAG00000003065	tubgcp2	38.1647	7.80445	3.14899	2.4784	0.0131973	0.0696168	57.3086	0.0412921	0.0412921	0.0412921	0.0412921	86.3346	318.607	0.474111	0.0412921	102.472	64.9915	0.0412921	0.0412921	0.0412921	0.0412921	0.0412921	0.0412921
ENSPMAG00000004242	tmem38a	40.7895	7.87891	3.1797	2.47788	0.0132166	0.0696168	61.242	0.0412921	0.0412921	168.438	0.0412921	431.343	4.2733	0.0412921	8.11879	0.0412921	0.0412921	0.0412921	0.0412921	0.0412921	0.0412921	0.0412921	0.0412921
ENSPMAG00000000183	RHOT1 (1 of 2)	17.5207	6.05971	2.44777	2.4756	0.0133011	0.0699405	99.8794	0.126695	212.222	0.510927	0.0412921	28.8332	4.2733	13.8327	1.22926	0.0412921	0.0412921	737.768	0.0412921	0.468305	0.0412921	0.0412921	0.0412921
ENSPMAG00000001046	C16orf62 (1 of 2)	84.9714	5.54861	2.24261	2.47417	0.0133546	0.0700999	126.378	2.35645	342.828	34.1853	71.3513	517.595	0.0412921	0.553652	5.82259	68.6837	0.0412921	222.674	0.0412921	0.0412921	11.6171	0.0412921	0.0412921
ENSPMAG00000003157	CSMD3	40.3166	7.85968	3.17973	2.47181	0.0134431	0.0704429	60.5368	0.0412921	6.49936	4.83071	0.0412921	431.343	159.345	0.0412921	3.14353	0.0412921	0.0412921	0.0412921	0.0412921	0.0412921	0.0412921	0.0412921	0.0412921
ENSPMAG00000002711	zgc:110224	15.5098	6.38863	2.5897	2.46694	0.0136273	0.0711708	91.7553	0.0412921	4.61189	684.943	0.666601	201.337	0.0412921	0.314232	23.4264	2.12958	0.0412921	0.0412921	0.0412921	0.0412921	0.0412921	0.0412921	0.0412921
ENSPMAG00000001049	bcl9	21.6519	6.92761	2.80823	2.4669	0.013629	0.0711708	32.5425	0.0412921	0.83549	0.0412921	0.0412921	258.839	0.0412921	0.150262	9.26687	0.0412921	6.26412	49.9044	0.0412921	0.0412921	0.0412921	0.0412921	0.0412921
ENSPMAG00000009801	unknown	17.3062	6.68552	2.71155	2.46557	0.0136796	0.0713127	26.0249	0.0412921	0.456321	0.0412921	81.6164	28.8332	4.2733	107.319	37.5858	0.0412921	0.0412921	0.0412921	0.0412921	0.0412921	0.0412921	0.0412921	0.0412921
ENSPMAG00000000747	unknown	59.3589	-6.19271	2.51332	-2.46396	0.0137411	0.0714827	2.25578	173.745	0.83549	3.75141	0.221531	0.0412921	0.0412921	7.51067	10.0323	0.0412921	0.0412921	0.0412921	814.139	0.0412921	54.4601	0.0412921	0.0412921
ENSPMAG00000005746	iqgap1	137.32	4.55184	1.84772	2.46349	0.0137594	0.0714827	201.546	9.09175	40.0947	859.342	110.505	575.096	4.2733	132.133	221.658	41.0384	24.8097	6.51095	44.0856	1.2493	0.0412921	0.0412921	0.0412921
ENSPMAG00000004846	prss16 (2 of 2)	39.3794	7.81424	3.17979	2.45747	0.0139918	0.0725422	368.507	0.0412921	3093.85	2.24022	0.0412921	575.096	0.0412921	0.0412921	0.461577	0.0412921	13.2188	0.0412921	0.0412921	0.0412921	0.0412921	0.0412921	0.0412921
ENSPMAG00000004632	rnf34a	25.1842	7.21861	2.938	2.45698	0.0140111	0.0725422	37.8378	0.0412921	0.456321	73.2523	0.0412921	0.0412921	259.932	40.6222	3.90901	0.0412921	0.0412921	0.0412921	0.0412921	0.0412921	0.0412921	0.0412921	0.0412921
ENSPMAG00000007667	prpf39	377.566	5.85649	2.38552	2.45502	0.0140878	0.0727269	561.427	10.0429	3327.13	144.911	1199.92	230.088	0.0412921	344.551	99.1983	268.344	0.0412921	0.0412921	49.586	0.0412921	0.0412921	0.0412921	0.504794
ENSPMAG00000008258	mettl17	16.3592	6.48504	2.64255	2.45408	0.0141245	0.0727269	24.6077	0.0412921	0.0412921	0.292597	0.0412921	201.337	4.2733	0.712387	26.4879	12.3692	0.0412921	0.480828	0.0412921	0.0412921	0.0412921	0.0412921	0.0412921
ENSPMAG00000000698	SLC8B1	28.0285	7.31126	2.97958	2.45379	0.0141361	0.0727269	83.287	0.0412921	17.4462	414.711	0.0412921	373.841	0.0412921	0.0412921	8.50148	0.0412921	0.0412921	18.163	0.0412921	0.0412921	0.0412921	0.0412921	0.0412921
ENSPMAG00000007282	cstf3	14.7649	6.47511	2.639	2.45362	0.0141427	0.0727269	128.594	0.0412921	0.0412921	0.0412921	45.982	1063.86	0.0412921	7.27359	0.461577	59.4686	107.491	1.28663	0.0412921	0.0412921	0.0412921	0.0412921	0.0412921
ENSPMAG00000006503	sirt2	122.128	5.0198	2.04776	2.45137	0.0142315	0.0730598	180.31	5.96997	195.614	338.088	217.115	201.337	482.061	218.823	94.6061	55.373	0.0412921	0.0412921	27.5844	0.0412921	2.14155	0.0412921	0.0412921
ENSPMAG00000006487	tfam	23.7101	7.13536	2.91375	2.44885	0.0143311	0.073447	35.6265	0.0412921	0.0412921	0.292597	0.0412921	0.0412921	142.58	64.4086	32.9936	115.783	0.0412921	0.0412921	0.0412921	0.0412921	0.0412921	0.0412921	0.0412921
ENSPMAG00000007788	si:ch211-212g7.6	38.8243	-5.96115	2.43712	-2.44598	0.0144461	0.0739114	1.48823	113.677	0.0412921	0.0412921	0.519231	0.0412921	0.0412921	0.0412921	0.845941	0.0412921	3.94578	9.32356	434.613	0.0412921	119.137	0.0412921	14.5525
ENSPMAG00000001510	vcp	38.1096	7.77533	3.17984	2.4452	0.0144774	0.0739467	57.2221	0.0412921	0.0412921	0.0412921	0.0412921	431.343	96.4782	0.0412921	0.0412921	9.29748	34.8552	0.0412921	0.0412921	0.0412921	0.0412921	0.0412921	0.0412921
ENSPMAG00000004859	H1-9P	21.5931	6.23726	2.55233	2.44376	0.0145352	0.0741172	32.4141	0.131246	4.61189	8.2843	48.7682	258.839	0.0412921	0.712387	2.76077	0.0412921	0.0412921	0.0412921	0.0412921	0.0412921	0.491064	0.0412921	0.0412921
ENSPMAG00000009666	unknown	117.381	5.16005	2.11378	2.44114	0.0146408	0.0743196	173.645	5.06033	0.0412921	68.7197	615.546	0.0412921	209.638	367.152	12.3284	413.737	48.7643	0.480828	16.5836	0.0412921	0.0412921	0.0412921	8.59414
ENSPMAG00000005169	pigl	38.0067	7.76237	3.17986	2.4411	0.0146424	0.0743196	102.053	0.0412921	0.0412921	450.325	1.25437	546.345	0.0412921	0.0412921	18.4514	0.0412921	3.94578	0.0412921	0.0412921	0.0412921	0.0412921	0.0412921	0.0412921
ENSPMAG00000006271	unknown	37.8928	7.76191	3.17986	2.44096	0.0146484	0.0743196	56.8888	0.0412921	0.0412921	0.0412921	0.0412921	488.844	79.7137	0.0412921	0.0412921	0.0412921	0.0412921	0.0412921	0.0412921	0.0412921	0.0412921	0.0412921	0.0412921
ENSPMAG00000000493	dnaja1 (1 of 2)	36.5824	6.65901	2.73067	2.43859	0.0147445	0.0746825	54.8531	0.213954	0.0412921	105.844	45.3954	287.589	0.0412921	0.0412921	29.5494	79.9466	0.0412921	0.0412921	0.0412921	0.0412921	0.904602	0.0412921	0.0412921
ENSPMAG00000008991	timeless	23.4566	6.34559	2.60392	2.43694	0.0148121	0.0749	35.2082	0.133993	0.0412921	0.0412921	7.41453	287.589	37.8026	2.05737	1.61227	15.4409	0.0412921	0.0412921	0.0412921	0.0412921	0.0412921	0.0412921	0.504794
ENSPMAG00000006498	HEATR1 (2 of 2)	23.5299	7.09265	2.91347	2.43443	0.0149151	0.0751522	35.3568	0.0412921	0.0412921	5.04657	75.4574	143.836	0.0412921	0.0412921	8.11879	120.902	0.0412921	0.0412921	0.0412921	0.0412921	0.0412921	0.0412921	0.0412921
ENSPMAG00000003298	cilp (2 of 2)	36.979	7.74098	3.17989	2.43436	0.0149183	0.0751522	55.5259	0.0412921	0.0412921	0.0412921	0.0412921	316.34	0.0412921	0.0412921	0.0412921	201.79	36.4006	0.480828	0.0412921	0.0412921	0.0412921	0.0412921	0.0412921
ENSPMAG00000009395	unknown	45.2402	-4.51948	1.85687	-2.43392	0.0149363	0.0751522	200.508	125.941	0.83549	0.510927	0.221531	1955.13	0.0412921	3.79629	25.7225	17.4887	0.853312	0.480828	192.596	33.1783	403.383	0.0412921	0.504794
ENSPMAG00000006144	prpf6	25.315	7.18941	2.95502	2.43295	0.0149764	0.0752292	38.034	0.0412921	0.0412921	0.510927	38.5032	201.337	0.0412921	0.0412921	120.246	19.5365	0.0412921	0.0412921	0.0412921	0.0412921	0.0412921	0.0412921	0.0412921
ENSPMAG00000006651	ablim1b	143.115	5.13399	2.11115	2.43185	0.0150221	0.0753341	211.899	5.75242	0.456321	149.444	110.798	632.597	180.3	8.53801	91.9273	216.125	728.763	0.0412921	0.0412921	0.0412921	0.0412921	0.0412921	28.5969
ENSPMAG00000002969	si:dkey-239b22.1	222.959	4.9757	2.04742	2.43023	0.0150891	0.0755452	329.259	10.5736	233.738	117.5	15.3334	1868.88	121.625	0.633063	13.0938	343.088	0.0412921	578.659	33.0848	0.0412921	0.0412921	0.0412921	19.6595
ENSPMAG00000001080	plxdc1	36.8472	7.72279	3.17992	2.42861	0.0151567	0.0757585	55.3245	0.0412921	0.0412921	0.0412921	0.0412921	460.093	0.0412921	0.0412921	3.14353	0.0412921	89.7188	0.0412921	0.0412921	0.0412921	0.0412921	0.0412921	0.0412921
ENSPMAG00000000858	st8sia6	35.866	7.71846	3.17992	2.42725	0.0152139	0.0759194	252.236	0.0412921	0.83549	0.0412921	0.0412921	1983.88	536.545	0.0412921	0.0412921	0.0412921	0.853312	0.0412921	0.0412921	0.0412921	0.0412921	0.0412921	0.0412921
ENSPMAG00000008926	pcgf5b	35.783	7.71599	3.17993	2.42647	0.0152466	0.0759579	286.617	0.0412921	0.0412921	0.0412921	46.5686	2328.89	469.487	0.0412921	0.845941	0.0412921	0.0412921	20.172	0.0412921	0.0412921	0.0412921	0.0412921	0.0412921
ENSPMAG00000006102	flot2a	18.982	6.8256	2.81624	2.42366	0.015365	0.0764219	28.5348	0.0412921	0.0412921	92.0304	0.0412921	0.0412921	0.0412921	13.9118	40.2646	135.237	0.0412921	3.69823	0.0412921	0.0412921	0.0412921	0.0412921	0.0412921
ENSPMAG00000003168	MUC4 (2 of 2)	36.3702	7.70432	3.17994	2.42278	0.015402	0.0764581	54.6088	0.0412921	1.2136	0.0412921	0.0412921	431.343	113.243	0.0412921	0.0412921	0.0412921	0.0412921	0.0412921	0.0412921	0.0412921	0.0412921	0.0412921	0.0412921
ENSPMAG00000007353	wdsub1	23.9765	7.09937	2.93084	2.4223	0.0154227	0.0764581	36.0264	0.0412921	0.0412921	27.9259	0.0412921	230.088	0.0412921	70.4935	30.6974	0.0412921	0.853312	0.0412921	0.0412921	0.0412921	0.0412921	0.0412921	0.0412921
ENSPMAG00000000687	ano11	57.85	7.09874	2.93263	2.4206	0.0154948	0.0766904	86.0816	1.56022	0.0412921	0.0412921	0.0412921	431.343	352.136	0.0412921	6.58799	24.6561	0.0412921	45.8865	0.0412921	0.0412921	0.0412921	7.63591	0.0412921
ENSPMAG00000003664	C19orf52	35.852	7.69534	3.17996	2.41995	0.0155226	0.0767028	53.8355	0.0412921	0.0412921	0.0412921	0.666601	316.34	0.0412921	147.542	73.5583	0.0412921	0.0412921	0.0412921	0.0412921	0.0412921	0.0412921	0.0412921	0.0412921
ENSPMAG00000001948	cnot10 (1 of 2)	36.2145	7.69093	3.17996	2.41856	0.0155822	0.076872	157.9	0.0412921	0.0412921	0.0412921	0.0412921	517.595	1035.29	0.0412921	18.8341	0.0412921	7.03687	0.0412921	0.0412921	0.0412921	0.0412921	0.0412921	0.0412921
ENSPMAG00000008549	ABTB1	18.8987	6.82018	2.82192	2.41686	0.015655	0.0770049	241.169	0.0412921	0.0412921	0.510927	110.212	2127.63	0.0412921	75.7091	31.8455	65.612	0.0412921	0.0412921	0.0412921	0.0412921	0.0412921	0.0412921	0.0412921
ENSPMAG00000000377	gabpb2a	35.3711	7.68519	3.17997	2.41675	0.0156599	0.0770049	53.1144	0.0412921	0.0412921	51.4525	0.0412921	172.587	285.078	0.0412921	0.0412921	0.0412921	0.0412921	21.7791	0.0412921	0.0412921	0.0412921	0.0412921	0.0412921
ENSPMAG00000001307	IK3	11.3096	5.97529	2.47354	2.41568	0.0157058	0.0771056	17.0343	0.0412921	36.3199	8.93184	0.0412921	86.3346	8.46461	0.0412921	1.22926	0.0412921	3.94578	24.9935	0.0412921	0.0412921	0.0412921	0.0412921	0.0412921
ENSPMAG00000003764	GIN1 (1 of 2)	35.804	7.6781	3.17998	2.41451	0.0157563	0.0771444	53.7626	0.0412921	0.0412921	0.0412921	0.0412921	460.093	75.5226	0.150262	1.61227	0.0412921	0.0412921	0.0412921	0.0412921	0.0412921	0.0412921	0.0412921	0.0412921
ENSPMAG00000001140	si:dkey-266h18.3	65.7249	6.39709	2.65004	2.41396	0.0157804	0.0771444	98.3128	0.730393	0.0412921	0.0412921	264.921	517.595	100.669	28.5314	0.845941	0.0412921	70.4006	0.0412921	0.0412921	0.0412921	0.0412921	0.0412921	3.4868
ENSPMAG00000009209	fastk	35.6538	7.67565	3.17999	2.41374	0.0157899	0.0771444	53.5385	0.0412921	0.0412921	0.0412921	40.9961	431.343	0.0412921	17.942	44.8568	0.0412921	0.0412921	0.0412921	0.0412921	0.0412921	0.0412921	0.0412921	0.0412921
ENSPMAG00000001413	unknown	118.579	4.89008	2.02782	2.4115	0.0158871	0.0774389	175.188	5.57555	25.7507	38.9337	12.8404	891.353	4.2733	5.13983	21.1302	0.0412921	128.355	624.062	0.0412921	0.859323	0.0412921	0.0412921	26.8946
ENSPMAG00000005106	klhl12	24.3151	7.10625	2.94721	2.41117	0.0159013	0.0774389	36.5345	0.0412921	0.0412921	38.0704	28.9713	287.589	0.0412921	0.0412921	7.35339	3.15374	0.0412921	0.0412921	0.0412921	0.0412921	0.0412921	0.0412921	0.0412921
ENSPMAG00000005533	NCBP1	51.8193	5.72132	2.37349	2.41051	0.0159304	0.0774566	76.4936	2.66849	0.0412921	191.101	460.25	28.8332	54.567	1.50389	20.7476	0.0412921	7.80962	0.0412921	5.58266	0.0412921	0.0412921	7.63591	0.0412921
ENSPMAG00000002459	unknown	107.562	6.29242	2.61146	2.40954	0.0159726	0.0775374	160.474	1.91845	0.0412921	458.959	757.643	0.0412921	0.0412921	176.861	194.105	0.0412921	0.853312	16.1541	0.0412921	9.42708	0.0412921	0.0412921	0.0412921
ENSPMAG00000000947	acadsb	20.0666	6.90431	2.86829	2.40712	0.0160791	0.0779297	100.871	0.0412921	6.49936	709.765	224.154	0.0412921	0.0412921	0.0412921	50.5971	17.4887	0.0412921	0.0412921	0.0412921	0.0412921	0.0412921	0.0412921	0.0412921
ENSPMAG00000005218	ubr3	37.0201	6.46791	2.68776	2.40643	0.0161092	0.0779513	55.0459	1.14957	0.0412921	0.0412921	123.117	373.841	0.0412921	0.0412921	1.99516	1.10494	24.037	26.1988	5.58266	0.0412921	0.0412921	0.0412921	0.0412921
ENSPMAG00000007213	kdelc1	18.8707	6.70024	2.78507	2.40577	0.0161383	0.0779675	28.3716	0.0412921	8.38679	12.817	0.0412921	258.839	0.0412921	0.791652	1.61227	1.10494	0.0412921	0.0412921	0.0412921	0.0412921	0.0412921	0.0412921	0.0412921
ENSPMAG00000004374	unknown	34.5599	7.6399	3.18004	2.40245	0.0162854	0.0785533	51.8976	0.0412921	0.0412921	1.59239	0.0412921	287.589	226.403	0.0412921	3.14353	0.0412921	0.0412921	0.0412921	0.0412921	0.0412921	0.0412921	0.0412921	0.0412921
ENSPMAG00000008610	slc30a6	34.6266	7.62799	3.18006	2.3987	0.0164536	0.0792384	51.9934	0.0412921	58.5909	0.0412921	0.960671	460.093	0.0412921	0.0412921	0.0412921	0.0412921	0.0412921	0.0412921	0.0412921	0.0412921	0.0412921	0.0412921	0.0412921
ENSPMAG00000002503	top3a	34.2163	7.61904	3.18007	2.39587	0.016581	0.0795449	51.382	0.0412921	136.728	1.37639	0.0412921	373.841	0.0412921	0.0412921	0.0412921	0.0412921	1.62699	0.0412921	0.0412921	0.0412921	0.0412921	0.0412921	0.0412921
ENSPMAG00000000730	DNAJC16	34.196	7.61878	3.18007	2.39579	0.0165846	0.0795449	51.3514	0.0412921	0.0412921	0.0412921	0.0412921	345.091	163.536	0.0412921	0.461577	4.17777	0.0412921	0.0412921	0.0412921	0.0412921	0.0412921	0.0412921	0.0412921
ENSPMAG00000004692	AP1M2 (2 of 2)	35.8745	6.1327	2.56005	2.39554	0.0165959	0.0795449	53.7127	0.378915	26.8831	0.0412921	13.867	258.839	0.0412921	0.474111	46.7703	0.0412921	0.0412921	190.129	0.0412921	0.0412921	1.7294	0.0412921	0.0412921
ENSPMAG00000000574	unknown	32.3117	7.55498	3.15786	2.39244	0.0167367	0.0800933	48.5289	0.0412921	40.8496	0.292597	0.0412921	143.836	280.887	0.0412921	19.2168	0.0412921	0.0412921	0.0412921	0.0412921	0.0412921	0.0412921	0.0412921	0.0412921
ENSPMAG00000004261	ECEL1	24.0583	7.11552	2.97557	2.39132	0.0167881	0.0802128	36.1492	0.0412921	82.7492	12.817	0.0412921	172.587	92.287	0.0412921	0.845941	0.0412921	0.0412921	0.0412921	0.0412921	0.0412921	0.0412921	0.0412921	0.0412921
ENSPMAG00000005190	unknown	38.433	6.52717	2.73165	2.38946	0.0168733	0.0803714	56.9596	1.56022	0.0412921	0.0412921	95.8408	230.088	209.638	0.0412921	0.845941	0.0412921	32.537	0.480828	0.0412921	0.0412921	0.0412921	7.63591	0.0412921
ENSPMAG00000007771	unknown	13.3052	6.21513	2.60109	2.38944	0.0168743	0.0803714	75.4279	0.0412921	0.0412921	58.5752	6.68129	115.085	0.0412921	556.732	8.11879	0.0412921	0.0412921	8.92176	0.0412921	0.0412921	0.0412921	0.0412921	0.0412921
ENSPMAG00000002629	UTP20 (1 of 3)	32.7162	7.58571	3.18013	2.38535	0.0170629	0.0811362	379.76	0.0412921	0.0412921	0.0412921	0.0412921	3306.41	490.443	0.0412921	0.461577	0.0412921	0.0412921	0.0412921	0.0412921	0.0412921	0.0412921	0.0412921	0.0412921
ENSPMAG00000000665	SLC12A2 (1 of 2)	32.6711	7.58398	3.18013	2.3848	0.0170883	0.0811362	224.451	0.0412921	0.0412921	4.18314	11.6673	1753.87	473.678	0.0412921	0.461577	0.0412921	0.0412921	0.480828	0.0412921	0.0412921	0.0412921	0.0412921	0.0412921
ENSPMAG00000005376	cacna2d4b	32.8734	6.85232	2.8749	2.38349	0.0171492	0.0812978	49.3291	0.133993	0.0412921	56.8485	2.42818	431.343	0.0412921	0.0412921	1.61227	0.0412921	0.853312	0.0412921	0.0412921	0.0412921	0.0412921	0.0412921	0.504794
ENSPMAG00000008025	sytl2b	32.5133	7.57299	3.18015	2.38133	0.0172501	0.0816488	48.8277	0.0412921	0.0412921	0.0412921	0.0412921	57.5839	322.798	102.973	4.67445	0.0412921	0.0412921	0.0412921	0.0412921	0.0412921	0.0412921	0.0412921	0.0412921
ENSPMAG00000002919	nhlrc2	33.4251	7.57042	3.18015	2.38052	0.0172881	0.0817009	98.0157	0.0412921	0.0412921	9.36352	0.960671	488.844	0.0412921	0.233326	2.37798	0.0412921	0.0412921	478.212	0.0412921	0.0412921	0.0412921	0.0412921	0.0412921
ENSPMAG00000002479	unknown	270.619	7.41886	3.11827	2.37916	0.017352	0.0818119	404.874	2.27406	1776.09	0.510927	0.0412921	1840.13	431.767	0.0412921	0.0412921	0.0412921	0.0412921	0.0412921	0.0412921	0.0412921	11.2051	0.0412921	0.0412921
ENSPMAG00000009725	mgat4b	32.9567	7.56521	3.18016	2.37888	0.0173655	0.0818119	49.4888	0.0412921	0.0412921	53.1792	0.0412921	345.091	0.0412921	0.0412921	0.0412921	96.3289	0.0412921	0.0412921	0.0412921	0.0412921	0.0412921	0.0412921	0.0412921
ENSPMAG00000005306	dlgap3	54.4712	7.00153	2.94558	2.37696	0.017456	0.0818617	81.2185	1.14957	0.0412921	0.0412921	0.0412921	661.348	83.9048	8.45899	0.845941	57.4208	0.0412921	0.0412921	5.58266	0.0412921	0.0412921	0.0412921	0.0412921
ENSPMAG00000005640	b3gntl1	21.6488	6.95844	2.92755	2.37688	0.0174597	0.0818617	32.5343	0.0412921	0.0412921	12.817	0.221531	172.587	0.0412921	109.295	0.0412921	0.0412921	0.0412921	30.2167	0.0412921	0.0412921	0.0412921	0.0412921	0.0412921
ENSPMAG00000007842	sf3b4	18.9173	6.81905	2.86945	2.37643	0.0174809	0.0818617	28.4371	0.0412921	8.0093	0.0412921	143.207	0.0412921	0.0412921	0.233326	51.7452	80.9704	0.0412921	0.0412921	0.0412921	0.0412921	0.0412921	0.0412921	0.0412921
ENSPMAG00000000473	unknown	12.5255	6.18428	2.60377	2.37512	0.0175431	0.0818617	18.8541	0.0412921	6.12187	74.7632	40.9961	57.5839	0.0412921	0.791652	8.11879	0.0412921	0.0412921	0.0412921	0.0412921	0.0412921	0.0412921	0.0412921	0.0412921
ENSPMAG00000001769	INPP1	32.8709	7.55138	3.18018	2.37451	0.0175721	0.0818617	49.36	0.0412921	0.0412921	0.0412921	20.1727	431.343	0.0412921	0.0412921	41.7953	0.0412921	0.0412921	0.0412921	0.0412921	0.0412921	0.0412921	0.0412921	0.0412921
ENSPMAG00000006094	nmnat2	8.435	-7.41824	3.12442	-2.37428	0.0175834	0.0818617	0.0412921	25.3628	0.0412921	0.0412921	0.0412921	0.0412921	0.0412921	0.0412921	0.0412921	0.0412921	0.0412921	0.0412921	0.0412921	13.3207	113.369	0.0412921	0.0412921
ENSPMAG00000006547	nup107	10.6568	5.92705	2.49721	2.37347	0.017622	0.0818617	16.0545	0.0412921	0.0412921	0.0412921	0.221531	57.5839	12.6558	16.8357	5.82259	2.12958	0.0412921	65.1724	0.0412921	0.0412921	0.0412921	0.0412921	0.0412921
ENSPMAG00000006068	WFIKKN1 (1 of 2)	32.6558	7.5478	3.18019	2.37338	0.017626	0.0818617	49.037	0.0412921	0.456321	0.0412921	0.0412921	373.841	0.0412921	0.0412921	0.0412921	115.783	0.0412921	0.0412921	0.0412921	0.0412921	0.0412921	0.0412921	0.0412921
ENSPMAG00000005620	gmnn	12.4404	6.20548	2.61524	2.37282	0.0176529	0.0818617	18.7265	0.0412921	1.5914	0.0412921	12.9871	28.8332	0.0412921	103.921	22.2783	17.4887	0.0412921	0.0412921	0.0412921	0.0412921	0.0412921	0.0412921	0.0412921
ENSPMAG00000008945	cx39.9	32.7186	7.54427	3.18019	2.37227	0.0176792	0.0818617	49.1314	0.0412921	0.0412921	58.5752	1.10755	431.343	0.0412921	0.0412921	0.0412921	0.0412921	0.0412921	0.0412921	0.0412921	0.0412921	0.0412921	0.0412921	0.0412921
ENSPMAG00000009847	unknown	23.1544	7.03676	2.96668	2.37193	0.0176955	0.0818617	125.745	0.0412921	0.0412921	0.0412921	0.0412921	258.839	909.554	10.9088	2.37798	5.20174	70.4006	0.0412921	0.0412921	0.0412921	0.0412921	0.0412921	0.0412921
ENSPMAG00000004906	BSPRY (25 of 51)	32.8201	7.54211	3.1802	2.37159	0.0177119	0.0818617	98.7429	0.0412921	0.0412921	0.0412921	0.0412921	488.844	494.634	0.0412921	1.61227	0.0412921	0.0412921	2.09072	0.0412921	0.0412921	0.0412921	0.0412921	0.0412921
ENSPMAG00000007425	pms2	34.6584	6.41022	2.70328	2.37128	0.0177268	0.0818617	51.5033	1.14957	1.2136	0.944138	0.0412921	28.8332	100.669	0.0412921	45.6222	0.0412921	0.0412921	337.586	5.58266	0.0412921	0.0412921	0.0412921	0.0412921
ENSPMAG00000008283	ACLY (2 of 2)	230.382	-5.95585	2.51305	-2.36997	0.0177895	0.081991	10.6328	670.069	59.3458	24.2566	0.0412921	0.0412921	12.6558	1.18749	6.58799	2.12958	0.0412921	0.0412921	2893.28	0.0412921	456.937	0.0412921	0.0412921
ENSPMAG00000007212	fgfr2	32.3868	7.53538	3.18021	2.36946	0.0178141	0.081991	48.6339	0.0412921	0.0412921	0.0412921	0.0412921	373.841	8.46461	0.0412921	0.0412921	0.0412921	0.0412921	103.744	0.0412921	0.0412921	0.0412921	0.0412921	0.0412921
ENSPMAG00000001386	paxip1 (1 of 2)	28.5897	6.11443	2.58101	2.36901	0.0178359	0.081991	42.4004	1.14957	0.83549	30.9477	51.1145	201.337	0.0412921	0.0412921	58.6336	80.9704	0.0412921	0.0412921	5.58266	0.0412921	0.0412921	0.0412921	0.0412921
ENSPMAG00000007060	itpr1a	32.4564	7.52829	3.18022	2.36722	0.0179221	0.0822627	75.0563	0.0412921	263.936	0.0412921	0.0412921	460.093	0.0412921	0.0412921	1.99516	7.24963	17.0825	0.0412921	0.0412921	0.0412921	0.0412921	0.0412921	0.0412921
ENSPMAG00000005320	nudt4b	31.7474	7.5195	3.18023	2.36445	0.018057	0.0825935	47.6788	0.0412921	0.0412921	0.0412921	160.511	258.839	0.0412921	0.0412921	56.3374	0.0412921	0.853312	0.0412921	0.0412921	0.0412921	0.0412921	0.0412921	0.0412921
ENSPMAG00000006763	SLC22A17	32.1733	7.51839	3.18024	2.3641	0.0180739	0.0825935	48.317	0.0412921	0.83549	50.3733	0.371279	431.343	0.0412921	0.0412921	0.0412921	0.0412921	0.0412921	0.0412921	0.0412921	0.0412921	0.0412921	0.0412921	0.0412921
ENSPMAG00000010020	zgc:162509	32.1732	7.51827	3.18024	2.36406	0.0180758	0.0825935	48.3135	0.0412921	0.0412921	0.0412921	0.0412921	431.343	0.0412921	0.0412921	5.05717	0.0412921	46.4461	0.0412921	0.0412921	0.0412921	0.0412921	0.0412921	0.0412921
ENSPMAG00000008152	zrsr2	19.3252	6.84903	2.89849	2.36296	0.0181294	0.0826403	29.0496	0.0412921	0.0412921	26.415	223.567	0.0412921	0.0412921	0.0412921	2.76077	35.9189	1.62699	0.0412921	0.0412921	0.0412921	0.0412921	0.0412921	0.0412921
ENSPMAG00000003734	ppp1r13l	31.7494	7.50519	3.17648	2.36274	0.0181405	0.0826403	47.6858	0.0412921	92.5635	3.31967	0.0412921	373.841	0.0412921	0.0412921	5.82259	1.10494	0.0412921	0.0412921	0.0412921	0.0412921	0.0412921	0.0412921	0.0412921
ENSPMAG00000004818	parp6a	29.5566	7.41735	3.14098	2.36148	0.0182022	0.082797	44.3962	0.0412921	0.0412921	0.292597	0.0412921	201.337	150.963	0.0412921	19.2168	0.0412921	71.9461	0.0412921	0.0412921	0.0412921	0.0412921	0.0412921	0.0412921
ENSPMAG00000006969	unknown	31.5839	7.49225	3.18028	2.35585	0.0184805	0.0838411	47.4254	0.0412921	0.0412921	0.0412921	0.0412921	402.592	71.3315	0.0412921	0.0412921	0.0412921	0.0412921	0.0412921	0.0412921	0.0412921	0.0412921	0.0412921	0.0412921
ENSPMAG00000000443	mbd3b	496.367	-6.47793	2.75002	-2.3556	0.018493	0.0838411	16.1541	1456.97	18.9561	0.0412921	43.3424	0.0412921	0.0412921	0.474111	0.0412921	0.0412921	0.0412921	98.521	1045.15	7.8696	0.0412921	6231.76	0.0412921
ENSPMAG00000009371	setd6	19.4813	6.84734	2.90737	2.35516	0.0185147	0.0838411	115.54	0.0412921	0.0412921	1.80836	39.9696	862.603	243.167	1.97831	0.0412921	0.0412921	0.0412921	5.70734	0.0412921	0.0412921	0.0412921	0.0412921	0.0412921
ENSPMAG00000002198	bcl2l1	31.2697	7.48526	3.18029	2.35364	0.0185907	0.0840023	46.9622	0.0412921	0.0412921	4.61486	0.813707	345.091	0.0412921	0.0412921	0.0412921	118.855	0.0412921	0.0412921	0.0412921	0.0412921	0.0412921	0.0412921	0.0412921
ENSPMAG00000006863	slc39a4	31.2428	7.48431	3.18029	2.35334	0.0186056	0.0840023	46.922	0.0412921	109.55	0.0412921	0.0412921	345.091	0.0412921	3.40112	0.0412921	0.0412921	0.0412921	10.9307	0.0412921	0.0412921	0.0412921	0.0412921	0.0412921
ENSPMAG00000009059	COL4A3BP (2 of 2)	22.796	6.99575	2.97364	2.35259	0.0186431	0.0840463	34.2555	0.0412921	0.0412921	5.47827	12.4005	316.34	0.0412921	7.66872	0.461577	0.0412921	0.0412921	0.0412921	0.0412921	0.0412921	0.0412921	0.0412921	0.0412921
ENSPMAG00000002035	arf3b (2 of 3)	17.3977	6.69976	2.85028	2.35056	0.0187453	0.0843758	26.1585	0.0412921	0.0412921	29.6526	0.0412921	0.0412921	4.2733	113.562	16.538	97.3528	0.0412921	0.0412921	0.0412921	0.0412921	0.0412921	0.0412921	0.0412921
ENSPMAG00000003090	creb3l3l	26.8137	7.29434	3.10393	2.35003	0.0187718	0.0843758	40.2821	0.0412921	0.0412921	0.0412921	64.4591	57.5839	243.167	0.0412921	0.461577	36.9428	0.0412921	0.0412921	0.0412921	0.0412921	0.0412921	0.0412921	0.0412921
ENSPMAG00000006039	unknown	13.876	6.36454	2.70902	2.34939	0.0188042	0.0843963	173.262	0.0412921	0.0412921	14.7596	0.813707	1523.87	167.727	0.0412921	3.14353	20.5604	1.62699	0.0412921	0.0412921	0.0412921	0.0412921	0.0412921	0.0412921
ENSPMAG00000002722	ogfod2	31.1155	7.46286	3.18033	2.34657	0.0189472	0.0849124	94.7269	0.0412921	0.0412921	0.292597	480.047	460.093	0.0412921	0.0412921	6.58799	0.0412921	0.0412921	0.0412921	0.0412921	0.0412921	0.0412921	0.0412921	0.0412921
ENSPMAG00000009418	cenpi	30.9109	7.46041	3.18033	2.34579	0.0189866	0.0849635	46.4235	0.0412921	0.456321	60.0861	0.0412921	402.592	0.0412921	0.0412921	0.0412921	0.0412921	0.853312	0.0412921	0.0412921	0.0412921	0.0412921	0.0412921	0.0412921
ENSPMAG00000007253	ttc21b	19.0415	5.38061	2.29632	2.34315	0.0191219	0.0854432	28.5046	0.304652	4.98939	27.71	21.7858	143.836	41.9937	0.0412921	29.1667	15.4409	0.0412921	0.0412921	0.0412921	0.0412921	0.0412921	0.0412921	1.35809
ENSPMAG00000000241	nme6	80.7019	6.2768	2.68152	2.34076	0.0192444	0.0855511	120.019	2.24967	0.0412921	290.603	486.059	86.3346	8.46461	0.0412921	82.7428	245.818	0.0412921	0.0412921	11.0832	0.0412921	0.0412921	0.0412921	0.0412921
ENSPMAG00000007578	STXBP6 (2 of 2)	30.5981	7.4437	3.18036	2.34052	0.0192569	0.0855511	45.9584	0.0412921	0.456321	0.0412921	0.0412921	402.592	50.3759	0.0412921	0.461577	0.0412921	5.49135	0.0412921	0.0412921	0.0412921	0.0412921	0.0412921	0.0412921
ENSPMAG00000001772	nrf1 (2 of 2)	30.5465	7.44213	3.18037	2.34002	0.0192826	0.0855511	45.8734	0.0412921	0.0412921	32.4585	0.0412921	402.592	0.0412921	23.3948	0.0412921	0.0412921	0.0412921	0.0412921	0.0412921	0.0412921	0.0412921	0.0412921	0.0412921
ENSPMAG00000002652	foxp2 (1 of 2)	30.6674	7.44025	3.18037	2.33943	0.0193132	0.0855511	72.8098	0.0412921	0.0412921	0.0412921	0.0412921	460.093	0.0412921	0.0412921	0.0412921	0.0412921	0.0412921	267.674	0.0412921	0.0412921	0.0412921	0.0412921	0.0412921
ENSPMAG00000006025	yy1b	30.5537	7.4384	3.18037	2.33885	0.0193434	0.0855511	45.8801	0.0412921	0.0412921	0.0412921	0.0412921	431.343	0.0412921	0.0412921	0.0412921	0.0412921	27.1279	0.0412921	0.0412921	0.0412921	0.0412921	0.0412921	0.0412921
ENSPMAG00000005572	ppig (2 of 2)	94.2177	5.50577	2.35422	2.33868	0.0193521	0.0855511	139.75	3.34976	27.6381	12.817	718.489	86.3346	163.536	0.0412921	144.355	243.77	0.0412921	0.480828	16.5836	0.0412921	0.0412921	0.0412921	0.0412921
ENSPMAG00000009547	unknown	82.6278	6.38292	2.73034	2.33778	0.0193986	0.0855511	123.513	1.03817	48.3991	0.727761	198.345	661.348	0.0412921	0.0412921	0.461577	325.682	0.0412921	0.0412921	0.0412921	0.0412921	5.02566	0.0412921	0.0412921
ENSPMAG00000008223	tbc1d17	15.1587	5.79821	2.4805	2.33751	0.0194125	0.0855511	120.822	0.131246	0.0412921	0.0412921	87.7754	57.5839	0.0412921	0.0412921	23.4264	4.17777	988.399	46.6901	0.0412921	0.0412921	0.491064	0.0412921	0.0412921
ENSPMAG00000010418	unknown	29.6063	7.43365	3.18038	2.33734	0.0194213	0.0855511	44.4673	0.0412921	0.0412921	0.0412921	0.0412921	86.3346	222.212	0.0412921	24.1917	111.687	0.0412921	0.0412921	0.0412921	0.0412921	0.0412921	0.0412921	0.0412921
ENSPMAG00000004477	scn1ba	30.2012	7.43262	3.18038	2.33702	0.0194381	0.0855511	45.3555	0.0412921	0.0412921	96.9947	0.0412921	345.091	0.0412921	0.0412921	11.1803	0.0412921	0.0412921	0.0412921	0.0412921	0.0412921	0.0412921	0.0412921	0.0412921
ENSPMAG00000009436	asmtl	30.4271	7.43152	3.18038	2.33667	0.0194562	0.0855511	45.6902	0.0412921	0.0412921	0.0412921	0.0412921	431.343	25.2292	0.0412921	0.0412921	0.0412921	0.0412921	0.0412921	0.0412921	0.0412921	0.0412921	0.0412921	0.0412921
ENSPMAG00000009650	hepacam	23.9629	7.32037	3.13406	2.33575	0.0195043	0.0856384	113.526	0.21942	776.922	74.3315	0.0412921	0.0412921	0.0412921	0.0412921	9.26687	274.487	0.0412921	0.0412921	0.0412921	0.0412921	0.0412921	0.0412921	0.93193
ENSPMAG00000009880	IP6K2 (2 of 2)	193.883	-6.69304	2.86866	-2.33316	0.0196397	0.0858992	5.37122	571.079	0.0412921	50.5891	1.98809	0.0412921	0.0412921	0.0412921	0.845941	0.0412921	0.0412921	0.0412921	269.601	0.0412921	0.0412921	2575.84	9.87093
ENSPMAG00000002069	unknown	30.1974	7.42022	3.1804	2.33311	0.0196425	0.0858992	45.3536	0.0412921	0.0412921	2.24022	1.25437	431.343	0.0412921	0.0412921	18.4514	0.0412921	0.0412921	0.0412921	0.0412921	0.0412921	0.0412921	0.0412921	0.0412921
ENSPMAG00000009857	pdss1	26.8269	7.28515	3.12335	2.33248	0.0196754	0.0858992	40.3018	0.0412921	0.456321	0.0412921	32.3441	143.836	0.0412921	0.0412921	1.22926	0.0412921	224.946	0.0412921	0.0412921	0.0412921	0.0412921	0.0412921	0.0412921
ENSPMAG00000004486	unknown	29.2127	7.41815	3.18041	2.33245	0.019677	0.0858992	43.8769	0.0412921	0.0412921	0.0412921	140.86	86.3346	0.0412921	0.0412921	5.43988	205.886	0.0412921	0.0412921	0.0412921	0.0412921	0.0412921	0.0412921	0.0412921
ENSPMAG00000003903	unknown	29.7365	7.41401	3.18042	2.33114	0.0197458	0.0859647	44.6624	0.0412921	0.0412921	0.0412921	0.0412921	287.589	150.963	0.0412921	6.97069	0.0412921	0.853312	0.0412921	0.0412921	0.0412921	0.0412921	0.0412921	0.0412921
ENSPMAG00000002336	tlr7	208.997	7.27213	3.11963	2.33109	0.0197487	0.0859647	312.457	2.24967	0.0412921	1.16031	16.3599	287.589	0.0412921	0.0412921	0.0412921	441.382	0.0412921	2377.87	11.0832	0.0412921	0.0412921	0.0412921	0.0412921
ENSPMAG00000000351	unknown	30.0371	7.41195	3.18042	2.33049	0.0197801	0.0859782	45.1093	0.0412921	13.294	0.0412921	0.0412921	431.343	0.0412921	6.1672	0.0412921	0.0412921	0.0412921	0.0412921	0.0412921	0.0412921	0.0412921	0.0412921	0.0412921
ENSPMAG00000007290	unknown	29.2488	7.40644	3.18043	2.32875	0.0198721	0.0860899	43.9309	0.0412921	163.906	0.0412921	0.0412921	172.587	100.669	1.89925	0.0412921	0.0412921	0.0412921	0.0412921	0.0412921	0.0412921	0.0412921	0.0412921	0.0412921
ENSPMAG00000007306	kif15	16.9913	6.55675	2.81562	2.32871	0.0198744	0.0860899	25.5519	0.0412921	30.2804	0.292597	0.371279	201.337	16.8469	0.0412921	0.0412921	6.22569	0.0412921	0.0412921	0.0412921	0.0412921	0.0412921	0.0412921	0.0412921
ENSPMAG00000006711	PFKP	99.5473	5.67536	2.43765	2.32821	0.019901	0.0860899	148.117	2.60362	0.0412921	69.3672	246.15	632.597	523.972	0.314232	0.0412921	2.12958	0.853312	5.70734	0.0412921	0.0412921	12.8529	0.0412921	0.0412921
ENSPMAG00000006598	YWHAE (2 of 2)	63.0334	5.54439	2.38175	2.32786	0.0199193	0.0860899	93.8374	1.61492	12.9165	393.127	12.2539	0.0412921	0.0412921	45.6007	65.9046	407.594	0.853312	0.0412921	0.0412921	0.0412921	7.90945	0.0412921	0.0412921
ENSPMAG00000007126	TNNT3 (3 of 3)	29.1714	7.39658	3.18045	2.32564	0.0200377	0.0864786	43.8148	0.0412921	0.0412921	0.0412921	21.3458	230.088	0.0412921	185.237	1.22926	0.0412921	0.0412921	0.0412921	0.0412921	0.0412921	0.0412921	0.0412921	0.0412921
ENSPMAG00000005070	POLRMT	18.1083	6.6792	2.87482	2.32335	0.0201606	0.0868851	27.2243	0.0412921	2.72427	9.57937	0.0412921	172.587	0.0412921	44.9685	42.178	0.0412921	0.0412921	0.0412921	0.0412921	0.0412921	0.0412921	0.0412921	0.0412921
ENSPMAG00000008146	nosip	37.7468	6.2086	2.67424	2.32163	0.0202526	0.0871132	56.521	0.378915	0.0412921	260.817	0.0412921	258.839	8.46461	0.394359	33.3762	3.15374	0.0412921	0.0412921	0.0412921	0.0412921	1.7294	0.0412921	0.0412921
ENSPMAG00000004851	unknown	29.4658	7.38196	3.18047	2.32103	0.0202854	0.0871132	83.6598	0.0412921	0.0412921	0.292597	0.0412921	431.343	394.047	0.233326	4.29174	6.22569	0.0412921	0.0412921	0.0412921	0.0412921	0.0412921	0.0412921	0.0412921
ENSPMAG00000008063	sp1	19.5365	6.79947	2.93021	2.32047	0.0203154	0.0871132	357.116	0.0412921	8.38679	0.0412921	3.74822	172.587	3277.53	106.608	0.0412921	2.12958	0.0412921	0.0412921	0.0412921	0.0412921	0.0412921	0.0412921	0.0412921
ENSPMAG00000006787	PXDN (3 of 3)	29.3377	7.37881	3.18048	2.32003	0.0203391	0.0871132	44.0678	0.0412921	2.72427	0.0412921	0.0412921	402.592	33.6114	0.314232	1.22926	0.0412921	0.0412921	0.0412921	0.0412921	0.0412921	0.0412921	0.0412921	0.0412921
ENSPMAG00000009318	acmsd	29.1209	7.37679	3.18048	2.31939	0.0203737	0.0871132	126.723	0.0412921	0.0412921	0.0412921	0.0412921	345.091	829.923	62.0378	29.9321	0.0412921	0.0412921	0.0412921	0.0412921	0.0412921	0.0412921	0.0412921	0.0412921
ENSPMAG00000006376	znf277	28.1339	7.37609	3.18048	2.31917	0.0203858	0.0871132	42.2587	0.0412921	0.0412921	0.0412921	209.49	0.0412921	33.6114	67.4115	111.827	0.0412921	0.0412921	0.0412921	0.0412921	0.0412921	0.0412921	0.0412921	0.0412921
ENSPMAG00000008496	api5	12.695	6.17108	2.66308	2.31727	0.0204889	0.0874308	19.1081	0.0412921	0.0412921	31.5952	0.0412921	86.3346	0.0412921	8.61704	2.76077	0.0412921	61.1279	0.480828	0.0412921	0.0412921	0.0412921	0.0412921	0.0412921
ENSPMAG00000002284	egfra	37.6242	-5.322	2.29926	-2.31466	0.0206314	0.0875408	19.5578	108.351	11.7841	176.424	2.42818	0.0412921	4.2733	0.0412921	0.461577	0.0412921	0.0412921	0.0412921	473.115	47.1953	0.0412921	0.0412921	21.3619
ENSPMAG00000005726	med24	35.0487	6.35845	2.74777	2.31404	0.0206656	0.0875408	125.021	1.14957	0.0412921	731.349	16.2133	488.844	8.46461	0.0412921	4.29174	0.0412921	0.0412921	0.884235	5.58266	0.0412921	0.0412921	0.0412921	0.0412921
ENSPMAG00000003942	ido1	29.0492	7.35969	3.18051	2.31399	0.020668	0.0875408	128.863	0.0412921	0.0412921	0.0412921	0.0412921	431.343	0.0412921	0.0412921	0.461577	4.17777	852.399	0.0412921	0.0412921	0.0412921	0.0412921	0.0412921	0.0412921
ENSPMAG00000009260	wdr59	29.0194	7.3581	3.18052	2.31349	0.0206956	0.0875408	149.275	0.0412921	1057.01	0.0412921	0.0412921	431.343	0.0412921	4.11242	0.0412921	0.0412921	0.0412921	0.0412921	0.0412921	0.0412921	0.0412921	0.0412921	0.0412921
ENSPMAG00000004504	tbcela	28.9166	7.35703	3.18052	2.31315	0.0207141	0.0875408	43.4325	0.0412921	0.0412921	15.1913	0.0412921	402.592	0.0412921	0.0412921	15.0072	0.0412921	0.0412921	1.28663	0.0412921	0.0412921	0.0412921	0.0412921	0.0412921
ENSPMAG00000005546	tfip11	27.9188	7.35685	3.18052	2.3131	0.0207173	0.0875408	139.691	0.0412921	0.0412921	0.0412921	0.0412921	977.605	410.812	0.150262	0.0412921	0.0412921	1.62699	6.51095	0.0412921	0.0412921	0.0412921	0.0412921	0.0412921
ENSPMAG00000005516	GRAMD1B	28.1765	7.35642	3.18052	2.31296	0.0207247	0.0875408	42.3224	0.0412921	0.83549	0.0412921	0.0412921	143.836	0.0412921	0.0412921	31.4628	246.842	0.0412921	0.0412921	0.0412921	0.0412921	0.0412921	0.0412921	0.0412921
ENSPMAG00000001906	tmc1	18.7135	6.76741	2.9267	2.3123	0.0207611	0.0875408	28.1318	0.0412921	15.9363	0.0412921	0.0412921	86.3346	0.0412921	105.58	0.0412921	72.7793	0.0412921	0.480828	0.0412921	0.0412921	0.0412921	0.0412921	0.0412921
ENSPMAG00000008057	cdca7b	17.7966	6.70653	2.90108	2.31173	0.0207924	0.0875408	26.7567	0.0412921	28.7705	11.9536	0.0412921	57.5839	0.0412921	168.168	0.0412921	0.0412921	0.0412921	0.884235	0.0412921	0.0412921	0.0412921	0.0412921	0.0412921
ENSPMAG00000008583	ccz1 (2 of 2)	28.738	7.35191	3.18053	2.31154	0.0208032	0.0875408	43.1648	0.0412921	7.63182	40.6605	0.0412921	373.841	0.0412921	0.0412921	9.26687	0.0412921	0.0412921	0.0412921	0.0412921	0.0412921	0.0412921	0.0412921	0.0412921
ENSPMAG00000005274	acvr1l (1 of 2)	139.602	-7.10556	3.07542	-2.31044	0.020864	0.0876751	4.00141	410.965	0.0412921	10.6586	0.0412921	28.8332	0.0412921	0.233326	0.0412921	0.0412921	0.0412921	0.0412921	1177.16	0.0412921	877.539	0.0412921	0.0412921
ENSPMAG00000000373	asl	28.78	7.34511	3.18054	2.30939	0.0209219	0.0877611	77.9952	0.0412921	0.0412921	347.801	0.519231	431.343	0.0412921	0.0412921	0.0412921	0.0412921	0.0412921	0.0412921	0.0412921	0.0412921	0.0412921	0.0412921	0.0412921
ENSPMAG00000009174	wdr16	28.677	7.34395	3.18054	2.30902	0.0209423	0.0877611	43.065	0.0412921	0.0412921	0.0412921	0.0412921	402.592	0.0412921	0.0412921	0.0412921	27.7277	0.0412921	0.0412921	0.0412921	0.0412921	0.0412921	0.0412921	0.0412921
ENSPMAG00000002831	unknown	37.1539	5.12517	2.22018	2.30845	0.0209739	0.0877723	55.26	1.1397	1.96908	0.0412921	136.608	86.3346	16.8469	10.7507	7.35339	20.5604	0.0412921	272.094	0.0412921	5.53334	0.0412921	0.0412921	0.0412921
ENSPMAG00000004807	PLA2G4D	19.2412	-6.58958	2.85708	-2.3064	0.0210882	0.088129	1.00995	55.8677	0.0412921	0.0412921	0.0412921	0.0412921	8.46461	0.0412921	0.461577	0.0412921	0.0412921	0.884235	203.597	0.0412921	0.0412921	75.618	0.0412921
ENSPMAG00000008072	VWA3A	27.4579	7.33397	3.18056	2.30587	0.0211177	0.088131	190.748	0.0412921	0.0412921	0.0412921	25.4519	1495.12	347.945	0.0412921	0.0412921	0.0412921	38.7188	0.0412921	0.0412921	0.0412921	0.0412921	0.0412921	0.0412921
ENSPMAG00000009342	asic2 (2 of 2)	25.2553	7.20038	3.12344	2.30527	0.0211513	0.0881499	37.9443	0.0412921	32.9227	0.292597	0.0412921	86.3346	247.358	0.0412921	12.3284	0.0412921	0.0412921	0.0412921	0.0412921	0.0412921	0.0412921	0.0412921	0.0412921
ENSPMAG00000007163	tlk2 (2 of 2)	13.8071	6.37558	2.7685	2.3029	0.0212846	0.0885838	44.8603	0.0412921	20.8435	244.414	150.539	0.0412921	0.0412921	14.1488	18.4514	0.0412921	0.0412921	0.0412921	0.0412921	0.0412921	0.0412921	0.0412921	0.0412921
ENSPMAG00000005340	exoc5	21.1926	5.73402	2.49208	2.30089	0.0213976	0.0889319	393.366	1.56022	1.5914	0.0412921	275.479	3622.67	21.0381	3.08497	1.61227	7.24963	0.853312	0.0412921	0.0412921	0.0412921	0.0412921	7.63591	0.0412921
ENSPMAG00000004404	FBXL7 (2 of 2)	28.0163	7.31245	3.1806	2.29908	0.0215006	0.0891955	42.074	0.0412921	0.0412921	0.0412921	46.5686	373.841	0.0412921	0.0412921	0.0412921	0.0412921	0.0412921	0.0412921	0.0412921	0.0412921	0.0412921	0.0412921	0.0412921
ENSPMAG00000005079	ZAN (5 of 6)	28.083	7.31138	3.18061	2.29874	0.0215198	0.0891955	42.1778	0.0412921	0.0412921	0.0412921	0.0412921	402.592	0.0412921	18.4162	0.0412921	0.0412921	0.0412921	0.480828	0.0412921	0.0412921	0.0412921	0.0412921	0.0412921
ENSPMAG00000006736	yaf2	20.6722	6.84657	2.98251	2.29558	0.0217002	0.0898204	31.0699	0.0412921	0.0412921	8.2843	0.0412921	287.589	0.0412921	0.791652	9.64956	4.17777	0.0412921	0.0412921	0.0412921	0.0412921	0.0412921	0.0412921	0.0412921
ENSPMAG00000005884	casc4	26.9923	7.25402	3.16369	2.2929	0.021854	0.0902227	40.5498	0.0412921	9.14175	0.0412921	0.0412921	373.841	0.0412921	0.394359	2.37798	19.5365	0.0412921	0.0412921	0.0412921	0.0412921	0.0412921	0.0412921	0.0412921
ENSPMAG00000002195	tmem64	27.7531	7.29272	3.18064	2.29285	0.0218569	0.0902227	41.6874	0.0412921	0.0412921	0.0412921	0.0412921	402.592	4.2733	0.0412921	6.58799	0.0412921	3.17295	0.0412921	0.0412921	0.0412921	0.0412921	0.0412921	0.0412921
ENSPMAG00000007686	ATG14	17.9461	6.66469	2.90865	2.29134	0.021944	0.0903693	26.981	0.0412921	2.3467	27.2784	0.0412921	172.587	0.0412921	0.0412921	28.4013	38.9906	0.0412921	0.0412921	0.0412921	0.0412921	0.0412921	0.0412921	0.0412921
ENSPMAG00000006930	zbtb4	13.9833	5.3102	2.31765	2.2912	0.0219519	0.0903693	20.9624	0.213954	65.7629	0.727761	9.1743	28.8332	0.0412921	0.0412921	3.14353	90.1855	11.6733	0.0412921	0.0412921	0.0412921	0.904602	0.0412921	0.0412921
ENSPMAG00000000709	PPP3R1 (1 of 2)	10.5423	5.95626	2.60043	2.2905	0.0219926	0.0904138	85.0347	0.0412921	0.0412921	698.109	25.8918	28.8332	0.0412921	0.0412921	25.7225	64.5881	7.03687	0.0412921	0.0412921	0.0412921	0.0412921	0.0412921	0.0412921
ENSPMAG00000003894	ITGB1 (2 of 2)	31.0116	5.37525	2.34851	2.28879	0.0220915	0.0905609	45.9083	1.41493	1.96908	21.2348	0.0412921	201.337	0.0412921	0.0412921	3.14353	119.879	111.355	0.0412921	5.58266	0.0412921	0.904602	0.0412921	0.504794
ENSPMAG00000008445	unknown	15.7386	6.42613	2.80769	2.28876	0.0220933	0.0905609	23.6733	0.0412921	0.0412921	1.16031	2.1348	201.337	25.2292	0.0412921	0.0412921	6.22569	0.0412921	0.480828	0.0412921	0.0412921	0.0412921	0.0412921	0.0412921
ENSPMAG00000008198	elp6	27.1306	7.27736	3.18067	2.288	0.0221377	0.0905609	40.7496	0.0412921	0.0412921	0.0412921	25.0119	287.589	0.0412921	0.0412921	94.6061	0.0412921	0.0412921	0.0412921	0.0412921	0.0412921	0.0412921	0.0412921	0.0412921
ENSPMAG00000008616	zgc:110699	27.1225	7.27682	3.18067	2.28782	0.0221477	0.0905609	40.7334	0.0412921	0.0412921	0.0412921	0.0412921	287.589	0.0412921	0.0412921	0.0412921	0.0412921	0.0412921	119.414	0.0412921	0.0412921	0.0412921	0.0412921	0.0412921
ENSPMAG00000003432	mpv17	27.4207	7.2739	3.18068	2.2869	0.0222014	0.0905743	41.1806	0.0412921	0.0412921	0.0412921	0.0412921	402.592	0.0412921	0.0412921	8.88418	0.0412921	0.0412921	0.0412921	0.0412921	0.0412921	0.0412921	0.0412921	0.0412921
ENSPMAG00000002320	emc10	26.9683	7.27278	3.18068	2.28655	0.0222222	0.0905743	40.5103	0.0412921	0.0412921	0.0412921	0.0412921	258.839	0.0412921	0.0412921	34.907	11.3453	99.7642	0.0412921	0.0412921	0.0412921	0.0412921	0.0412921	0.0412921
ENSPMAG00000006785	kdm5c (2 of 2)	15.9093	5.29442	2.31739	2.28465	0.0223334	0.0905743	23.3868	1.14957	120.119	0.292597	19.7327	86.3346	0.0412921	0.394359	0.461577	3.15374	0.0412921	3.29638	5.58266	0.0412921	0.0412921	0.0412921	0.0412921
ENSPMAG00000000402	SLCO5A1	27.2055	7.26151	3.1807	2.28299	0.022431	0.0905743	40.8577	0.0412921	0.0412921	0.0412921	5.65474	402.592	0.0412921	0.0412921	0.0412921	0.0412921	0.0412921	0.0412921	0.0412921	0.0412921	0.0412921	0.0412921	0.0412921
ENSPMAG00000004784	hdc (3 of 5)	27.197	7.261	3.1807	2.28283	0.0224405	0.0905743	40.8529	0.0412921	1.5914	0.944138	0.0412921	402.592	0.0412921	0.0412921	0.0412921	3.15374	0.0412921	0.0412921	0.0412921	0.0412921	0.0412921	0.0412921	0.0412921
ENSPMAG00000009411	unknown	230.38	3.9371	1.72506	2.2823	0.0224714	0.0905743	334.751	21.8615	23.4858	647.603	1026.73	143.836	410.812	359.723	504.08	158.787	0.0412921	72.4047	44.0856	30.4527	34.6865	0.0412921	0.0412921
ENSPMAG00000008161	unknown	11.0981	5.84198	2.56171	2.2805	0.0225781	0.0905743	16.7166	0.0412921	2.3467	0.0412921	9.02765	143.836	4.2733	0.870872	0.461577	6.22569	0.0412921	0.0412921	0.0412921	0.0412921	0.0412921	0.0412921	0.0412921
ENSPMAG00000007911	unknown	18.5006	6.7508	2.96112	2.27982	0.0226186	0.0905743	27.8127	0.0412921	0.0412921	0.0412921	25.4519	57.5839	184.492	0.0412921	3.14353	7.24963	0.0412921	0.0412921	0.0412921	0.0412921	0.0412921	0.0412921	0.0412921
ENSPMAG00000005186	unknown	26.9794	7.24835	3.18073	2.27883	0.0226769	0.0905743	40.5255	0.0412921	0.0412921	1.16031	0.0412921	402.592	0.0412921	0.150262	0.0412921	1.10494	0.0412921	0.0412921	0.0412921	0.0412921	0.0412921	0.0412921	0.0412921
ENSPMAG00000009142	ANPEP	16.8702	6.56587	2.88141	2.2787	0.0226846	0.0905743	25.3671	0.0412921	21.5985	1.59239	0.0412921	172.587	0.0412921	47.6553	10.0323	0.0412921	0.0412921	0.0412921	0.0412921	0.0412921	0.0412921	0.0412921	0.0412921
ENSPMAG00000008742	thrb	26.9635	7.24742	3.18073	2.27854	0.0226944	0.0905743	40.4947	0.0412921	0.0412921	2.0243	0.0412921	402.592	0.0412921	0.0412921	0.0412921	0.0412921	0.0412921	0.0412921	0.0412921	0.0412921	0.0412921	0.0412921	0.0412921
ENSPMAG00000006630	BAI1 (4 of 4)	18.6451	6.70033	2.94093	2.2783	0.0227085	0.0905743	28.0293	0.0412921	0.0412921	0.0412921	11.9606	230.088	0.0412921	4.19146	32.9936	0.0412921	0.853312	0.0412921	0.0412921	0.0412921	0.0412921	0.0412921	0.0412921
ENSPMAG00000006617	exd2	10.3252	5.96907	2.62009	2.27819	0.022715	0.0905743	213.937	0.0412921	94.8283	0.944138	1.10755	1983.88	0.0412921	0.0412921	3.52628	8.27356	0.0412921	46.6901	0.0412921	0.0412921	0.0412921	0.0412921	0.0412921
ENSPMAG00000004329	trmt1	154.443	5.30261	2.32766	2.27809	0.0227215	0.0905743	228.835	5.86473	0.0412921	4.399	0.0412921	1667.62	0.0412921	10.5927	2.37798	190.527	12.4461	400.265	16.5836	12.1526	0.0412921	0.0412921	0.504794
ENSPMAG00000000093	RIN3	26.9219	7.24499	3.18074	2.27777	0.0227401	0.0905743	40.4323	0.0412921	0.0412921	0.0412921	1.40116	402.592	0.0412921	0.0412921	0.0412921	0.0412921	0.0412921	0.0412921	0.0412921	0.0412921	0.0412921	0.0412921	0.0412921
ENSPMAG00000002245	pdlim3a	26.9105	7.24432	3.18074	2.27756	0.0227528	0.0905743	40.4152	0.0412921	0.0412921	0.0412921	0.0412921	402.592	0.0412921	0.0412921	1.22926	0.0412921	0.0412921	0.0412921	0.0412921	0.0412921	0.0412921	0.0412921	0.0412921
ENSPMAG00000009503	unknown	26.8855	7.24285	3.18074	2.2771	0.0227805	0.0905743	40.3776	0.0412921	0.0412921	0.0412921	0.0412921	402.592	0.0412921	0.0412921	0.0412921	0.0412921	0.853312	0.0412921	0.0412921	0.0412921	0.0412921	0.0412921	0.0412921
ENSPMAG00000006190	unknown	14.5108	6.28409	2.75972	2.27707	0.0227818	0.0905743	21.8318	0.0412921	2.72427	0.727761	7.70783	201.337	0.0412921	0.0412921	3.52628	2.12958	0.0412921	0.0412921	0.0412921	0.0412921	0.0412921	0.0412921	0.0412921
ENSPMAG00000008951	dis3 (33 of 43)	26.8843	7.24278	3.18074	2.27707	0.0227818	0.0905743	40.3758	0.0412921	0.83549	0.0412921	0.0412921	402.592	0.0412921	0.0412921	0.0412921	0.0412921	0.0412921	0.0412921	0.0412921	0.0412921	0.0412921	0.0412921	0.0412921
ENSPMAG00000002140	unknown	26.834	7.23982	3.18075	2.27614	0.0228376	0.0905743	40.2964	0.0412921	0.0412921	0.0412921	0.0412921	402.592	0.0412921	0.0412921	0.0412921	0.0412921	0.0412921	0.0412921	0.0412921	0.0412921	0.0412921	0.0412921	0.0412921
ENSPMAG00000004890	unknown	26.834	7.23982	3.18075	2.27614	0.0228376	0.0905743	40.2964	0.0412921	0.0412921	0.0412921	0.0412921	402.592	0.0412921	0.0412921	0.0412921	0.0412921	0.0412921	0.0412921	0.0412921	0.0412921	0.0412921	0.0412921	0.0412921
ENSPMAG00000004984	unknown	26.834	7.23982	3.18075	2.27614	0.0228376	0.0905743	40.2964	0.0412921	0.0412921	0.0412921	0.0412921	402.592	0.0412921	0.0412921	0.0412921	0.0412921	0.0412921	0.0412921	0.0412921	0.0412921	0.0412921	0.0412921	0.0412921
ENSPMAG00000005674	cnih3	26.834	7.23982	3.18075	2.27614	0.0228376	0.0905743	40.2964	0.0412921	0.0412921	0.0412921	0.0412921	402.592	0.0412921	0.0412921	0.0412921	0.0412921	0.0412921	0.0412921	0.0412921	0.0412921	0.0412921	0.0412921	0.0412921
ENSPMAG00000007101	INSR (4 of 4)	13.6605	6.27541	2.75995	2.27374	0.0229816	0.0909448	20.5559	0.0412921	0.0412921	0.292597	0.0412921	86.3346	96.4782	0.553652	6.97069	0.0412921	14.7643	0.0412921	0.0412921	0.0412921	0.0412921	0.0412921	0.0412921
ENSPMAG00000004451	unknown	26.5974	7.2311	3.18076	2.27339	0.0230029	0.0909448	39.9535	0.0412921	0.0412921	0.0412921	0.0412921	373.841	0.0412921	0.0412921	0.461577	16.4648	0.0412921	8.51996	0.0412921	0.0412921	0.0412921	0.0412921	0.0412921
ENSPMAG00000009277	hiat1b	25.7783	7.23015	3.18077	2.27309	0.023021	0.0909448	38.7252	0.0412921	0.0412921	0.0412921	0.0412921	86.3346	226.403	0.0412921	4.67445	0.0412921	0.0412921	69.5921	0.0412921	0.0412921	0.0412921	0.0412921	0.0412921
ENSPMAG00000006069	unknown	71.362	-6.79954	2.99881	-2.26741	0.0233651	0.0920653	1.81223	210.626	0.83549	0.0412921	0.0412921	0.0412921	0.0412921	9.64438	7.35339	0.0412921	0.0412921	0.0412921	121.091	0.0412921	931.917	0.0412921	0.0412921
ENSPMAG00000003500	grk4	38.5165	5.30739	2.341	2.26715	0.0233811	0.0920653	56.7447	2.24967	0.0412921	315.209	95.4009	0.0412921	0.0412921	51.8436	17.3034	1.10494	62.6733	23.7881	11.0832	0.0412921	0.0412921	0.0412921	0.0412921
ENSPMAG00000004174	unknown	22.974	7.01815	3.09591	2.26691	0.0233956	0.0920653	34.5225	0.0412921	0.0412921	0.0412921	0.519231	287.589	0.0412921	0.0412921	3.90901	35.9189	17.0825	0.0412921	0.0412921	0.0412921	0.0412921	0.0412921	0.0412921
ENSPMAG00000002189	THSD7A (2 of 2)	26.1229	7.20816	3.18081	2.26614	0.0234428	0.0921314	39.2414	0.0412921	0.456321	0.0412921	0.0412921	345.091	0.0412921	0.0412921	0.461577	46.1579	0.0412921	0.0412921	0.0412921	0.0412921	0.0412921	0.0412921	0.0412921
ENSPMAG00000001935	nrxn3a	28.5521	5.66457	2.50032	2.26554	0.0234797	0.092157	42.702	0.438744	0.0412921	0.510927	25.7451	172.587	0.0412921	0.150262	1.99516	0.0412921	1.62699	224.281	0.0412921	2.02855	0.0412921	0.0412921	0.0412921
ENSPMAG00000000418	galnt13 (1 of 3)	26.151	7.20457	3.18082	2.265	0.0235124	0.0921639	39.28	0.0412921	17.8237	0.0412921	0.0412921	373.841	0.0412921	0.0412921	0.845941	0.0412921	0.0412921	0.0412921	0.0412921	0.0412921	0.0412921	0.0412921	0.0412921
ENSPMAG00000000061	kntc1	26.1165	7.20251	3.18082	2.26436	0.0235522	0.0921639	39.2325	0.0412921	4.98939	0.0412921	2.57486	373.841	0.0412921	10.6717	0.0412921	0.0412921	0.0412921	0.0412921	0.0412921	0.0412921	0.0412921	0.0412921	0.0412921
ENSPMAG00000003219	psma5	79.6168	5.43964	2.40264	2.26403	0.0235726	0.0921639	118.304	2.43281	39.3397	705.88	15.3334	172.587	0.0412921	0.0412921	78.1506	100.425	0.0412921	71.1993	0.0412921	0.0412921	0.0412921	0.0412921	11.9989
ENSPMAG00000004419	plek2	25.8704	7.19849	3.18083	2.26309	0.0236304	0.0922282	38.8668	0.0412921	17.8237	0.510927	0.0412921	316.34	0.0412921	0.0412921	0.461577	53.3252	0.0412921	0.0412921	0.0412921	0.0412921	0.0412921	0.0412921	0.0412921
ENSPMAG00000008679	nphp1	26.0339	7.19749	3.18083	2.26277	0.0236498	0.0922282	39.1045	0.0412921	6.49936	0.0412921	0.0412921	373.841	0.0412921	0.0412921	10.4149	0.0412921	0.0412921	0.0412921	0.0412921	0.0412921	0.0412921	0.0412921	0.0412921
ENSPMAG00000000401	unknown	25.3927	7.18678	3.18085	2.25939	0.0238594	0.0925951	38.1468	0.0412921	0.0412921	0.0412921	54.634	230.088	0.0412921	0.0412921	1.99516	0.0412921	0.0412921	94.5031	0.0412921	0.0412921	0.0412921	0.0412921	0.0412921
ENSPMAG00000005295	git2b	15.7437	6.54268	2.89594	2.25926	0.0238671	0.0925951	23.6773	0.0412921	0.83549	9.57937	0.0412921	0.0412921	163.536	0.0412921	12.7111	0.0412921	0.0412921	49.9044	0.0412921	0.0412921	0.0412921	0.0412921	0.0412921
ENSPMAG00000004669	zgc:56622 (1 of 2)	25.6572	7.18555	3.18086	2.259	0.0238834	0.0925951	38.5354	0.0412921	0.0412921	0.0412921	0.0412921	316.34	0.0412921	0.0412921	0.0412921	68.6837	0.0412921	0.0412921	0.0412921	0.0412921	0.0412921	0.0412921	0.0412921
ENSPMAG00000004811	pus10	8.60385	5.72438	2.53423	2.25882	0.0238944	0.0925951	148.104	0.0412921	48.7766	36.5595	2.28149	1351.36	0.0412921	0.0412921	28.4013	4.17777	9.35511	0.0412921	0.0412921	0.0412921	0.0412921	0.0412921	0.0412921
ENSPMAG00000004565	tm2d2	24.6768	7.18404	3.18086	2.25852	0.0239131	0.0925951	37.073	0.0412921	0.0412921	0.0412921	70.9114	0.0412921	142.58	0.0412921	0.0412921	112.711	0.0412921	44.2794	0.0412921	0.0412921	0.0412921	0.0412921	0.0412921
ENSPMAG00000004431	dgat1a	16.6258	6.62036	2.93157	2.2583	0.023927	0.0925951	229.133	0.0412921	63.8755	0.0412921	0.0412921	2041.38	167.727	0.150262	12.3284	0.0412921	0.0412921	5.70734	0.0412921	0.0412921	0.0412921	0.0412921	0.0412921
ENSPMAG00000001284	ATP5SL	24.5498	7.18111	3.18087	2.2576	0.0239709	0.0926466	36.8824	0.0412921	0.0412921	0.0412921	34.5438	0.0412921	0.0412921	134.978	56.3374	0.0412921	0.0412921	142.718	0.0412921	0.0412921	0.0412921	0.0412921	0.0412921
ENSPMAG00000010176	socs6b	24.6267	7.17671	3.18087	2.25621	0.0240577	0.092746	347.509	0.0412921	0.0412921	31.3793	0.0412921	3105.15	322.798	0.0412921	6.97069	0.0412921	8.58237	0.0412921	0.0412921	0.0412921	0.0412921	0.0412921	0.0412921
ENSPMAG00000002988	postna	28.1678	5.58965	2.47746	2.25621	0.0240577	0.092746	42.1269	0.438744	1.5914	0.0412921	9.76088	373.841	8.46461	0.0412921	3.52628	15.4409	0.0412921	8.51996	0.0412921	2.02855	0.0412921	0.0412921	0.0412921
ENSPMAG00000001029	fbxo30b	25.6494	7.174	3.18088	2.25535	0.0241113	0.0927775	38.5317	0.0412921	6.12187	1.16031	0.0412921	373.841	0.0412921	0.0412921	0.0412921	0.0412921	3.94578	0.0412921	0.0412921	0.0412921	0.0412921	0.0412921	0.0412921
ENSPMAG00000002485	mboat1 (1 of 2)	25.6304	7.17285	3.18088	2.25499	0.0241341	0.0927775	38.499	0.0412921	0.0412921	10.2269	0.0412921	373.841	0.0412921	0.633063	0.0412921	0.0412921	0.0412921	0.0412921	0.0412921	0.0412921	0.0412921	0.0412921	0.0412921
ENSPMAG00000006684	gid8a	14.9404	6.48092	2.87487	2.25434	0.0241749	0.0927775	22.4723	0.0412921	0.0412921	0.944138	0.0412921	0.0412921	4.2733	66.6213	91.1619	61.5164	0.0412921	0.0412921	0.0412921	0.0412921	0.0412921	0.0412921	0.0412921
ENSPMAG00000005747	si:dkey-27b3.2	25.5869	7.17012	3.18089	2.25413	0.0241882	0.0927775	38.4299	0.0412921	0.0412921	0.0412921	0.0412921	373.841	0.0412921	0.0412921	0.0412921	0.0412921	10.1279	0.0412921	0.0412921	0.0412921	0.0412921	0.0412921	0.0412921
ENSPMAG00000000928	ARMC6	25.5189	7.16595	3.1809	2.25281	0.0242713	0.092836	38.3359	0.0412921	0.0412921	1.37639	0.0412921	373.841	0.0412921	0.0412921	6.20529	0.0412921	0.0412921	1.68873	0.0412921	0.0412921	0.0412921	0.0412921	0.0412921
ENSPMAG00000005154	fam149b1	26.9602	6.23575	2.77016	2.25105	0.0243826	0.092836	40.4243	0.204898	0.0412921	76.4899	24.1321	230.088	71.3315	0.0412921	1.99516	0.0412921	0.0412921	0.0412921	0.0412921	0.859323	0.0412921	0.0412921	0.0412921
ENSPMAG00000010230	unknown	25.2951	7.15199	3.18093	2.2484	0.0245508	0.092836	37.9959	0.0412921	5.36689	0.0412921	0.0412921	373.841	0.0412921	0.0412921	0.461577	0.0412921	0.0412921	0.0412921	0.0412921	0.0412921	0.0412921	0.0412921	0.0412921
ENSPMAG00000001857	pold2	25.2527	7.14934	3.18093	2.24756	0.0246043	0.092836	37.9324	0.0412921	0.0412921	0.0412921	0.519231	373.841	0.0412921	0.0412921	4.67445	0.0412921	0.0412921	0.0412921	0.0412921	0.0412921	0.0412921	0.0412921	0.0412921
ENSPMAG00000006047	FCGBP	281.642	-6.40738	2.85109	-2.24734	0.0246182	0.092836	9.85023	825.405	0.456321	0.0412921	0.0412921	0.0412921	96.4782	0.474111	0.845941	0.0412921	0.0412921	0.0412921	3476.32	0.0412921	0.0412921	649.688	0.93193
ENSPMAG00000007491	tyw5	16.2638	6.5608	2.92038	2.24655	0.0246686	0.092836	24.4576	0.0412921	0.0412921	0.0412921	0.0412921	57.5839	134.198	9.0912	0.0412921	31.8233	11.6733	0.0412921	0.0412921	0.0412921	0.0412921	0.0412921	0.0412921
ENSPMAG00000004223	prkd3 (1 of 2)	25.1906	7.14544	3.18094	2.24633	0.024683	0.092836	37.8355	0.0412921	0.0412921	4.18314	0.0412921	373.841	0.0412921	0.0412921	0.0412921	0.0412921	0.0412921	0.0412921	0.0412921	0.0412921	0.0412921	0.0412921	0.0412921
ENSPMAG00000006655	nploc4	25.1779	7.14463	3.18094	2.24607	0.0246993	0.092836	37.8203	0.0412921	0.0412921	0.0412921	1.69466	373.841	0.0412921	0.0412921	2.37798	0.0412921	0.0412921	0.0412921	0.0412921	0.0412921	0.0412921	0.0412921	0.0412921
ENSPMAG00000001120	C12orf73	24.4059	7.14322	3.18095	2.24563	0.0247278	0.092836	36.6666	0.0412921	0.0412921	0.0412921	139.541	143.836	37.8026	0.0412921	45.2395	0.0412921	0.0412921	0.0412921	0.0412921	0.0412921	0.0412921	0.0412921	0.0412921
ENSPMAG00000007720	sav1	25.0522	7.14272	3.18095	2.24547	0.024738	0.092836	37.6359	0.0412921	20.8435	0.0412921	0.0412921	345.091	0.0412921	0.0412921	0.0412921	0.0412921	0.853312	9.32356	0.0412921	0.0412921	0.0412921	0.0412921	0.0412921
ENSPMAG00000005046	arl8a	25.1469	7.14267	3.18095	2.24545	0.024739	0.092836	37.7698	0.0412921	0.0412921	0.0412921	0.0412921	373.841	0.0412921	0.0412921	3.52628	0.0412921	0.0412921	0.0412921	0.0412921	0.0412921	0.0412921	0.0412921	0.0412921
ENSPMAG00000006777	itgb1bp1	25.0181	7.14059	3.18095	2.2448	0.0247811	0.092836	37.5849	0.0412921	0.0412921	6.55753	0.0412921	345.091	0.0412921	2.05737	21.8956	0.0412921	0.0412921	0.0412921	0.0412921	0.0412921	0.0412921	0.0412921	0.0412921
ENSPMAG00000004667	wdr26b (1 of 2)	14.9618	-6.9715	3.10598	-2.24454	0.0247977	0.092836	68.5177	44.637	0.0412921	0.0412921	0.0412921	0.0412921	683.234	0.0412921	1.61227	0.0412921	0.0412921	0.0412921	0.0412921	0.0412921	0.0412921	68.0645	154.997
ENSPMAG00000005998	ube2z	23.8246	7.13758	3.18096	2.24385	0.0248423	0.092836	35.7947	0.0412921	0.0412921	154.84	51.8477	0.0412921	0.0412921	0.0412921	53.6586	97.3528	0.0412921	0.0412921	0.0412921	0.0412921	0.0412921	0.0412921	0.0412921
ENSPMAG00000006683	unknown	16.4571	-6.96511	3.10429	-2.2437	0.0248517	0.092836	0.548787	48.4301	0.0412921	0.0412921	0.0412921	0.0412921	4.2733	0.0412921	0.0412921	0.0412921	0.0412921	0.884235	33.0848	0.0412921	208.942	0.0412921	0.0412921
ENSPMAG00000006591	unknown	13.1117	6.13061	2.73253	2.24357	0.0248602	0.092836	19.7327	0.0412921	7.25434	0.292597	1.40116	172.587	0.0412921	14.781	0.845941	0.0412921	0.0412921	0.0412921	0.0412921	0.0412921	0.0412921	0.0412921	0.0412921
ENSPMAG00000004630	hsf1	24.0748	7.13594	3.18096	2.24333	0.0248757	0.092836	36.1699	0.0412921	0.0412921	103.902	169.603	86.3346	0.0412921	0.0412921	1.61227	0.0412921	0.0412921	0.0412921	0.0412921	0.0412921	0.0412921	0.0412921	0.0412921
ENSPMAG00000003836	sco2	24.9564	7.13582	3.18096	2.24329	0.0248782	0.092836	37.4841	0.0412921	0.0412921	0.0412921	0.0412921	345.091	29.4203	0.0412921	0.0412921	0.0412921	0.0412921	0.0412921	0.0412921	0.0412921	0.0412921	0.0412921	0.0412921
ENSPMAG00000007245	msnb	9.97999	5.25932	2.34579	2.24203	0.0249595	0.092836	75.3785	0.131246	125.404	11.9536	2.1348	603.847	8.46461	0.553652	0.461577	0.0412921	0.0412921	0.884235	0.0412921	0.0412921	0.491064	0.0412921	0.0412921
ENSPMAG00000009562	haus6	24.9563	7.13059	3.18097	2.24164	0.0249847	0.092836	55.1578	0.0412921	0.0412921	0.0412921	0.666601	373.841	0.0412921	176.782	0.0412921	0.0412921	0.0412921	0.0412921	0.0412921	0.0412921	0.0412921	0.0412921	0.0412921
ENSPMAG00000006585	unknown	24.5158	7.13012	3.18097	2.24149	0.0249943	0.092836	36.8273	0.0412921	0.0412921	0.0412921	0.0412921	230.088	104.86	33.0358	0.0412921	0.0412921	0.0412921	0.0412921	0.0412921	0.0412921	0.0412921	0.0412921	0.0412921
ENSPMAG00000009756	fes (3 of 3)	24.7288	7.12836	3.18098	2.24094	0.0250303	0.092836	37.1508	0.0412921	0.0412921	0.0412921	0.0412921	316.34	0.0412921	1.02922	10.4149	0.0412921	0.0412921	43.4758	0.0412921	0.0412921	0.0412921	0.0412921	0.0412921
ENSPMAG00000000500	zgc:113355	24.9172	7.1281	3.18098	2.24085	0.0250357	0.092836	37.4213	0.0412921	0.0412921	0.0412921	0.0412921	373.841	0.0412921	0.0412921	0.0412921	0.0412921	0.0412921	0.0412921	0.0412921	0.0412921	0.0412921	0.0412921	0.0412921
ENSPMAG00000004359	si:dkey-7k24.6 (1 of 2)	24.9172	7.1281	3.18098	2.24085	0.0250357	0.092836	37.4213	0.0412921	0.0412921	0.0412921	0.0412921	373.841	0.0412921	0.0412921	0.0412921	0.0412921	0.0412921	0.0412921	0.0412921	0.0412921	0.0412921	0.0412921	0.0412921
ENSPMAG00000005756	prdm8b	24.9172	7.1281	3.18098	2.24085	0.0250357	0.092836	37.4213	0.0412921	0.0412921	0.0412921	0.0412921	373.841	0.0412921	0.0412921	0.0412921	0.0412921	0.0412921	0.0412921	0.0412921	0.0412921	0.0412921	0.0412921	0.0412921
ENSPMAG00000006324	tm4sf5 (2 of 2)	24.9172	7.1281	3.18098	2.24085	0.0250357	0.092836	37.4213	0.0412921	0.0412921	0.0412921	0.0412921	373.841	0.0412921	0.0412921	0.0412921	0.0412921	0.0412921	0.0412921	0.0412921	0.0412921	0.0412921	0.0412921	0.0412921
ENSPMAG00000007386	tyw1	24.9172	7.1281	3.18098	2.24085	0.0250357	0.092836	37.4213	0.0412921	0.0412921	0.0412921	0.0412921	373.841	0.0412921	0.0412921	0.0412921	0.0412921	0.0412921	0.0412921	0.0412921	0.0412921	0.0412921	0.0412921	0.0412921
ENSPMAG00000007048	ahcy	85.7412	6.10985	2.72703	2.24047	0.0250602	0.092836	127.753	1.89925	0.0412921	0.0412921	0.0412921	690.099	0.0412921	61.0895	5.43988	477.219	0.0412921	43.4758	5.58266	0.0412921	3.7897	0.0412921	0.0412921
ENSPMAG00000005921	akt1s1	53.3457	4.69253	2.09513	2.23973	0.0251083	0.0929007	78.4464	3.34976	12.9165	59.6544	122.823	287.589	0.0412921	13.5166	122.159	162.882	2.40005	0.480828	16.5836	0.0412921	0.0412921	0.0412921	0.0412921
ENSPMAG00000003212	cpsf1	10.5956	5.77806	2.58311	2.23686	0.0252952	0.0934783	15.9624	0.0412921	0.0412921	1.37639	0.221531	115.085	16.8469	0.0412921	0.845941	4.17777	20.9461	0.0412921	0.0412921	0.0412921	0.0412921	0.0412921	0.0412921
ENSPMAG00000001603	mrpl16	143.807	6.34499	2.83944	2.23459	0.025444	0.0939138	214.536	2.52123	0.0412921	956.902	343.668	488.844	0.0412921	162.399	193.339	0.0412921	0.0412921	0.0412921	0.0412921	0.0412921	12.441	0.0412921	0.0412921
ENSPMAG00000008274	DUSP10 (3 of 3)	36.4847	7.04667	3.15598	2.2328	0.0255621	0.0942349	54.7376	0.126695	0.0412921	0.0412921	0.0412921	460.093	0.0412921	0.0412921	86.9523	0.0412921	0.0412921	0.0412921	0.0412921	0.468305	0.0412921	0.0412921	0.0412921
ENSPMAG00000007087	ephb2b	9.66962	5.86393	2.63016	2.22949	0.0257811	0.0949272	209.117	0.0412921	0.0412921	80.5909	6.97459	0.0412921	50.3759	0.0412921	3.90901	0.0412921	2.40005	1946.75	0.0412921	0.0412921	0.0412921	0.0412921	0.0412921
ENSPMAG00000000960	tex10	16.1831	6.49881	2.91583	2.2288	0.0258272	0.0949815	24.3364	0.0412921	0.0412921	0.0412921	39.6763	172.587	0.0412921	0.0412921	2.76077	23.6321	0.0412921	4.50189	0.0412921	0.0412921	0.0412921	0.0412921	0.0412921
ENSPMAG00000006195	znf131	24.1919	7.0875	3.18107	2.22803	0.0258787	0.0950556	36.3415	0.0412921	0.0412921	0.0412921	0.0412921	345.091	0.0412921	0.0412921	4.29174	0.0412921	0.0412921	13.7433	0.0412921	0.0412921	0.0412921	0.0412921	0.0412921
ENSPMAG00000007606	prdx2	8919.8	4.30776	1.93389	2.22751	0.025913	0.0950664	13050.5	658.626	1365.03	24974.9	30550.3	86.3346	469.487	3379.49	14551.7	1566.65	3.17295	53557.8	0.0412921	44.4697	3114.44	0.0412921	134.143
ENSPMAG00000007854	bcas3	85.7294	5.4578	2.45081	2.22694	0.0259512	0.0950916	127.383	2.61931	0.456321	0.0412921	141.74	143.836	888.598	0.0412921	16.538	78.9227	3.17295	0.480828	0.0412921	12.9314	0.0412921	0.0412921	0.0412921
ENSPMAG00000007706	slc6a18	23.8363	7.07722	3.18109	2.22478	0.0260961	0.0953323	35.812	0.0412921	66.1403	0.0412921	0.0412921	287.589	0.0412921	0.0412921	0.845941	0.0412921	0.0412921	3.29638	0.0412921	0.0412921	0.0412921	0.0412921	0.0412921
ENSPMAG00000002445	unknown	23.8331	7.07703	3.18109	2.22472	0.0261001	0.0953323	35.8075	0.0412921	35.1875	0.0412921	7.41453	287.589	0.0412921	0.0412921	27.6359	0.0412921	0.0412921	0.0412921	0.0412921	0.0412921	0.0412921	0.0412921	0.0412921
ENSPMAG00000008755	mtrf1l	21.0052	6.87506	3.09053	2.22456	0.0261111	0.0953323	31.5697	0.0412921	0.0412921	3.1038	0.0412921	287.589	8.46461	0.0412921	6.20529	0.0412921	0.0412921	10.1272	0.0412921	0.0412921	0.0412921	0.0412921	0.0412921
ENSPMAG00000006067	cerkl	23.8466	7.07143	3.1811	2.22295	0.0262192	0.0956118	239.519	0.0412921	0.0412921	0.510927	0.0412921	316.34	2036.96	40.069	0.0412921	1.10494	0.0412921	0.0412921	0.0412921	0.0412921	0.0412921	0.0412921	0.0412921
ENSPMAG00000007850	baxa	23.6199	7.0697	3.18111	2.2224	0.0262561	0.0956315	35.4835	0.0412921	0.0412921	0.0412921	58.8866	258.839	0.0412921	0.0412921	36.8204	0.0412921	0.0412921	0.0412921	0.0412921	0.0412921	0.0412921	0.0412921	0.0412921
ENSPMAG00000005636	unknown	8.45122	5.11979	2.30465	2.2215	0.0263168	0.0957378	12.7504	0.0412921	0.0412921	2.24022	0.519231	86.3346	8.46461	1.50389	1.61227	24.6561	0.0412921	2.09072	0.0412921	0.0412921	0.0412921	0.0412921	0.0412921
ENSPMAG00000009304	spast	13.2066	6.26105	2.82356	2.21743	0.0265939	0.0966201	19.8718	0.0412921	0.0412921	54.6901	28.0914	57.5839	0.0412921	0.0412921	37.5858	20.5604	0.0412921	0.0412921	0.0412921	0.0412921	0.0412921	0.0412921	0.0412921
ENSPMAG00000005629	zgc:110843	16.6291	5.98164	2.69922	2.21606	0.0266875	0.0966201	24.9663	0.126695	0.0412921	117.284	0.519231	0.0412921	25.2292	0.0412921	29.5494	76.8749	0.0412921	0.0412921	0.0412921	0.468305	0.0412921	0.0412921	0.0412921
ENSPMAG00000007488	stom	16.2871	6.58792	2.97329	2.2157	0.026712	0.0966201	61.7623	0.0412921	0.0412921	0.0412921	0.0412921	28.8332	0.0412921	203.097	7.73609	373.805	3.94578	0.0412921	0.0412921	0.0412921	0.0412921	0.0412921	0.0412921
ENSPMAG00000000568	atp2c1	93.0695	6.46243	2.91765	2.21495	0.0267638	0.0966201	139.121	1.1397	0.0412921	0.0412921	4.04154	862.603	322.798	0.0412921	0.0412921	0.0412921	98.2187	103.342	0.0412921	5.53334	0.0412921	0.0412921	0.0412921
ENSPMAG00000000608	uhrf1bp1l	57.623	5.55535	2.50817	2.2149	0.0267668	0.0966201	85.845	1.36774	4.98939	16.7022	0.371279	632.597	8.46461	158.764	36.4377	0.0412921	0.0412921	0.0412921	0.0412921	0.0412921	6.67355	0.0412921	0.0412921
ENSPMAG00000005547	CYP8B1 (4 of 4)	23.5593	7.04509	3.18116	2.21463	0.0267855	0.0966201	35.3886	0.0412921	0.0412921	0.0412921	0.0412921	345.091	8.46461	0.0412921	0.0412921	0.0412921	0.0412921	0.0412921	0.0412921	0.0412921	0.0412921	0.0412921	0.0412921
ENSPMAG00000000779	nfs1	23.3393	7.04405	3.18116	2.2143	0.0268081	0.0966201	35.0625	0.0412921	0.0412921	0.0412921	0.0412921	287.589	0.0412921	0.0412921	0.845941	0.0412921	61.9006	0.0412921	0.0412921	0.0412921	0.0412921	0.0412921	0.0412921
ENSPMAG00000005922	fbn2b	23.4125	7.04226	3.18117	2.21373	0.0268471	0.0966201	35.176	0.0412921	0.0412921	0.0412921	30.5844	316.34	4.2733	0.314232	0.0412921	0.0412921	0.0412921	0.0412921	0.0412921	0.0412921	0.0412921	0.0412921	0.0412921
ENSPMAG00000003703	minal (1 of 2)	10.2094	5.61776	2.53799	2.21347	0.0268651	0.0966201	115.555	0.0412921	0.456321	1.16031	2.72154	115.085	1001.76	1.26661	0.0412921	0.0412921	32.537	0.480828	0.0412921	0.0412921	0.0412921	0.0412921	0.0412921
ENSPMAG00000000440	zfhx4 (1 of 2)	98.214	-6.06877	2.74197	-2.21329	0.0268778	0.0966201	4.15365	286.508	0.0412921	3.53554	0.0412921	0.0412921	0.0412921	6.1672	19.2168	12.3692	0.0412921	0.0412921	121.091	0.0412921	1311.32	0.0412921	0.0412921
ENSPMAG00000002799	ptplb	22.4629	7.03323	3.18119	2.21088	0.0270441	0.0971026	33.7516	0.0412921	0.0412921	0.292597	138.954	86.3346	0.0412921	0.0412921	0.0412921	111.687	0.0412921	0.0412921	0.0412921	0.0412921	0.0412921	0.0412921	0.0412921
ENSPMAG00000004808	unknown	23.3135	7.0286	3.1812	2.20942	0.0271455	0.0971819	35.027	0.0412921	0.0412921	0.292597	0.0412921	345.091	0.0412921	0.0412921	0.461577	4.17777	0.0412921	0.0412921	0.0412921	0.0412921	0.0412921	0.0412921	0.0412921
ENSPMAG00000006464	BSPRY (30 of 51)	23.2991	7.02761	3.1812	2.20911	0.0271671	0.0971819	35.0019	0.0412921	0.0412921	0.0412921	0.0412921	345.091	0.0412921	0.0412921	0.461577	4.17777	0.0412921	0.0412921	0.0412921	0.0412921	0.0412921	0.0412921	0.0412921
ENSPMAG00000000439	unknown	19.2839	7.05194	3.19223	2.20909	0.0271683	0.0971819	28.8971	0.213954	0.0412921	196.065	0.0412921	0.0412921	0.0412921	0.0412921	24.9571	67.6598	0.0412921	0.0412921	0.0412921	0.0412921	0.904602	0.0412921	0.0412921
ENSPMAG00000010360	unknown	23.1043	7.02638	3.1812	2.20872	0.0271943	0.0971819	34.7098	0.0412921	0.0412921	0.0412921	0.0412921	287.589	58.7581	0.0412921	0.461577	0.0412921	0.0412921	0.0412921	0.0412921	0.0412921	0.0412921	0.0412921	0.0412921
ENSPMAG00000006439	fli1a	23.2555	7.02463	3.18121	2.20817	0.0272327	0.0972047	34.9366	0.0412921	0.0412921	0.0412921	0.813707	345.091	0.0412921	0.0412921	0.0412921	0.0412921	3.17295	0.0412921	0.0412921	0.0412921	0.0412921	0.0412921	0.0412921
ENSPMAG00000004679	ptprga	18.2563	6.03184	2.73363	2.20653	0.027347	0.097227	111.653	0.126695	0.0412921	0.0412921	3.01489	172.587	842.496	1.42481	0.0412921	23.6321	0.0412921	73.2082	0.0412921	0.468305	0.0412921	0.0412921	0.0412921
ENSPMAG00000001765	unknown	23.1791	7.01938	3.18122	2.20651	0.0273485	0.097227	34.8182	0.0412921	0.0412921	0.0412921	0.0412921	345.091	0.0412921	0.0412921	2.76077	0.0412921	0.0412921	0.0412921	0.0412921	0.0412921	0.0412921	0.0412921	0.0412921
ENSPMAG00000001513	serac1	16.5951	6.52378	2.95819	2.20533	0.0274307	0.097227	24.9543	0.0412921	21.5985	0.0412921	0.0412921	201.337	8.46461	0.633063	17.3034	0.0412921	0.0412921	0.0412921	0.0412921	0.0412921	0.0412921	0.0412921	0.0412921
ENSPMAG00000002922	mertk	23.0419	7.00987	3.18124	2.2035	0.0275594	0.097227	34.6155	0.0412921	0.0412921	0.0412921	0.0412921	345.091	0.0412921	0.314232	0.461577	0.0412921	0.0412921	0.0412921	0.0412921	0.0412921	0.0412921	0.0412921	0.0412921
ENSPMAG00000004951	EDIL3	23.0293	7.009	3.18124	2.20323	0.0275788	0.097227	34.5932	0.0412921	0.0412921	0.510927	0.0412921	345.091	0.0412921	0.0412921	0.0412921	0.0412921	0.0412921	0.0412921	0.0412921	0.0412921	0.0412921	0.0412921	0.0412921
ENSPMAG00000001881	ELMO3	22.7475	6.01994	2.7324	2.20317	0.027583	0.097227	34.1052	0.204898	36.6974	0.0412921	211.689	86.3346	0.0412921	2.21548	3.90901	0.0412921	0.0412921	0.0412921	0.0412921	0.859323	0.0412921	0.0412921	0.0412921
ENSPMAG00000009383	f10 (2 of 2)	23.0257	7.00875	3.18124	2.20315	0.0275845	0.097227	34.5877	0.0412921	0.456321	0.0412921	0.0412921	345.091	0.0412921	0.0412921	0.0412921	0.0412921	0.0412921	0.0412921	0.0412921	0.0412921	0.0412921	0.0412921	0.0412921
ENSPMAG00000003278	sumf1	15.2884	6.42509	2.91675	2.20283	0.027607	0.097227	22.9941	0.0412921	0.0412921	0.510927	51.8477	143.836	0.0412921	0.0412921	8.88418	24.6561	0.0412921	0.0412921	0.0412921	0.0412921	0.0412921	0.0412921	0.0412921
ENSPMAG00000001686	unknown	23.0005	7.00699	3.18125	2.20259	0.0276235	0.097227	93.2259	0.0412921	0.0412921	0.0412921	0.0412921	345.091	586.838	0.0412921	0.0412921	0.0412921	0.0412921	0.0412921	0.0412921	0.0412921	0.0412921	0.0412921	0.0412921
ENSPMAG00000003573	ypel1	23.0005	7.00699	3.18125	2.20259	0.0276235	0.097227	34.5462	0.0412921	0.0412921	0.0412921	0.0412921	345.091	0.0412921	0.0412921	0.0412921	0.0412921	0.0412921	0.0412921	0.0412921	0.0412921	0.0412921	0.0412921	0.0412921
ENSPMAG00000008495	naga	23.0005	7.00699	3.18125	2.20259	0.0276235	0.097227	54.6451	0.0412921	0.0412921	201.03	0.0412921	345.091	0.0412921	0.0412921	0.0412921	0.0412921	0.0412921	0.0412921	0.0412921	0.0412921	0.0412921	0.0412921	0.0412921
ENSPMAG00000009263	unknown	23.0005	7.00699	3.18125	2.20259	0.0276235	0.097227	34.5462	0.0412921	0.0412921	0.0412921	0.0412921	345.091	0.0412921	0.0412921	0.0412921	0.0412921	0.0412921	0.0412921	0.0412921	0.0412921	0.0412921	0.0412921	0.0412921
ENSPMAG00000005695	fam45a	13.2518	6.29512	2.85865	2.20213	0.0276563	0.0972296	166.572	0.0412921	18.5787	0.727761	11.9606	1466.37	142.58	0.0412921	25.3398	0.0412921	0.0412921	0.0412921	0.0412921	0.0412921	0.0412921	0.0412921	0.0412921
ENSPMAG00000006707	CLP1	22.7316	7.00282	3.18126	2.20127	0.0277167	0.0973292	34.1508	0.0412921	0.0412921	0.510927	0.0412921	287.589	0.0412921	0.0412921	0.0412921	0.0412921	0.0412921	53.1188	0.0412921	0.0412921	0.0412921	0.0412921	0.0412921
ENSPMAG00000009692	MED9	21.6138	6.9984	3.18127	2.19988	0.0278155	0.0975632	32.4784	0.0412921	0.0412921	13.2487	222.248	0.0412921	0.0412921	0.0412921	61.3124	27.7277	0.0412921	0.0412921	0.0412921	0.0412921	0.0412921	0.0412921	0.0412921
ENSPMAG00000002940	entpd4	22.2744	6.99298	3.18128	2.19817	0.0279373	0.0978773	33.4653	0.0412921	0.0412921	0.0412921	0.0412921	201.337	0.0412921	0.0412921	42.9434	0.0412921	0.0412921	90.0834	0.0412921	0.0412921	0.0412921	0.0412921	0.0412921
ENSPMAG00000004437	SPAG16 (1 of 2)	21.1848	6.18382	2.81787	2.1945	0.0281997	0.0986761	31.7959	0.133993	0.0412921	0.292597	0.0412921	287.589	0.0412921	4.42855	19.2168	6.22569	0.0412921	0.0412921	0.0412921	0.0412921	0.0412921	0.0412921	0.504794
ENSPMAG00000001410	pafah1b2	18.9382	5.78818	2.6381	2.19407	0.0282303	0.0986761	28.3912	0.204898	0.0412921	129.587	127.076	0.0412921	0.0412921	3.63822	16.1553	7.24963	0.0412921	0.0412921	0.0412921	0.859323	0.0412921	0.0412921	0.0412921
ENSPMAG00000002240	wdr61	11.4282	6.10558	2.78417	2.19296	0.0283101	0.0988411	154.869	0.0412921	1379.75	0.0412921	107.866	0.0412921	0.0412921	30.8231	26.8706	0.0412921	3.17295	0.0412921	0.0412921	0.0412921	0.0412921	0.0412921	0.0412921
ENSPMAG00000005103	cd109	21.4148	6.97441	3.18132	2.1923	0.0283579	0.0988942	32.1799	0.0412921	0.0412921	188.727	0.0412921	28.8332	100.669	3.32208	0.0412921	0.0412921	0.0412921	0.0412921	0.0412921	0.0412921	0.0412921	0.0412921	0.0412921
ENSPMAG00000000612	FMN2 (1 of 2)	21.2408	6.95967	3.18136	2.18764	0.0286959	0.0998461	31.9188	0.0412921	117.477	0.0412921	0.0412921	28.8332	171.918	0.712387	0.0412921	0.0412921	0.0412921	0.0412921	0.0412921	0.0412921	0.0412921	0.0412921	0.0412921
ENSPMAG00000004465	ahnak (3 of 3)	18.1892	6.03061	2.75692	2.18744	0.0287103	0.0998461	27.3041	0.131246	121.629	7.85261	0.0412921	115.085	0.0412921	0.0412921	0.461577	0.0412921	0.0412921	27.806	0.0412921	0.0412921	0.491064	0.0412921	0.0412921
ENSPMAG00000005715	thraa	30.6128	6.18325	2.82704	2.18718	0.0287296	0.0998461	45.4304	1.14957	0.0412921	0.292597	131.035	201.337	0.0412921	0.0412921	49.8318	0.0412921	0.0412921	71.6011	5.58266	0.0412921	0.0412921	0.0412921	0.0412921
ENSPMAG00000004055	NUP160 (1 of 2)	22.1656	6.95524	3.18137	2.18624	0.0287981	0.0999695	78.1321	0.0412921	0.0412921	448.382	0.0412921	316.34	0.0412921	0.0412921	0.0412921	0.0412921	16.3097	0.0412921	0.0412921	0.0412921	0.0412921	0.0412921	0.0412921
ENSPMAG00000004109	rassf8b	22.0165	6.95237	3.18138	2.18533	0.0288645	0.100086	33.0784	0.0412921	0.0412921	17.5655	0.0412921	287.589	0.0412921	0.0412921	25.3398	0.0412921	0.0412921	0.0412921	0.0412921	0.0412921	0.0412921	0.0412921	0.0412921
ENSPMAG00000008110	si:ch211-191j22.8	21.8365	6.9394	3.18141	2.18124	0.029166	0.101015	32.8085	0.0412921	0.0412921	32.4585	0.0412921	287.589	0.0412921	7.74775	0.0412921	0.0412921	0.0412921	0.0412921	0.0412921	0.0412921	0.0412921	0.0412921	0.0412921
ENSPMAG00000001611	unknown	20.8757	6.93779	3.18141	2.18073	0.0292036	0.101026	31.3713	0.0412921	60.1008	0.0412921	0.0412921	28.8332	62.9492	0.0412921	0.0412921	0.0412921	161.582	0.0412921	0.0412921	0.0412921	0.0412921	0.0412921	0.0412921
ENSPMAG00000004084	mvb12ba	21.907	6.93643	3.18142	2.1803	0.0292355	0.101026	32.9216	0.0412921	0.0412921	0.510927	0.0412921	316.34	0.0412921	0.0412921	0.461577	9.29748	2.40005	0.0412921	0.0412921	0.0412921	0.0412921	0.0412921	0.0412921
ENSPMAG00000008022	PTTG1IP (4 of 4)	64.6711	5.9953	2.75152	2.1789	0.0293387	0.101055	96.3876	1.41138	0.0412921	342.405	317.273	0.0412921	0.0412921	77.7637	218.979	7.24963	0.0412921	0.0412921	0.0412921	0.0412921	0.0412921	0.0412921	6.89174
ENSPMAG00000004463	mgll (1 of 3)	15.1455	6.40962	2.94168	2.17889	0.0293395	0.101055	22.78	0.0412921	0.83549	18.6447	0.0412921	143.836	0.0412921	0.0412921	2.76077	61.5164	0.0412921	0.0412921	0.0412921	0.0412921	0.0412921	0.0412921	0.0412921
ENSPMAG00000007734	cmtr2	49.6834	6.83966	3.14003	2.17821	0.0293902	0.101055	157.863	1.14957	2.3467	0.292597	0.0412921	718.849	838.305	0.0412921	16.538	2.12958	0.0412921	0.0412921	5.58266	0.0412921	0.0412921	0.0412921	0.0412921
ENSPMAG00000006252	gon4l	20.6254	6.92936	3.18143	2.17806	0.0294014	0.101055	30.9958	0.0412921	0.0412921	0.0412921	201.278	0.0412921	46.1848	5.85109	0.0412921	56.3969	0.0412921	0.0412921	0.0412921	0.0412921	0.0412921	0.0412921	0.0412921
ENSPMAG00000002726	nudt15	21.805	6.92897	3.18143	2.17794	0.0294106	0.101055	32.7571	0.0412921	0.0412921	0.0412921	0.0412921	316.34	0.0412921	0.0412921	0.0412921	0.0412921	10.9006	0.0412921	0.0412921	0.0412921	0.0412921	0.0412921	0.0412921
ENSPMAG00000001748	unknown	21.5384	6.92569	3.18144	2.1769	0.0294877	0.101119	32.3572	0.0412921	0.0412921	64.4029	0.0412921	258.839	0.0412921	0.0412921	0.0412921	0.0412921	0.0412921	0.0412921	0.0412921	0.0412921	0.0412921	0.0412921	0.0412921
ENSPMAG00000007937	unknown	21.2795	6.925	3.18144	2.17668	0.0295042	0.101119	31.9688	0.0412921	0.0412921	0.0412921	0.0412921	172.587	146.772	0.0412921	0.0412921	0.0412921	0.0412921	0.0412921	0.0412921	0.0412921	0.0412921	0.0412921	0.0412921
ENSPMAG00000005827	unknown	25.5406	5.6401	2.59154	2.17635	0.029529	0.101119	38.2209	0.360832	9.51923	0.0412921	0.666601	287.589	37.8026	14.702	0.0412921	0.0412921	31.7643	0.0412921	0.0412921	1.63899	0.0412921	0.0412921	0.0412921
ENSPMAG00000000239	dffb	21.1642	6.91859	3.18146	2.17466	0.0296557	0.101423	31.804	0.0412921	0.0412921	0.0412921	0.0412921	172.587	88.0959	0.0412921	2.76077	54.3491	0.0412921	0.0412921	0.0412921	0.0412921	0.0412921	0.0412921	0.0412921
ENSPMAG00000002838	nsun2	21.3237	6.91736	3.18146	2.17427	0.0296848	0.101423	32.043	0.0412921	0.0412921	0.727761	0.0412921	230.088	0.0412921	0.0412921	1.22926	88.1377	0.0412921	0.0412921	0.0412921	0.0412921	0.0412921	0.0412921	0.0412921
ENSPMAG00000007948	ythdf2	20.4671	6.91067	3.18148	2.17216	0.029844	0.101804	89.2295	0.0412921	0.0412921	587.815	38.7964	28.8332	0.0412921	0.0412921	0.0412921	236.603	0.0412921	0.0412921	0.0412921	0.0412921	0.0412921	0.0412921	0.0412921
ENSPMAG00000007501	unknown	21.5264	6.90835	3.18148	2.17142	0.0298992	0.101804	32.3391	0.0412921	0.0412921	0.0412921	0.0412921	316.34	0.0412921	6.72039	0.0412921	0.0412921	0.0412921	0.0412921	0.0412921	0.0412921	0.0412921	0.0412921	0.0412921
ENSPMAG00000001903	idh3a	21.5259	6.90831	3.18149	2.17141	0.0299002	0.101804	32.3424	0.0412921	0.0412921	0.0412921	5.50809	316.34	0.0412921	0.0412921	0.0412921	0.0412921	0.0412921	1.28663	0.0412921	0.0412921	0.0412921	0.0412921	0.0412921
ENSPMAG00000007388	dis3 (26 of 43)	22.3223	5.85614	2.69743	2.17101	0.0299305	0.101804	33.4635	0.21942	0.0412921	1.37639	0.371279	316.34	12.6558	0.553652	0.0412921	0.0412921	3.17295	0.0412921	0.0412921	0.0412921	0.0412921	0.0412921	0.93193
ENSPMAG00000006131	NSMCE2	20.2027	6.90032	3.1815	2.16889	0.0300913	0.102236	30.3618	0.0412921	0.0412921	31.5952	58.0068	0.0412921	0.0412921	0.0412921	40.6473	173.121	0.0412921	0.0412921	0.0412921	0.0412921	0.0412921	0.0412921	0.0412921
ENSPMAG00000007891	MUC6	78.3104	4.50592	2.07829	2.16809	0.0301517	0.102244	114.918	5.30919	47.6442	0.510927	28.0914	603.847	201.256	1.26661	19.2168	2.12958	0.0412921	245.174	22.084	0.0412921	0.0412921	0.0412921	4.33807
ENSPMAG00000001959	pik3ap1	20.6878	6.89742	3.18151	2.16797	0.030161	0.102244	31.0889	0.0412921	0.0412921	0.292597	0.0412921	115.085	159.345	0.0412921	0.0412921	35.9189	0.0412921	0.0412921	0.0412921	0.0412921	0.0412921	0.0412921	0.0412921
ENSPMAG00000000865	myo1b	26.2587	4.77039	2.20106	2.16732	0.0302106	0.102298	38.7053	1.56962	34.0551	0.0412921	0.221531	287.589	8.46461	3.48015	1.22926	7.24963	0.0412921	44.6812	5.58266	0.0412921	2.14155	0.0412921	0.0412921
ENSPMAG00000007145	rab10	21.2053	6.89244	3.18152	2.16639	0.030281	0.102298	31.8615	0.0412921	0.0412921	0.0412921	0.0412921	287.589	0.0412921	0.0412921	5.05717	25.68	0.0412921	0.0412921	0.0412921	0.0412921	0.0412921	0.0412921	0.0412921
ENSPMAG00000002615	unknown	21.2853	6.89017	3.18153	2.16568	0.0303359	0.102298	31.9774	0.0412921	0.0412921	3.1038	0.0412921	316.34	0.0412921	0.0412921	0.0412921	0.0412921	0.0412921	0.0412921	0.0412921	0.0412921	0.0412921	0.0412921	0.0412921
ENSPMAG00000008706	serpine2	12.8078	6.26167	2.89297	2.16444	0.0304304	0.102298	229.157	0.0412921	0.0412921	2.0243	84.9892	2098.88	0.0412921	0.0412921	101.877	3.15374	0.0412921	0.480828	0.0412921	0.0412921	0.0412921	0.0412921	0.0412921
ENSPMAG00000003049	unknown	21.2155	6.88486	3.18154	2.164	0.0304643	0.102298	31.8728	0.0412921	0.0412921	0.0412921	0.0412921	316.34	0.0412921	2.05737	0.0412921	0.0412921	0.0412921	0.0412921	0.0412921	0.0412921	0.0412921	0.0412921	0.0412921
ENSPMAG00000009966	mrp63	47.2549	5.96811	2.75812	2.16383	0.0304773	0.102298	70.4497	1.03817	0.0412921	187	150.686	0.0412921	0.0412921	321.792	43.7088	1.10494	0.0412921	0.0412921	0.0412921	0.0412921	5.02566	0.0412921	0.0412921
ENSPMAG00000008069	oclnb	21.109	6.87671	3.18156	2.16143	0.0306625	0.102298	31.7127	0.0412921	0.456321	0.0412921	0.0412921	316.34	0.0412921	0.0412921	0.0412921	0.0412921	0.0412921	0.0412921	0.0412921	0.0412921	0.0412921	0.0412921	0.0412921
ENSPMAG00000001508	pappa2	21.0982	6.87589	3.18157	2.16116	0.0306827	0.102298	31.6963	0.0412921	0.0412921	0.292597	0.0412921	316.34	0.0412921	0.0412921	0.0412921	0.0412921	0.0412921	0.0412921	0.0412921	0.0412921	0.0412921	0.0412921	0.0412921
ENSPMAG00000004448	shoc2	21.0936	6.87553	3.18157	2.16105	0.0306913	0.102298	65.6413	0.0412921	0.0412921	0.0412921	0.221531	316.34	339.563	0.0412921	0.0412921	0.0412921	0.0412921	0.0412921	0.0412921	0.0412921	0.0412921	0.0412921	0.0412921
ENSPMAG00000005302	disp1	21.0838	6.87478	3.18157	2.16082	0.0307096	0.102298	31.6712	0.0412921	0.0412921	0.0412921	0.0412921	316.34	0.0412921	0.0412921	0.0412921	0.0412921	0.0412921	0.0412921	0.0412921	0.0412921	0.0412921	0.0412921	0.0412921
ENSPMAG00000005845	tradd	21.0838	6.87478	3.18157	2.16082	0.0307096	0.102298	31.6712	0.0412921	0.0412921	0.0412921	0.0412921	316.34	0.0412921	0.0412921	0.0412921	0.0412921	0.0412921	0.0412921	0.0412921	0.0412921	0.0412921	0.0412921	0.0412921
ENSPMAG00000006198	unknown	21.0838	6.87478	3.18157	2.16082	0.0307096	0.102298	31.6712	0.0412921	0.0412921	0.0412921	0.0412921	316.34	0.0412921	0.0412921	0.0412921	0.0412921	0.0412921	0.0412921	0.0412921	0.0412921	0.0412921	0.0412921	0.0412921
ENSPMAG00000006753	BCAM (3 of 3)	21.0838	6.87478	3.18157	2.16082	0.0307096	0.102298	31.6712	0.0412921	0.0412921	0.0412921	0.0412921	316.34	0.0412921	0.0412921	0.0412921	0.0412921	0.0412921	0.0412921	0.0412921	0.0412921	0.0412921	0.0412921	0.0412921
ENSPMAG00000008216	unknown	21.0838	6.87478	3.18157	2.16082	0.0307096	0.102298	31.6712	0.0412921	0.0412921	0.0412921	0.0412921	316.34	0.0412921	0.0412921	0.0412921	0.0412921	0.0412921	0.0412921	0.0412921	0.0412921	0.0412921	0.0412921	0.0412921
ENSPMAG00000010024	unknown	21.0838	6.87478	3.18157	2.16082	0.0307096	0.102298	31.6712	0.0412921	0.0412921	0.0412921	0.0412921	316.34	0.0412921	0.0412921	0.0412921	0.0412921	0.0412921	0.0412921	0.0412921	0.0412921	0.0412921	0.0412921	0.0412921
ENSPMAG00000001243	ZXDC	20.5723	6.8745	3.18157	2.16073	0.0307165	0.102298	30.9162	0.0412921	0.0412921	4.61486	0.0412921	172.587	109.051	0.0412921	22.661	0.0412921	0.0412921	0.0412921	0.0412921	0.0412921	0.0412921	0.0412921	0.0412921
ENSPMAG00000007982	tmprss15	13.1794	6.25481	2.89573	2.16001	0.0307716	0.102369	19.8309	0.0412921	0.0412921	0.0412921	3.16156	57.5839	0.0412921	1.34571	0.0412921	24.6561	111.355	0.0412921	0.0412921	0.0412921	0.0412921	0.0412921	0.0412921
ENSPMAG00000009247	unknown	317.326	5.86363	2.71678	2.1583	0.0309044	0.102691	472.104	7.95901	0.0412921	50.805	2.86822	345.091	1563.37	0.0412921	0.461577	0.0412921	3.17295	2755.15	0.0412921	0.0412921	39.6299	0.0412921	0.0412921
ENSPMAG00000004193	tmem144b	20.6272	6.86554	3.18159	2.15789	0.030936	0.102691	30.9985	0.0412921	0.0412921	5.04657	0.0412921	230.088	0.0412921	2.84785	0.0412921	71.7554	0.0412921	0.0412921	0.0412921	0.0412921	0.0412921	0.0412921	0.0412921
ENSPMAG00000008084	si:ch73-92e20.2 (1 of 2)	40.5151	6.54579	3.0366	2.15563	0.0311127	0.103165	91.9542	1.14957	317.537	24.0408	0.666601	575.096	0.0412921	0.0412921	1.99516	0.0412921	0.0412921	0.0412921	5.58266	0.0412921	0.0412921	0.0412921	0.0412921
ENSPMAG00000002456	mbd3b	100.826	6.13323	2.84609	2.15497	0.0311642	0.103223	150.444	1.7627	0.0412921	365.5	0.0412921	747.6	0.0412921	184.526	37.5858	169.026	0.0412921	0.0412921	0.0412921	8.64834	0.0412921	0.0412921	0.0412921
ENSPMAG00000000186	ddx47	20.6329	6.84878	3.18164	2.1526	0.0313503	0.103672	31.007	0.0412921	3.85687	3.75141	0.0412921	287.589	0.0412921	0.0412921	14.6245	0.0412921	0.0412921	0.0412921	0.0412921	0.0412921	0.0412921	0.0412921	0.0412921
ENSPMAG00000001666	dnajc12	13.3073	6.28757	2.9219	2.15187	0.0314073	0.103672	20.0227	0.0412921	1.2136	0.0412921	0.0412921	28.8332	54.567	98.9423	0.0412921	16.4648	0.0412921	0.0412921	0.0412921	0.0412921	0.0412921	0.0412921	0.0412921
ENSPMAG00000001870	slc25a1b	30.8519	6.15718	2.86164	2.15162	0.031427	0.103672	135.385	1.14957	0.0412921	897.33	1.54792	402.592	0.0412921	6.1672	46.0049	0.0412921	0.0412921	0.0412921	5.58266	0.0412921	0.0412921	0.0412921	0.0412921
ENSPMAG00000001485	unknown	19.7616	6.8446	3.18165	2.15128	0.0314543	0.103672	29.7	0.0412921	0.83549	181.604	0.0412921	86.3346	0.0412921	27.9782	0.0412921	0.0412921	0.0412921	0.0412921	0.0412921	0.0412921	0.0412921	0.0412921	0.0412921
ENSPMAG00000004042	aldh1l2	20.571	6.84395	3.18165	2.15107	0.0314707	0.103672	30.9142	0.0412921	11.7841	0.0412921	0.0412921	287.589	0.0412921	0.0412921	5.82259	0.0412921	0.0412921	3.69823	0.0412921	0.0412921	0.0412921	0.0412921	0.0412921
ENSPMAG00000001567	si:ch211-120k19.3	20.5394	6.84148	3.18165	2.15029	0.0315322	0.103762	30.8665	0.0412921	0.0412921	2.24022	0.519231	287.589	0.0412921	0.0412921	18.0687	0.0412921	0.0412921	0.0412921	0.0412921	0.0412921	0.0412921	0.0412921	0.0412921
ENSPMAG00000006856	pde8b	20.1575	6.83889	3.18166	2.14947	0.031597	0.103863	30.2938	0.0412921	95.5832	1.59239	0.0412921	201.337	0.0412921	0.0412921	0.0412921	4.17777	0.0412921	0.0412921	0.0412921	0.0412921	0.0412921	0.0412921	0.0412921
ENSPMAG00000004686	themis	20.3482	6.83579	3.18167	2.14849	0.0316748	0.103902	30.5718	0.0412921	0.0412921	0.0412921	0.0412921	258.839	0.0412921	46.549	0.0412921	0.0412921	0.0412921	0.0412921	0.0412921	0.0412921	0.0412921	0.0412921	0.0412921
ENSPMAG00000006366	unknown	16.2504	-6.47336	3.01331	-2.14826	0.0316932	0.103902	0.37174	48.1632	0.0412921	0.0412921	0.0412921	0.0412921	0.0412921	0.233326	0.0412921	3.15374	0.0412921	0.0412921	60.5867	0.0412921	180.105	0.0412921	0.0412921
ENSPMAG00000009495	KRT80 (10 of 11)	19.931	6.83431	3.18167	2.14802	0.0317118	0.103902	29.9543	0.0412921	0.0412921	35.2645	0.0412921	143.836	117.434	0.0412921	2.76077	0.0412921	0.0412921	0.0412921	0.0412921	0.0412921	0.0412921	0.0412921	0.0412921
ENSPMAG00000000786	unknown	19.3573	6.82941	3.18169	2.14648	0.0318349	0.104193	155.601	0.0412921	33.6776	0.0412921	5.36143	1265.11	247.358	0.0412921	4.29174	0.0412921	0.0412921	0.0412921	0.0412921	0.0412921	0.0412921	0.0412921	0.0412921
ENSPMAG00000006899	TP53BP1	19.2702	6.82338	3.1817	2.14457	0.0319872	0.104555	123.844	0.0412921	0.83549	0.0412921	0.0412921	948.855	234.785	0.0412921	53.2759	0.0412921	0.0412921	0.480828	0.0412921	0.0412921	0.0412921	0.0412921	0.0412921
ENSPMAG00000007812	thnsl2	20.2963	6.82231	3.1817	2.14423	0.0320143	0.104555	44.1734	0.0412921	0.0412921	11.9536	0.0412921	287.589	0.0412921	137.269	4.67445	0.0412921	0.0412921	0.0412921	0.0412921	0.0412921	0.0412921	0.0412921	0.0412921
ENSPMAG00000006220	unknown	20.1946	6.81418	3.18173	2.14166	0.0322208	0.105077	30.3494	0.0412921	0.0412921	0.944138	0.0412921	287.589	0.0412921	0.0412921	13.8592	0.0412921	0.853312	0.0412921	0.0412921	0.0412921	0.0412921	0.0412921	0.0412921
ENSPMAG00000008108	yeats2	19.4835	5.22614	2.44055	2.14138	0.0322434	0.105077	117.833	1.23497	0.0412921	4.399	8.73436	891.353	259.932	0.633063	5.43988	0.0412921	0.0412921	7.71636	5.58266	0.468305	0.0412921	0.0412921	0.0412921
ENSPMAG00000005105	unknown	29.1028	6.69176	3.12896	2.13866	0.0324635	0.105667	43.6694	0.133993	165.038	0.0412921	0.0412921	230.088	0.0412921	0.0412921	4.67445	0.0412921	0.0412921	36.6454	0.0412921	0.0412921	0.0412921	0.0412921	0.504794
ENSPMAG00000005323	unknown	14.3628	6.30278	2.94782	2.13812	0.0325073	0.105667	21.6058	0.0412921	0.0412921	0.0412921	27.7982	172.587	0.0412921	0.0412921	7.73609	7.24963	0.0412921	0.480828	0.0412921	0.0412921	0.0412921	0.0412921	0.0412921
ENSPMAG00000009434	dysf (2 of 2)	19.9291	6.80212	3.18176	2.13785	0.032529	0.105667	29.9472	0.0412921	0.0412921	0.0412921	0.0412921	258.839	0.0412921	0.0412921	2.37798	37.9667	0.0412921	0.0412921	0.0412921	0.0412921	0.0412921	0.0412921	0.0412921
ENSPMAG00000002855	unknown	19.9129	6.79139	3.18179	2.13446	0.0328053	0.10645	29.9229	0.0412921	0.0412921	0.0412921	0.0412921	287.589	0.0412921	0.0412921	1.99516	0.0412921	9.35511	0.0412921	0.0412921	0.0412921	0.0412921	0.0412921	0.0412921
ENSPMAG00000001077	hsp90b1	253.733	-4.49859	2.10805	-2.134	0.0328426	0.106458	32.1597	697.094	8.0093	0.0412921	6.53464	143.836	0.0412921	2.61072	16.9207	16.4648	120.628	6.51095	3212.3	3.58636	269.499	0.0412921	0.0412921
ENSPMAG00000001483	luc7l3	32.9451	5.56143	2.60903	2.13161	0.0330389	0.106922	49.211	0.594535	0.83549	6.55753	0.0412921	345.091	50.3759	45.7588	43.3261	0.0412921	0.0412921	0.0412921	0.0412921	2.80751	0.0412921	0.0412921	0.0412921
ENSPMAG00000006018	unknown	19.6743	6.78171	3.18181	2.1314	0.0330564	0.106922	29.5691	0.0412921	0.0412921	1.16031	31.171	258.839	4.2733	0.0412921	0.0412921	0.0412921	0.0412921	0.0412921	0.0412921	0.0412921	0.0412921	0.0412921	0.0412921
ENSPMAG00000000486	unknown	27.2136	-6.58113	3.08908	-2.13045	0.0331344	0.10706	0.581151	80.627	0.0412921	0.0412921	0.0412921	0.0412921	0.0412921	0.0412921	5.43988	0.0412921	0.0412921	0.0412921	357.607	0.0412921	0.0412921	45.4038	0.0412921
ENSPMAG00000004588	spc25	19.7169	6.77534	3.18183	2.12938	0.0332225	0.107145	29.6327	0.0412921	0.456321	1.80836	0.0412921	287.589	0.0412921	0.0412921	0.0412921	6.22569	0.0412921	0.0412921	0.0412921	0.0412921	0.0412921	0.0412921	0.0412921
ENSPMAG00000004635	arhgap28	19.7132	6.775	3.18183	2.12928	0.0332312	0.107145	321.744	0.0412921	0.0412921	0.0412921	0.0412921	287.589	2921.29	0.0412921	0.0412921	8.27356	0.0412921	0.0412921	0.0412921	0.0412921	0.0412921	0.0412921	0.0412921
ENSPMAG00000002101	ift52	19.6521	6.77005	3.18184	2.12771	0.033361	0.107449	29.5357	0.0412921	0.0412921	0.0412921	1.25437	287.589	0.0412921	4.27049	1.99516	0.0412921	0.0412921	0.0412921	0.0412921	0.0412921	0.0412921	0.0412921	0.0412921
ENSPMAG00000002761	tmem194b	19.5095	6.76838	3.18185	2.12719	0.0334046	0.107476	29.3138	0.0412921	0.0412921	33.9694	0.0412921	258.839	0.0412921	0.0412921	0.0412921	0.0412921	0.0412921	0.0412921	0.0412921	0.0412921	0.0412921	0.0412921	0.0412921
ENSPMAG00000006066	znf710a	19.6105	6.76653	3.18185	2.1266	0.0334533	0.107518	29.4692	0.0412921	0.0412921	0.0412921	0.0412921	287.589	0.0412921	0.0412921	1.61227	5.20174	0.0412921	0.0412921	0.0412921	0.0412921	0.0412921	0.0412921	0.0412921
ENSPMAG00000004648	ZNF697 (2 of 2)	19.2928	6.76002	3.18187	2.12454	0.0336248	0.107955	28.9887	0.0412921	0.0412921	0.0412921	0.0412921	230.088	0.0412921	0.0412921	0.0412921	59.4686	0.0412921	0.0412921	0.0412921	0.0412921	0.0412921	0.0412921	0.0412921
ENSPMAG00000007230	try (4 of 13)	19.4795	6.75564	3.18188	2.12316	0.0337407	0.107998	29.2764	0.0412921	0.0412921	0.0412921	0.519231	287.589	0.0412921	0.0412921	0.461577	0.0412921	3.94578	0.0412921	0.0412921	0.0412921	0.0412921	0.0412921	0.0412921
ENSPMAG00000007817	PBLD	18.2269	6.75382	3.18189	2.12258	0.0337888	0.107998	27.3982	0.0412921	0.0412921	0.0412921	51.9944	0.0412921	0.0412921	127.944	16.9207	76.8749	0.0412921	0.0412921	0.0412921	0.0412921	0.0412921	0.0412921	0.0412921
ENSPMAG00000003488	PDE1B	19.3311	6.75329	3.18189	2.12241	0.0338029	0.107998	29.054	0.0412921	0.0412921	2.24022	0.0412921	258.839	0.0412921	0.0412921	0.461577	28.7516	0.0412921	0.0412921	0.0412921	0.0412921	0.0412921	0.0412921	0.0412921
ENSPMAG00000001038	unknown	19.4312	6.75158	3.18189	2.12188	0.0338481	0.107998	29.2003	0.0412921	0.0412921	0.0412921	0.0412921	287.589	0.0412921	0.0412921	1.99516	2.12958	0.0412921	0.0412921	0.0412921	0.0412921	0.0412921	0.0412921	0.0412921
ENSPMAG00000007091	unknown	19.4224	6.75086	3.1819	2.12165	0.0338673	0.107998	29.1869	0.0412921	3.47935	0.510927	0.0412921	287.589	0.0412921	0.0412921	0.0412921	0.0412921	0.0412921	0.0412921	0.0412921	0.0412921	0.0412921	0.0412921	0.0412921
ENSPMAG00000000666	psip1	59.3328	5.98921	2.82384	2.12095	0.0339262	0.107998	88.438	1.29545	0.0412921	177.071	0.0412921	0.0412921	607.794	54.2934	43.3261	0.0412921	0.0412921	1.68873	0.0412921	6.3121	0.0412921	0.0412921	0.0412921
ENSPMAG00000002784	unknown	50.1458	6.18828	2.91854	2.12033	0.0339781	0.107998	75.0076	0.594535	0.456321	20.1556	0.0412921	575.096	138.389	0.0412921	15.7726	0.0412921	0.0412921	0.0412921	0.0412921	2.80751	0.0412921	0.0412921	0.0412921
ENSPMAG00000003788	fut10	19.3546	6.74515	3.18191	2.11984	0.0340193	0.107998	29.0814	0.0412921	0.0412921	0.0412921	0.0412921	287.589	0.0412921	0.0412921	0.0412921	0.0412921	0.0412921	2.89452	0.0412921	0.0412921	0.0412921	0.0412921	0.0412921
ENSPMAG00000004544	zgc:123010	19.3508	6.74484	3.18191	2.11974	0.0340276	0.107998	29.0834	0.0412921	0.456321	0.0412921	1.69466	287.589	0.0412921	0.0412921	0.845941	0.0412921	0.0412921	0.0412921	0.0412921	0.0412921	0.0412921	0.0412921	0.0412921
ENSPMAG00000002955	si:ch73-61d6.3	16.3747	6.53518	3.08488	2.11845	0.0341366	0.107998	24.6237	0.0412921	82.3717	0.0412921	0.0412921	143.836	16.8469	0.0412921	0.845941	2.12958	0.0412921	0.0412921	0.0412921	0.0412921	0.0412921	0.0412921	0.0412921
ENSPMAG00000000874	jag1b	28.1229	5.45777	2.57646	2.11832	0.0341477	0.107998	41.6219	1.31317	0.456321	0.0412921	0.960671	115.085	264.123	0.0412921	0.0412921	0.0412921	2.40005	33.0293	5.58266	0.859323	0.0412921	0.0412921	0.0412921
ENSPMAG00000009187	dis3 (39 of 43)	19.2622	6.73731	3.18193	2.11737	0.0342288	0.107998	28.9464	0.0412921	0.0412921	0.0412921	0.0412921	287.589	0.0412921	0.0412921	0.0412921	1.10494	0.0412921	0.480828	0.0412921	0.0412921	0.0412921	0.0412921	0.0412921
ENSPMAG00000002103	unknown	16.1023	6.75613	3.19107	2.1172	0.0342427	0.107998	71.0666	0.21942	0.0412921	31.3793	178.255	0.0412921	469.487	31.2972	0.0412921	0.0412921	0.0412921	0.0412921	0.0412921	0.0412921	0.0412921	0.0412921	0.93193
ENSPMAG00000002920	UNKL	19.2515	6.73642	3.18193	2.11708	0.0342528	0.107998	68.6347	0.0412921	0.0412921	0.292597	0.813707	287.589	0.0412921	0.394359	0.0412921	0.0412921	0.0412921	397.051	0.0412921	0.0412921	0.0412921	0.0412921	0.0412921
ENSPMAG00000002984	ifrd1	18.1563	6.73638	3.18193	2.11707	0.0342538	0.107998	138.04	0.0412921	6.49936	1108.21	0.0412921	0.0412921	243.167	0.0412921	22.2783	0.0412921	0.0412921	0.0412921	0.0412921	0.0412921	0.0412921	0.0412921	0.0412921
ENSPMAG00000002365	sec23ip	19.2355	6.73506	3.18194	2.11665	0.0342892	0.107998	28.9027	0.0412921	0.0412921	0.0412921	1.10755	287.589	0.0412921	0.0412921	0.0412921	0.0412921	0.0412921	0.0412921	0.0412921	0.0412921	0.0412921	0.0412921	0.0412921
ENSPMAG00000007180	slc16a4 (2 of 2)	18.3511	6.73369	3.18194	2.11622	0.0343262	0.107998	27.5845	0.0412921	0.0412921	0.0412921	94.961	86.3346	12.6558	0.0412921	0.0412921	0.0412921	0.0412921	81.6458	0.0412921	0.0412921	0.0412921	0.0412921	0.0412921
ENSPMAG00000000216	col14a1a	17.8654	6.6362	3.13689	2.11554	0.0343843	0.107998	26.8595	0.0412921	1.2136	0.944138	0.0412921	230.088	0.0412921	0.0412921	0.0412921	1.10494	0.0412921	35.0382	0.0412921	0.0412921	0.0412921	0.0412921	0.0412921
ENSPMAG00000009122	cep290	14.2107	6.28591	2.97201	2.11504	0.0344265	0.107998	21.3775	0.0412921	0.0412921	0.0412921	27.3582	172.587	0.0412921	0.0412921	0.845941	1.10494	11.6733	0.0412921	0.0412921	0.0412921	0.0412921	0.0412921	0.0412921
ENSPMAG00000004157	unknown	19.1671	6.72923	3.18195	2.11481	0.0344463	0.107998	28.7961	0.0412921	0.0412921	0.0412921	0.0412921	287.589	0.0412921	0.0412921	0.0412921	0.0412921	0.0412921	0.0412921	0.0412921	0.0412921	0.0412921	0.0412921	0.0412921
ENSPMAG00000008284	shroom4	19.1671	6.72923	3.18195	2.11481	0.0344463	0.107998	28.7961	0.0412921	0.0412921	0.0412921	0.0412921	287.589	0.0412921	0.0412921	0.0412921	0.0412921	0.0412921	0.0412921	0.0412921	0.0412921	0.0412921	0.0412921	0.0412921
ENSPMAG00000008464	PLAC8 (2 of 2)	19.1671	6.72923	3.18195	2.11481	0.0344463	0.107998	28.7961	0.0412921	0.0412921	0.0412921	0.0412921	287.589	0.0412921	0.0412921	0.0412921	0.0412921	0.0412921	0.0412921	0.0412921	0.0412921	0.0412921	0.0412921	0.0412921
ENSPMAG00000006154	shmt2	12.3946	6.18889	2.92663	2.11469	0.0344567	0.107998	18.6536	0.0412921	0.0412921	132.393	0.0412921	28.8332	4.2733	19.6016	1.22926	0.0412921	0.0412921	0.0412921	0.0412921	0.0412921	0.0412921	0.0412921	0.0412921
ENSPMAG00000008047	pla2g15	15.651	6.52489	3.08617	2.11423	0.0344952	0.108007	23.5381	0.0412921	0.0412921	0.0412921	0.0412921	28.8332	4.2733	0.0412921	29.1667	0.0412921	0.853312	172.048	0.0412921	0.0412921	0.0412921	0.0412921	0.0412921
ENSPMAG00000006925	mgaa	128.174	-5.22731	2.47336	-2.11344	0.0345631	0.108108	10.5173	363.676	0.0412921	36.3437	0.0412921	28.8332	4.2733	0.0412921	30.3147	5.20174	0.0412921	0.0412921	1182.66	0.0412921	473.827	0.0412921	161.806
ENSPMAG00000004877	exosc9	84.8072	5.36771	2.54116	2.1123	0.0346605	0.108301	125.924	2.7641	0.0412921	15.8388	241.458	920.104	4.2733	2.68976	74.7064	0.0412921	0.0412921	0.0412921	0.0412921	8.25897	5.43764	0.0412921	0.0412921
ENSPMAG00000004814	FOXK2 (1 of 2)	18.2189	6.71291	3.182	2.10965	0.0348883	0.108859	27.382	0.0412921	140.88	17.5655	0.0412921	115.085	0.0412921	0.0412921	0.0412921	0.0412921	0.0412921	0.0412921	0.0412921	0.0412921	0.0412921	0.0412921	0.0412921
ENSPMAG00000008037	unknown	67.9527	4.33634	2.05573	2.10939	0.034911	0.108859	99.6628	4.74696	2.3467	60.0861	0.0412921	517.595	54.567	8.61704	0.0412921	17.4887	5.49135	330.353	5.58266	0.0412921	12.029	0.0412921	6.04053
ENSPMAG00000000212	unknown	8.94038	5.57137	2.64274	2.10818	0.0350151	0.109025	81.7805	0.0412921	0.0412921	0.0412921	0.519231	57.5839	33.6114	3.87532	34.907	0.0412921	0.0412921	687.143	0.0412921	0.0412921	0.0412921	0.0412921	0.0412921
ENSPMAG00000003645	dscaml1 (1 of 2)	27.5655	6.6524	3.15587	2.10794	0.0350359	0.109025	650.558	0.131246	35.1875	0.0412921	0.0412921	0.0412921	377.283	0.0412921	0.845941	0.0412921	0.0412921	6092.01	0.0412921	0.0412921	0.491064	0.0412921	0.0412921
ENSPMAG00000005851	pcif1	171.709	4.71346	2.2366	2.10742	0.0350809	0.109053	252.691	9.95023	1.2136	514.861	51.2612	1552.62	8.46461	4.82371	70.1141	79.9466	0.0412921	243.567	49.586	0.0412921	0.0412921	0.0412921	0.0412921
ENSPMAG00000001521	dct	18.6308	6.70418	3.18202	2.10689	0.035127	0.109084	28.0039	0.0412921	35.9425	0.0412921	0.0412921	230.088	12.6558	0.0412921	0.0412921	1.10494	0.0412921	0.0412921	0.0412921	0.0412921	0.0412921	0.0412921	0.0412921
ENSPMAG00000005821	wdr24	17.6038	6.70227	3.18203	2.10629	0.0351795	0.109135	26.4636	0.0412921	11.7841	23.1774	0.0412921	0.0412921	0.0412921	0.0412921	27.6359	201.79	0.0412921	0.0412921	0.0412921	0.0412921	0.0412921	0.0412921	0.0412921
ENSPMAG00000005523	hyi	25.4531	4.59214	2.18151	2.10503	0.0352889	0.109363	37.7047	1.1397	9.14175	19.0764	13.7203	0.0412921	0.0412921	56.7432	104.556	50.2535	0.0412921	123.432	0.0412921	5.53334	0.0412921	0.0412921	0.0412921
ENSPMAG00000007901	nop58	91.5355	4.6375	2.20364	2.10447	0.0353372	0.109401	134.763	5.28504	0.0412921	66.1296	67.5386	345.091	0.0412921	47.2602	109.531	710.667	0.853312	0.480828	5.58266	20.7187	0.0412921	0.0412921	0.0412921
ENSPMAG00000005280	cep128	36.0543	6.60952	3.14497	2.10161	0.035587	0.109719	54.0541	0.21942	0.0412921	22.7457	19.7327	258.839	238.976	0.0412921	0.0412921	0.0412921	0.0412921	0.0412921	0.0412921	0.0412921	0.0412921	0.0412921	0.93193
ENSPMAG00000005147	MPHOSPH9	11.1955	6.05753	2.8826	2.10141	0.0356049	0.109719	476.87	0.0412921	3.47935	0.0412921	77.657	4600.19	83.9048	0.0412921	1.61227	0.0412921	0.0412921	1.68873	0.0412921	0.0412921	0.0412921	0.0412921	0.0412921
ENSPMAG00000004353	lpp	18.5311	6.68514	3.18208	2.10087	0.0356521	0.109719	27.8461	0.0412921	0.0412921	19.2923	0.0412921	258.839	0.0412921	0.0412921	0.0412921	0.0412921	0.0412921	0.0412921	0.0412921	0.0412921	0.0412921	0.0412921	0.0412921
ENSPMAG00000009752	mau2	66.199	5.61666	2.67367	2.10073	0.0356647	0.109719	98.4445	1.88938	339.431	489.824	1.54792	115.085	0.0412921	0.0412921	38.3512	0.0412921	0.0412921	0.0412921	0.0412921	5.53334	3.7897	0.0412921	0.0412921
ENSPMAG00000006686	RPS6KA5	10.1979	5.92038	2.81843	2.1006	0.0356761	0.109719	15.3588	0.0412921	0.0412921	0.0412921	0.0412921	0.0412921	96.4782	13.4376	5.82259	20.5604	17.0825	0.0412921	0.0412921	0.0412921	0.0412921	0.0412921	0.0412921
ENSPMAG00000009850	uchl3	18.2591	6.68398	3.18208	2.1005	0.0356845	0.109719	27.4465	0.0412921	0.0412921	14.1121	33.8106	201.337	0.0412921	0.0412921	24.9571	0.0412921	0.0412921	0.0412921	0.0412921	0.0412921	0.0412921	0.0412921	0.0412921
ENSPMAG00000008068	ptk2.1	31.6265	6.18306	2.9439	2.1003	0.0357029	0.109719	46.9512	1.14957	0.0412921	0.510927	0.0412921	431.343	29.4203	6.40428	0.0412921	0.0412921	1.62699	0.0412921	5.58266	0.0412921	0.0412921	0.0412921	0.0412921
ENSPMAG00000005798	unknown	19.8508	6.16525	2.93584	2.1	0.0357291	0.109719	29.7915	0.133993	194.104	0.0412921	0.0412921	57.5839	0.0412921	35.5646	10.4149	0.0412921	0.0412921	0.0412921	0.0412921	0.0412921	0.0412921	0.0412921	0.504794
ENSPMAG00000001810	rnf103	10.6824	5.83931	2.78175	2.09915	0.0358034	0.109836	16.0886	0.0412921	0.83549	0.0412921	0.221531	115.085	33.6114	0.0412921	1.61227	0.0412921	9.35511	0.0412921	0.0412921	0.0412921	0.0412921	0.0412921	0.0412921
ENSPMAG00000002896	paqr3a	17.4953	6.67407	3.18211	2.09737	0.0359607	0.110196	26.3008	0.0412921	73.6898	126.565	4.92148	57.5839	0.0412921	0.0412921	0.0412921	0.0412921	0.0412921	0.0412921	0.0412921	0.0412921	0.0412921	0.0412921	0.0412921
ENSPMAG00000009310	unc45b	20.2353	4.84354	2.30975	2.097	0.0359936	0.110196	242.887	0.645262	0.83549	0.292597	2.42818	2127.63	0.0412921	4.98177	0.845941	1.10494	280.582	10.1272	0.0412921	0.0412921	0.0412921	0.0412921	3.06114
ENSPMAG00000000599	rfc4	93.1716	6.3952	3.05139	2.09584	0.0360968	0.11027	138.719	2.24967	8.38679	0.0412921	243.218	1035.11	96.4782	3.79629	0.0412921	0.0412921	0.0412921	0.0412921	11.0832	0.0412921	0.0412921	0.0412921	0.0412921
ENSPMAG00000005602	unknown	18.3426	6.66827	3.18213	2.09554	0.0361232	0.11027	27.5634	0.0412921	0.0412921	0.0412921	0.0412921	258.839	0.0412921	0.0412921	0.0412921	16.4648	0.0412921	0.0412921	0.0412921	0.0412921	0.0412921	0.0412921	0.0412921
ENSPMAG00000004167	ZAN (3 of 6)	16.1355	6.46637	3.08584	2.0955	0.0361268	0.11027	24.2648	0.0412921	0.83549	6.34168	0.0412921	230.088	0.0412921	0.0412921	4.29174	0.0412921	0.0412921	0.884235	0.0412921	0.0412921	0.0412921	0.0412921	0.0412921
ENSPMAG00000008875	slc11a2	140.19	-4.87202	2.32696	-2.09372	0.0362847	0.110641	13.1792	394.409	0.0412921	46.9198	0.960671	0.0412921	0.0412921	1.50389	0.0412921	71.7554	3.17295	7.31456	71.5875	0.0412921	0.0412921	1744.95	155.422
ENSPMAG00000009668	skiv2l2	9.11318	5.63327	2.69149	2.09299	0.0363498	0.110728	13.7352	0.0412921	0.456321	65.4821	3.16156	57.5839	0.0412921	0.0412921	9.64956	0.0412921	0.853312	0.0412921	0.0412921	0.0412921	0.0412921	0.0412921	0.0412921
ENSPMAG00000005231	unknown	17.9517	6.6569	3.18216	2.09194	0.0364436	0.110902	26.985	0.0412921	64.6304	0.0412921	0.0412921	201.337	0.0412921	0.0412921	0.461577	0.0412921	3.17295	0.0412921	0.0412921	0.0412921	0.0412921	0.0412921	0.0412921
ENSPMAG00000005213	ppat	26.5915	6.59531	3.15676	2.08927	0.0366837	0.111459	39.902	0.126695	0.0412921	131.313	37.33	230.088	0.0412921	0.0412921	0.0412921	0.0412921	0.0412921	0.0412921	0.0412921	0.468305	0.0412921	0.0412921	0.0412921
ENSPMAG00000000397	dph1	17.0023	6.64771	3.18219	2.08904	0.0367042	0.111459	25.5571	0.0412921	0.0412921	100.664	0.0412921	0.0412921	121.625	0.0412921	32.9936	0.0412921	0.0412921	0.0412921	0.0412921	0.0412921	0.0412921	0.0412921	0.0412921
ENSPMAG00000000320	pomt2	12.8441	6.10908	2.92485	2.08868	0.0367366	0.111459	174.822	0.0412921	0.0412921	0.0412921	11.2273	172.587	1554.99	2.84785	0.0412921	1.10494	0.0412921	5.30553	0.0412921	0.0412921	0.0412921	0.0412921	0.0412921
ENSPMAG00000004734	tbl2	11.3922	6.0321	2.89236	2.08553	0.037021	0.112209	17.1501	0.0412921	2.3467	0.0412921	0.0412921	57.5839	0.0412921	0.0412921	41.03	66.6359	0.0412921	3.69823	0.0412921	0.0412921	0.0412921	0.0412921	0.0412921
ENSPMAG00000006491	pmepa1	10.9836	5.97499	2.86697	2.08408	0.037153	0.112497	16.5372	0.0412921	16.3138	0.0412921	0.0412921	57.5839	0.0412921	1.66205	6.58799	83.0182	0.0412921	0.0412921	0.0412921	0.0412921	0.0412921	0.0412921	0.0412921
ENSPMAG00000000173	gtf3c3	15.2234	5.14278	2.46896	2.08297	0.0372541	0.112691	22.7734	0.304652	0.0412921	21.6665	0.0412921	0.0412921	12.6558	144.619	42.178	3.15374	0.0412921	3.29638	0.0412921	0.0412921	0.0412921	0.0412921	1.35809
ENSPMAG00000009005	ACOT11 (2 of 2)	17.7606	6.62585	3.18225	2.08213	0.0373309	0.112728	26.6985	0.0412921	0.0412921	1.80836	0.0412921	230.088	33.6114	0.0412921	1.22926	0.0412921	0.0412921	0.0412921	0.0412921	0.0412921	0.0412921	0.0412921	0.0412921
ENSPMAG00000001749	unknown	11.8107	6.11411	2.93736	2.0815	0.0373885	0.112728	17.7772	0.0412921	8.0093	0.0412921	0.221531	28.8332	0.0412921	0.0412921	19.5995	120.902	0.0412921	0.0412921	0.0412921	0.0412921	0.0412921	0.0412921	0.0412921
ENSPMAG00000007476	nae1	11.3884	5.96417	2.86535	2.08148	0.03739	0.112728	17.1444	0.0412921	29.1479	8.2843	17.0931	115.085	0.0412921	0.0412921	0.0412921	0.0412921	1.62699	0.0412921	0.0412921	0.0412921	0.0412921	0.0412921	0.0412921
ENSPMAG00000009809	unknown	9.10966	5.77739	2.77678	2.08061	0.0374698	0.112728	13.7264	0.0412921	0.0412921	14.5438	53.3142	0.0412921	33.6114	0.0412921	8.88418	26.7039	0.0412921	0.0412921	0.0412921	0.0412921	0.0412921	0.0412921	0.0412921
ENSPMAG00000004100	unknown	17.8117	6.62028	3.18227	2.08037	0.0374919	0.112728	26.767	0.0412921	0.0412921	0.0412921	0.0412921	258.839	0.0412921	0.0412921	8.50148	0.0412921	0.0412921	0.0412921	0.0412921	0.0412921	0.0412921	0.0412921	0.0412921
ENSPMAG00000004696	prosc	10.8798	6.02595	2.89665	2.08032	0.0374964	0.112728	16.381	0.0412921	0.0412921	0.510927	0.0412921	0.0412921	0.0412921	0.0412921	63.2258	73.8032	25.5825	0.480828	0.0412921	0.0412921	0.0412921	0.0412921	0.0412921
ENSPMAG00000007192	ucp2	17.8018	6.61909	3.18227	2.07999	0.0375266	0.112728	26.7598	0.0412921	0.0412921	0.292597	0.0412921	258.839	4.2733	0.0412921	0.0412921	0.0412921	3.94578	0.0412921	0.0412921	0.0412921	0.0412921	0.0412921	0.0412921
ENSPMAG00000008833	golga4	17.5094	6.61723	3.18228	2.0794	0.0375805	0.112779	26.3178	0.0412921	0.0412921	0.0412921	0.0412921	201.337	0.0412921	7.51067	54.0413	0.0412921	0.0412921	0.0412921	0.0412921	0.0412921	0.0412921	0.0412921	0.0412921
ENSPMAG00000008325	acpl2	12.1318	-6.3149	3.0379	-2.07871	0.0376443	0.112859	0.274961	36.0014	0.0412921	0.0412921	0.0412921	0.0412921	0.0412921	0.0412921	2.37798	0.0412921	0.0412921	0.0412921	66.0871	0.468305	113.369	0.0412921	0.0412921
ENSPMAG00000002732	unknown	16.5054	6.61223	3.18229	2.07782	0.037726	0.112889	24.8159	0.0412921	0.0412921	8.2843	140.274	0.0412921	0.0412921	0.0412921	49.4491	0.0412921	0.0412921	49.9044	0.0412921	0.0412921	0.0412921	0.0412921	0.0412921
ENSPMAG00000003077	unknown	26.9129	6.55762	3.15606	2.07779	0.0377288	0.112889	40.3776	0.131246	0.0412921	0.0412921	0.0412921	402.592	0.0412921	0.0412921	0.0412921	0.0412921	0.853312	0.0412921	0.0412921	0.0412921	0.491064	0.0412921	0.0412921
ENSPMAG00000006232	acss3	27.9898	5.92206	2.85092	2.07724	0.0377791	0.112928	41.9186	0.304652	2.3467	2.45613	0.0412921	402.592	0.0412921	10.3556	1.22926	0.0412921	0.0412921	0.0412921	0.0412921	0.0412921	0.0412921	0.0412921	1.35809
ENSPMAG00000004496	gtf2h3	17.6724	6.60709	3.18231	2.0762	0.0378758	0.113106	26.5691	0.0412921	0.0412921	1.37639	0.0412921	258.839	4.2733	0.150262	0.845941	0.0412921	0.0412921	0.0412921	0.0412921	0.0412921	0.0412921	0.0412921	0.0412921
ENSPMAG00000006095	abcb11a	17.3627	6.60333	3.18232	2.07501	0.037986	0.11321	176.147	0.0412921	0.456321	0.0412921	0.0412921	201.337	1500.5	0.0412921	19.9822	38.9906	0.0412921	0.0412921	0.0412921	0.0412921	0.0412921	0.0412921	0.0412921
ENSPMAG00000003967	pgbd5	365.922	-5.6444	2.72041	-2.07483	0.0380021	0.11321	21.1931	1055.56	0.0412921	0.0412921	41.876	28.8332	0.0412921	53.6612	16.1553	0.0412921	0.0412921	71.1993	4719.41	0.0412921	558.277	0.0412921	0.0412921
ENSPMAG00000003485	ptgs2a	17.6027	6.60082	3.18233	2.07421	0.0380594	0.11321	26.4536	0.0412921	5.36689	0.0412921	0.0412921	258.839	0.0412921	0.0412921	0.0412921	0.0412921	0.0412921	0.0412921	0.0412921	0.0412921	0.0412921	0.0412921	0.0412921
ENSPMAG00000010009	hist2h3c (4 of 11)	17.6053	6.6008	3.18233	2.07421	0.0380601	0.11321	26.4615	0.0412921	1.2136	0.0412921	0.0412921	258.839	4.2733	0.0412921	0.0412921	0.0412921	0.0412921	0.0412921	0.0412921	0.0412921	0.0412921	0.0412921	0.0412921
ENSPMAG00000006319	FLVCR2 (3 of 5)	17.5745	6.59813	3.18233	2.07336	0.0381387	0.113237	26.4151	0.0412921	0.0412921	0.0412921	0.0412921	258.839	0.0412921	0.0412921	0.845941	4.17777	0.0412921	0.0412921	0.0412921	0.0412921	0.0412921	0.0412921	0.0412921
ENSPMAG00000000502	dpagt1	12.3794	6.183	2.98258	2.07304	0.038169	0.113237	18.6303	0.0412921	58.9683	0.0412921	0.0412921	28.8332	0.0412921	0.0412921	0.461577	97.3528	0.0412921	0.480828	0.0412921	0.0412921	0.0412921	0.0412921	0.0412921
ENSPMAG00000005495	recql	17.3236	6.59669	3.18234	2.07291	0.038181	0.113237	26.043	0.0412921	0.0412921	0.0412921	0.0412921	201.337	54.567	0.0412921	0.0412921	1.10494	3.17295	0.0412921	0.0412921	0.0412921	0.0412921	0.0412921	0.0412921
ENSPMAG00000005028	acacb (2 of 2)	17.5331	6.59425	3.18235	2.07214	0.0382528	0.113339	26.353	0.0412921	0.456321	0.0412921	0.0412921	258.839	0.0412921	0.0412921	0.0412921	0.0412921	3.94578	0.0412921	0.0412921	0.0412921	0.0412921	0.0412921	0.0412921
ENSPMAG00000002719	BTBD19	12.4917	6.11392	2.95261	2.07068	0.0383885	0.11363	18.7989	0.0412921	0.0412921	0.0412921	0.0412921	115.085	50.3759	0.314232	18.8341	0.0412921	3.17295	0.0412921	0.0412921	0.0412921	0.0412921	0.0412921	0.0412921
ENSPMAG00000006620	abi3bp	17.4366	6.58512	3.18237	2.06925	0.0385227	0.11383	26.2081	0.0412921	0.0412921	0.0412921	0.0412921	258.839	0.0412921	0.553652	0.0412921	0.0412921	2.40005	0.0412921	0.0412921	0.0412921	0.0412921	0.0412921	0.0412921
ENSPMAG00000001569	ISG20	17.3163	6.58484	3.18237	2.06916	0.038531	0.11383	26.0278	0.0412921	0.0412921	0.0412921	0.0412921	230.088	29.4203	0.0412921	0.0412921	0.0412921	0.0412921	0.480828	0.0412921	0.0412921	0.0412921	0.0412921	0.0412921
ENSPMAG00000003428	GULP1 (2 of 2)	17.417	6.58328	3.18238	2.06867	0.0385775	0.113856	26.1789	0.0412921	0.0412921	1.80836	0.0412921	258.839	0.0412921	0.0412921	0.0412921	0.0412921	0.853312	0.0412921	0.0412921	0.0412921	0.0412921	0.0412921	0.0412921
ENSPMAG00000003066	unknown	16.1417	6.57987	3.18239	2.06759	0.0386787	0.113932	176.653	0.0412921	14.8039	0.0412921	30.8777	1523.87	0.0412921	0.0412921	5.43988	0.0412921	0.0412921	191.334	0.0412921	0.0412921	0.0412921	0.0412921	0.0412921
ENSPMAG00000009749	unknown	25.4545	6.52158	3.15568	2.06662	0.0387703	0.113932	150.316	0.133993	0.0412921	0.0412921	0.0412921	1121.36	381.474	0.0412921	0.0412921	0.0412921	0.0412921	0.0412921	0.0412921	0.0412921	0.0412921	0.0412921	0.504794
ENSPMAG00000008775	MYLIP (2 of 2)	17.3091	6.57296	3.18241	2.0654	0.0388847	0.113932	26.013	0.0412921	0.0412921	0.0412921	0.960671	258.839	0.0412921	0.0412921	0.0412921	0.0412921	0.0412921	0.0412921	0.0412921	0.0412921	0.0412921	0.0412921	0.0412921
ENSPMAG00000009570	unknown	17.3091	6.57296	3.18241	2.0654	0.0388847	0.113932	26.013	0.0412921	0.0412921	0.0412921	0.960671	258.839	0.0412921	0.0412921	0.0412921	0.0412921	0.0412921	0.0412921	0.0412921	0.0412921	0.0412921	0.0412921	0.0412921
ENSPMAG00000006904	SCAMP5 (1 of 2)	17.2759	6.56978	3.18242	2.0644	0.0389801	0.113932	46.6192	0.0412921	0.0412921	0.0412921	0.0412921	258.839	0.0412921	0.0412921	0.461577	0.0412921	0.0412921	206.602	0.0412921	0.0412921	0.0412921	0.0412921	0.0412921
ENSPMAG00000003810	tmem181	17.2504	6.56732	3.18243	2.06362	0.0390538	0.113932	25.921	0.0412921	0.0412921	0.0412921	0.0412921	258.839	0.0412921	0.0412921	0.0412921	0.0412921	0.0412921	0.0412921	0.0412921	0.0412921	0.0412921	0.0412921	0.0412921
ENSPMAG00000003971	unknown	17.2504	6.56732	3.18243	2.06362	0.0390538	0.113932	56.1012	0.0412921	0.0412921	0.0412921	0.0412921	258.839	301.843	0.0412921	0.0412921	0.0412921	0.0412921	0.0412921	0.0412921	0.0412921	0.0412921	0.0412921	0.0412921
ENSPMAG00000005036	casc3	17.2504	6.56732	3.18243	2.06362	0.0390538	0.113932	25.921	0.0412921	0.0412921	0.0412921	0.0412921	258.839	0.0412921	0.0412921	0.0412921	0.0412921	0.0412921	0.0412921	0.0412921	0.0412921	0.0412921	0.0412921	0.0412921
ENSPMAG00000005784	scpep1	17.2504	6.56732	3.18243	2.06362	0.0390538	0.113932	25.921	0.0412921	0.0412921	0.0412921	0.0412921	258.839	0.0412921	0.0412921	0.0412921	0.0412921	0.0412921	0.0412921	0.0412921	0.0412921	0.0412921	0.0412921	0.0412921
ENSPMAG00000005880	slc12a3	17.2504	6.56732	3.18243	2.06362	0.0390538	0.113932	25.921	0.0412921	0.0412921	0.0412921	0.0412921	258.839	0.0412921	0.0412921	0.0412921	0.0412921	0.0412921	0.0412921	0.0412921	0.0412921	0.0412921	0.0412921	0.0412921
ENSPMAG00000006578	ssh1b	17.2504	6.56732	3.18243	2.06362	0.0390538	0.113932	25.921	0.0412921	0.0412921	0.0412921	0.0412921	258.839	0.0412921	0.0412921	0.0412921	0.0412921	0.0412921	0.0412921	0.0412921	0.0412921	0.0412921	0.0412921	0.0412921
ENSPMAG00000006646	unknown	17.2504	6.56732	3.18243	2.06362	0.0390538	0.113932	25.921	0.0412921	0.0412921	0.0412921	0.0412921	258.839	0.0412921	0.0412921	0.0412921	0.0412921	0.0412921	0.0412921	0.0412921	0.0412921	0.0412921	0.0412921	0.0412921
ENSPMAG00000005910	rbm24b	13.8345	6.3636	3.08562	2.06234	0.0391752	0.114176	299.695	0.0412921	0.0412921	67.6405	61.6729	2788.9	0.0412921	21.8143	56.7201	0.0412921	0.0412921	0.0412921	0.0412921	0.0412921	0.0412921	0.0412921	0.0412921
ENSPMAG00000007045	kin	8.70756	5.72479	2.7767	2.06173	0.0392336	0.114237	211.507	0.0412921	1.5914	0.0412921	66.952	1983.88	0.0412921	2.21548	16.1553	44.1101	0.0412921	0.0412921	0.0412921	0.0412921	0.0412921	0.0412921	0.0412921
ENSPMAG00000003402	ISCA2	79.2301	5.37321	2.60925	2.0593	0.0394659	0.114803	117.595	2.68903	34.0551	0.292597	612.613	345.091	0.0412921	0.0412921	182.624	1.10494	0.0412921	0.0412921	0.0412921	0.468305	12.8529	0.0412921	0.0412921
ENSPMAG00000007177	zgc:136930 (2 of 4)	16.5262	6.55051	3.18248	2.05831	0.0395608	0.114969	24.8464	0.0412921	0.0412921	0.0412921	0.221531	143.836	0.0412921	0.0412921	18.0687	86.0899	0.0412921	0.0412921	0.0412921	0.0412921	0.0412921	0.0412921	0.0412921
ENSPMAG00000008277	lman1	8.45286	5.67736	2.75913	2.05766	0.0396224	0.115038	12.7412	0.0412921	34.4326	0.0412921	0.0412921	0.0412921	33.6114	9.32828	18.0687	0.0412921	31.7643	0.0412921	0.0412921	0.0412921	0.0412921	0.0412921	0.0412921
ENSPMAG00000000545	LTN1 (2 of 2)	9.24463	5.80183	2.82024	2.05721	0.0396662	0.115055	13.9285	0.0412921	88.4113	0.0412921	0.0412921	0.0412921	0.0412921	17.784	4.67445	27.7277	0.0412921	0.480828	0.0412921	0.0412921	0.0412921	0.0412921	0.0412921
ENSPMAG00000008098	rtel1 (1 of 2)	16.8875	6.54489	3.1825	2.05653	0.0397318	0.115135	25.389	0.0412921	0.0412921	6.98922	0.0412921	230.088	12.6558	0.0412921	3.90901	0.0412921	0.0412921	0.0412921	0.0412921	0.0412921	0.0412921	0.0412921	0.0412921
ENSPMAG00000006665	MGAT5B (1 of 2)	8.81808	5.73954	2.79562	2.05305	0.0400682	0.115889	13.2889	0.0412921	13.6715	2.45613	28.2381	0.0412921	0.0412921	0.0412921	0.0412921	0.0412921	86.6278	1.68873	0.0412921	0.0412921	0.0412921	0.0412921	0.0412921
ENSPMAG00000001737	kif26ba	15.7853	6.53387	3.18253	2.05304	0.0400684	0.115889	115.786	0.0412921	0.0412921	0.0412921	15.48	0.0412921	218.02	0.0412921	3.52628	0.0412921	0.0412921	920.582	0.0412921	0.0412921	0.0412921	0.0412921	0.0412921
ENSPMAG00000003311	sarm1 (1 of 2)	16.725	6.52983	3.18254	2.05176	0.0401927	0.116138	25.1451	0.0412921	0.0412921	0.0412921	0.0412921	230.088	0.0412921	1.02922	17.6861	0.0412921	2.40005	0.0412921	0.0412921	0.0412921	0.0412921	0.0412921	0.0412921
ENSPMAG00000004998	PPP1R13B (2 of 2)	146.112	5.69174	2.7755	2.05071	0.0402955	0.116324	217.034	4.44984	697.653	0.0412921	57.4202	1265.11	117.434	0.0412921	19.2168	0.0412921	0.0412921	13.3415	22.084	0.0412921	0.0412921	0.0412921	0.0412921
ENSPMAG00000004046	suco (2 of 2)	12.3938	6.04747	2.95008	2.04993	0.040371	0.116431	18.6523	0.0412921	0.0412921	0.944138	4.1882	172.587	0.0412921	0.0412921	6.97069	0.0412921	1.62699	0.0412921	0.0412921	0.0412921	0.0412921	0.0412921	0.0412921
ENSPMAG00000001164	polr2b	111.125	5.52247	2.6957	2.04862	0.0404994	0.116638	165.08	3.39804	29.9029	139.299	0.0412921	833.852	117.434	0.0412921	43.7088	486.434	0.0412921	0.0412921	0.0412921	16.825	0.0412921	0.0412921	0.0412921
ENSPMAG00000007629	dirc2 (2 of 2)	16.1826	6.51833	3.18258	2.04813	0.0405475	0.116638	174.378	0.0412921	0.0412921	1.59239	29.5579	143.836	1500.5	0.0412921	0.0412921	0.0412921	68.0824	0.0412921	0.0412921	0.0412921	0.0412921	0.0412921	0.0412921
ENSPMAG00000001703	st3gal2	16.1773	6.51799	3.18258	2.04802	0.0405581	0.116638	24.3237	0.0412921	0.0412921	0.0412921	0.0412921	143.836	0.0412921	55.4788	1.61227	42.0623	0.0412921	0.0412921	0.0412921	0.0412921	0.0412921	0.0412921	0.0412921
ENSPMAG00000009865	unknown	11.7394	5.98348	2.92288	2.04712	0.0406466	0.116782	17.6708	0.0412921	1.5914	21.2348	8.73436	143.836	0.0412921	0.0412921	0.0412921	1.10494	0.0412921	0.0412921	0.0412921	0.0412921	0.0412921	0.0412921	0.0412921
ENSPMAG00000007264	unknown	25.34	5.85982	2.86493	2.04536	0.0408194	0.117096	37.5214	1.14957	0.0412921	0.510927	6.82794	316.34	0.0412921	0.0412921	9.26687	42.0623	0.0412921	0.0412921	5.58266	0.0412921	0.0412921	0.0412921	0.0412921
ENSPMAG00000009559	srpr	96.6258	5.99073	2.92913	2.04522	0.040833	0.117096	143.949	2.15207	0.0412921	0.0412921	580.058	460.093	0.0412921	0.0412921	130.961	267.32	0.853312	0.0412921	0.0412921	10.5952	0.0412921	0.0412921	0.0412921
ENSPMAG00000007508	DOCK2 (1 of 2)	8.57995	5.69276	2.7855	2.04372	0.0409815	0.117262	84.8125	0.0412921	9.14175	32.4585	1.69466	718.849	50.3759	0.0412921	0.0412921	0.0412921	0.0412921	35.44	0.0412921	0.0412921	0.0412921	0.0412921	0.0412921
ENSPMAG00000005864	deptor	62.6162	5.8613	2.86822	2.04353	0.0409997	0.117262	92.8861	2.24967	4.61189	0.0412921	321.965	172.587	0.0412921	0.0412921	60.1643	0.0412921	0.0412921	369.327	11.0832	0.0412921	0.0412921	0.0412921	0.0412921
ENSPMAG00000008726	cep63	15.3532	6.50357	3.18263	2.04346	0.041007	0.117262	23.0835	0.0412921	0.0412921	0.0412921	29.8512	0.0412921	54.567	0.0412921	0.0412921	0.0412921	146.128	0.0412921	0.0412921	0.0412921	0.0412921	0.0412921	0.0412921
ENSPMAG00000008805	PARL (2 of 2)	16.276	6.49956	3.18264	2.04219	0.0411325	0.11751	24.4676	0.0412921	0.0412921	0.0412921	0.0412921	201.337	0.0412921	24.4221	0.0412921	0.0412921	18.6279	0.0412921	0.0412921	0.0412921	0.0412921	0.0412921	0.0412921
ENSPMAG00000005906	ZNF385D (2 of 2)	10.6389	5.96235	2.92032	2.04168	0.0411837	0.117546	16.0201	0.0412921	0.0412921	0.0412921	0.0412921	28.8332	0.0412921	0.0412921	13.0938	1.10494	13.2188	103.744	0.0412921	0.0412921	0.0412921	0.0412921	0.0412921
ENSPMAG00000001515	klf11b	22.1832	5.73995	2.81297	2.04053	0.0412976	0.11755	32.7864	1.14957	0.0412921	0.944138	1.40116	0.0412921	213.829	0.0412921	47.9183	63.5642	0.0412921	0.0412921	5.58266	0.0412921	0.0412921	0.0412921	0.0412921
ENSPMAG00000009221	nol11	251.046	4.33701	2.12555	2.04041	0.0413092	0.11755	367.75	17.8458	819.199	614.363	171.362	1725.12	92.287	48.3666	16.9207	22.6082	0.0412921	167.227	0.0412921	0.0412921	89.0641	0.0412921	0.0412921
ENSPMAG00000009410	nat9	15.627	6.49194	3.18266	2.03978	0.0413721	0.11755	23.4982	0.0412921	5.74438	0.0412921	0.0412921	86.3346	0.0412921	0.0412921	64.7565	77.8988	0.0412921	0.0412921	0.0412921	0.0412921	0.0412921	0.0412921	0.0412921
ENSPMAG00000002388	unknown	11.4164	5.97086	2.92746	2.0396	0.0413902	0.11755	17.1863	0.0412921	0.0412921	0.0412921	3.30823	115.085	0.0412921	0.0412921	1.22926	2.12958	0.0412921	49.9044	0.0412921	0.0412921	0.0412921	0.0412921	0.0412921
ENSPMAG00000003151	apbb1ip	10.4828	5.86377	2.87563	2.03913	0.0414371	0.11755	15.7855	0.0412921	0.0412921	0.0412921	0.0412921	86.3346	0.0412921	0.314232	21.1302	25.68	0.0412921	24.1899	0.0412921	0.0412921	0.0412921	0.0412921	0.0412921
ENSPMAG00000004780	mecr	19.0632	5.67329	2.78225	2.0391	0.0414397	0.11755	28.5714	0.21942	0.0412921	0.944138	0.0412921	143.836	25.2292	0.0412921	7.73609	0.0412921	0.0412921	107.762	0.0412921	0.0412921	0.0412921	0.0412921	0.93193
ENSPMAG00000000888	dgcr2	78.6012	4.65049	2.28084	2.03894	0.0414563	0.11755	115.837	4.33383	1.96908	0.0412921	0.221531	661.348	12.6558	0.791652	1.99516	54.3491	258.173	166.825	0.0412921	0.0412921	21.504	0.0412921	0.0412921
ENSPMAG00000009286	rorcb	10.8335	5.87759	2.88533	2.03706	0.0416443	0.117741	16.3122	0.0412921	0.0412921	17.3497	0.0412921	115.085	8.46461	0.0412921	13.0938	0.0412921	0.0412921	8.92176	0.0412921	0.0412921	0.0412921	0.0412921	0.0412921
ENSPMAG00000006275	cul4a	15.2435	6.48282	3.18269	2.0369	0.0416605	0.117741	178.173	0.0412921	0.0412921	0.0412921	0.0412921	1552.62	218.02	0.0412921	10.7976	0.0412921	0.0412921	0.0412921	0.0412921	0.0412921	0.0412921	0.0412921	0.0412921
ENSPMAG00000003148	mao	15.3609	6.48087	3.1827	2.03628	0.0417223	0.117741	23.095	0.0412921	0.0412921	0.0412921	0.0412921	57.5839	0.0412921	0.0412921	0.0412921	28.7516	0.0412921	144.325	0.0412921	0.0412921	0.0412921	0.0412921	0.0412921
ENSPMAG00000007607	mpp7	72.2563	4.13087	2.02902	2.03589	0.0417613	0.117741	105.662	5.65208	15.9363	158.293	217.702	517.595	0.0412921	1.89925	35.2897	35.9189	13.9915	59.9492	0.0412921	0.0412921	28.0952	0.0412921	0.0412921
ENSPMAG00000003995	ppifb	45.661	5.43008	2.6679	2.03534	0.0418171	0.117741	557.65	3.07095	0.0412921	1.16031	95.5475	172.587	0.0412921	0.0412921	65.1392	316.467	4925.44	0.0412921	0.0412921	0.0412921	0.0412921	15.1896	0.0412921
ENSPMAG00000005209	unknown	10.5761	5.83625	2.86775	2.03514	0.0418373	0.117741	15.9257	0.0412921	0.0412921	0.0412921	0.519231	115.085	0.0412921	20.1547	11.9457	11.3453	0.0412921	0.0412921	0.0412921	0.0412921	0.0412921	0.0412921	0.0412921
ENSPMAG00000005732	ppm1ba	20.7502	5.61956	2.76157	2.03491	0.0418596	0.117741	30.6371	1.14957	0.0412921	1.16031	153.472	115.085	0.0412921	24.5011	11.9457	0.0412921	0.0412921	0.0412921	5.58266	0.0412921	0.0412921	0.0412921	0.0412921
ENSPMAG00000005537	rab27a	23.8147	6.42407	3.15712	2.03479	0.0418721	0.117741	35.7368	0.126695	0.0412921	0.0412921	0.0412921	230.088	83.9048	0.0412921	0.0412921	43.0862	0.0412921	0.0412921	0.0412921	0.468305	0.0412921	0.0412921	0.0412921
ENSPMAG00000009043	rab8a (2 of 2)	16.8707	5.95047	2.92465	2.0346	0.0418915	0.117741	25.3249	0.126695	0.0412921	0.0412921	80.2966	86.3346	0.0412921	0.0412921	17.6861	68.6837	0.0412921	0.0412921	0.0412921	0.468305	0.0412921	0.0412921	0.0412921
ENSPMAG00000000764	fbxw11b	78.783	4.86001	2.38917	2.03419	0.0419327	0.117741	115.979	4.58166	78.2195	288.877	16.9465	0.0412921	0.0412921	288.364	70.4968	0.0412921	1.62699	415.131	0.0412921	0.0412921	0.0412921	22.7432	0.0412921
ENSPMAG00000009701	unknown	16.1661	6.47369	3.18272	2.03401	0.0419507	0.117741	24.2987	0.0412921	0.0412921	0.0412921	0.0412921	230.088	0.0412921	12.5683	0.0412921	0.0412921	0.0412921	0.0412921	0.0412921	0.0412921	0.0412921	0.0412921	0.0412921
ENSPMAG00000006943	ftsj1	16.102	6.46705	3.18275	2.03191	0.0421629	0.118227	24.2065	0.0412921	0.0412921	10.8744	0.813707	230.088	0.0412921	0.0412921	0.0412921	0.0412921	0.0412921	0.0412921	0.0412921	0.0412921	0.0412921	0.0412921	0.0412921
ENSPMAG00000002504	unknown	9.49065	5.832	2.87161	2.03092	0.0422632	0.118399	14.2977	0.0412921	1.2136	0.0412921	0.0412921	0.0412921	12.6558	0.0412921	4.67445	0.0412921	22.4916	101.735	0.0412921	0.0412921	0.0412921	0.0412921	0.0412921
ENSPMAG00000001981	MMP19	9.17659	5.79057	2.85314	2.02954	0.042403	0.118681	13.8265	0.0412921	0.0412921	0.0412921	0.666601	0.0412921	4.2733	91.593	0.0412921	17.4887	24.037	0.0412921	0.0412921	0.0412921	0.0412921	0.0412921	0.0412921
ENSPMAG00000000872	unknown	16.007	6.45718	3.18278	2.02879	0.0424799	0.118787	24.064	0.0412921	1.96908	0.0412921	8.29442	230.088	0.0412921	0.0412921	0.0412921	0.0412921	0.0412921	0.0412921	0.0412921	0.0412921	0.0412921	0.0412921	0.0412921
ENSPMAG00000001945	unknown	48.7837	4.30165	2.12084	2.02828	0.0425316	0.118822	142.095	3.19617	1.5914	7.42092	22.519	661.348	708.381	8.77509	8.88418	1.10494	0.0412921	0.884235	0.0412921	9.81645	0.0412921	0.0412921	6.04053
ENSPMAG00000003040	fam118b	35.7628	6.35709	3.14067	2.02412	0.0429579	0.119789	53.1475	1.14957	0.0412921	0.0412921	0.519231	431.343	0.0412921	0.0412921	0.0412921	0.0412921	0.0412921	99.3246	5.58266	0.0412921	0.0412921	0.0412921	0.0412921
ENSPMAG00000005470	has1	10.8175	5.87553	2.90311	2.02387	0.0429832	0.119789	16.2881	0.0412921	16.3138	4.18314	0.0412921	115.085	8.46461	0.0412921	0.0412921	0.0412921	18.6279	0.0412921	0.0412921	0.0412921	0.0412921	0.0412921	0.0412921
ENSPMAG00000007848	TCAIM	15.7494	6.42975	3.17729	2.02366	0.0430052	0.119789	23.6851	0.0412921	0.0412921	0.510927	3.45489	230.088	0.0412921	0.0412921	0.461577	2.12958	0.0412921	0.0412921	0.0412921	0.0412921	0.0412921	0.0412921	0.0412921
ENSPMAG00000003448	auh	15.8439	6.44003	3.18283	2.02336	0.0430356	0.119789	23.8154	0.0412921	0.0412921	0.0412921	0.0412921	230.088	0.0412921	0.0412921	7.73609	0.0412921	0.0412921	0.0412921	0.0412921	0.0412921	0.0412921	0.0412921	0.0412921
ENSPMAG00000007892	zgc:112294	136.688	-5.38697	2.66342	-2.02257	0.0431171	0.119851	8.89346	392.457	0.0412921	5.04657	0.0412921	0.0412921	0.0412921	83.1374	0.461577	0.0412921	0.0412921	0.0412921	352.107	0.0412921	1578.27	15.1896	16.6804
ENSPMAG00000002624	prkcea	10.0715	5.07646	2.51014	2.02238	0.043137	0.119851	15.1341	0.126695	0.0412921	0.0412921	0.0412921	86.3346	21.0381	20.5499	2.37798	1.10494	0.0412921	19.7702	0.0412921	0.468305	0.0412921	0.0412921	0.0412921
ENSPMAG00000006164	pwp2h (2 of 2)	15.7751	6.43238	3.18286	2.02094	0.0432857	0.120139	23.72	0.0412921	0.0412921	0.0412921	0.0412921	230.088	4.2733	0.0412921	0.461577	2.12958	0.0412921	0.0412921	0.0412921	0.0412921	0.0412921	0.0412921	0.0412921
ENSPMAG00000006140	otub1b	14.8284	6.42955	3.18287	2.02005	0.0433783	0.120139	22.3003	0.0412921	0.0412921	38.5021	0.0412921	57.5839	0.0412921	99.4165	27.2532	0.0412921	0.0412921	0.0412921	0.0412921	0.0412921	0.0412921	0.0412921	0.0412921
ENSPMAG00000003285	zhx3	28.1685	5.32311	2.63519	2.02001	0.0433821	0.120139	42.0458	0.594535	3.85687	0.510927	76.1906	316.34	0.0412921	0.0412921	19.2168	4.17777	0.0412921	0.0412921	0.0412921	2.80751	0.0412921	0.0412921	0.0412921
ENSPMAG00000004812	hdac4	15.3025	6.42771	3.18288	2.01947	0.0434387	0.120139	23.0116	0.0412921	0.0412921	0.0412921	0.0412921	143.836	33.6114	0.0412921	0.0412921	5.20174	47.2188	0.0412921	0.0412921	0.0412921	0.0412921	0.0412921	0.0412921
ENSPMAG00000007088	npepps	197.34	5.07118	2.51152	2.01917	0.0434699	0.120139	291.638	8.9401	0.83549	26.1992	220.635	2185.13	25.2292	0.0412921	31.8455	0.0412921	0.0412921	426.381	44.0856	0.0412921	0.491064	0.0412921	0.0412921
ENSPMAG00000011872	Metazoa_SRP	31.6613	-3.31652	1.64258	-2.01909	0.0434782	0.120139	10.5435	74.127	9.89671	1.59239	3.74822	57.5839	0.0412921	2.53167	4.29174	1.10494	20.9461	3.69823	291.603	11.3739	0.0412921	45.4038	22.2131
ENSPMAG00000008352	try (8 of 13)	15.676	6.42219	3.18289	2.01772	0.0436205	0.120395	23.5675	0.0412921	0.0412921	3.31967	0.0412921	230.088	0.0412921	1.97831	0.0412921	0.0412921	0.0412921	0.0412921	0.0412921	0.0412921	0.0412921	0.0412921	0.0412921
ENSPMAG00000008526	hid1a	18.6739	5.85799	2.90429	2.01701	0.0436941	0.120395	102.634	0.438744	0.0412921	0.0412921	0.0412921	747.6	4.2733	0.0412921	1.22926	2.12958	0.853312	270.085	0.0412921	2.02855	0.0412921	0.0412921	0.0412921
ENSPMAG00000008053	TTLL5	14.8692	6.36683	3.15719	2.01662	0.0437356	0.120395	22.3653	0.0412921	0.456321	0.0412921	0.0412921	172.587	4.2733	0.0412921	1.22926	0.0412921	44.9006	0.0412921	0.0412921	0.0412921	0.0412921	0.0412921	0.0412921
ENSPMAG00000003468	suclg2	15.6351	6.41779	3.18291	2.01633	0.0437656	0.120395	23.5062	0.0412921	0.0412921	0.0412921	0.0412921	230.088	0.0412921	2.68976	1.99516	0.0412921	0.0412921	0.0412921	0.0412921	0.0412921	0.0412921	0.0412921	0.0412921
ENSPMAG00000003472	eif5 (2 of 2)	445.426	4.58882	2.27587	2.0163	0.0437691	0.120395	654.743	26.9901	24.2408	2345.18	2367.35	0.0412921	0.0412921	338.624	1071.6	188.48	0.0412921	211.826	0.0412921	29.2846	105.542	0.0412921	0.0412921
ENSPMAG00000005859	ATL2 (2 of 2)	38.5219	-5.00434	2.48418	-2.01448	0.0439589	0.120807	9.69064	96.373	7.63182	0.0412921	0.0412921	86.3346	0.0412921	0.314232	2.37798	0.0412921	0.0412921	0.0412921	5.58266	0.0412921	7.08552	90.7252	378.43
ENSPMAG00000008573	zgc:100919	15.3838	6.40727	3.18294	2.013	0.0441146	0.121009	23.1334	0.0412921	0.0412921	0.0412921	3.89488	201.337	0.0412921	1.66205	24.1917	0.0412921	0.0412921	0.0412921	0.0412921	0.0412921	0.0412921	0.0412921	0.0412921
ENSPMAG00000000690	ADAMTSL1	11.9887	4.91918	2.44431	2.0125	0.0441668	0.121009	17.499	1.14957	15.9363	10.2269	58.4467	0.0412921	25.2292	0.0412921	9.26687	0.0412921	55.7188	0.0412921	5.58266	0.0412921	0.0412921	0.0412921	0.0412921
ENSPMAG00000009869	unknown	15.5123	6.40449	3.18295	2.01212	0.044207	0.121009	23.3179	0.0412921	0.0412921	0.0412921	0.0412921	230.088	0.0412921	0.0412921	2.76077	0.0412921	0.0412921	0.0412921	0.0412921	0.0412921	0.0412921	0.0412921	0.0412921
ENSPMAG00000006507	emx1	15.5034	6.40353	3.18296	2.01182	0.044239	0.121009	23.3085	0.0412921	0.0412921	0.0412921	0.0412921	230.088	0.0412921	0.712387	1.99516	0.0412921	0.0412921	0.0412921	0.0412921	0.0412921	0.0412921	0.0412921	0.0412921
ENSPMAG00000004927	mitfa	15.4847	6.40149	3.18296	2.01117	0.0443072	0.121009	23.2765	0.0412921	2.3467	0.0412921	0.0412921	230.088	0.0412921	0.0412921	0.0412921	0.0412921	0.0412921	0.0412921	0.0412921	0.0412921	0.0412921	0.0412921	0.0412921
ENSPMAG00000002664	SPEF1	15.4408	6.3967	3.18298	2.00966	0.0444673	0.121009	23.2107	0.0412921	0.0412921	0.0412921	0.0412921	230.088	0.0412921	0.0412921	0.0412921	0.0412921	0.0412921	1.68873	0.0412921	0.0412921	0.0412921	0.0412921	0.0412921
ENSPMAG00000000986	saal1	15.4358	6.39616	3.18298	2.00949	0.0444854	0.121009	23.2068	0.0412921	0.0412921	1.37639	0.0412921	230.088	0.0412921	0.314232	0.0412921	0.0412921	0.0412921	0.0412921	0.0412921	0.0412921	0.0412921	0.0412921	0.0412921
ENSPMAG00000002714	nfe2l1a	15.3852	6.3906	3.183	2.00773	0.0446723	0.121009	23.1272	0.0412921	0.0412921	0.0412921	0.0412921	230.088	0.0412921	0.0412921	0.0412921	0.0412921	0.853312	0.0412921	0.0412921	0.0412921	0.0412921	0.0412921	0.0412921
ENSPMAG00000006353	ndc80	15.384	6.39048	3.183	2.00769	0.0446764	0.121009	23.1254	0.0412921	0.83549	0.0412921	0.0412921	230.088	0.0412921	0.0412921	0.0412921	0.0412921	0.0412921	0.0412921	0.0412921	0.0412921	0.0412921	0.0412921	0.0412921
ENSPMAG00000007895	unknown	50.5149	4.58206	2.28264	2.00735	0.0447125	0.121009	74.2748	3.19233	15.5589	130.666	368.011	172.587	0.0412921	8.93315	46.3876	0.0412921	0.0412921	0.480828	11.0832	4.75456	0.0412921	0.0412921	0.0412921
ENSPMAG00000007815	adamtsl7 (2 of 2)	15.3653	6.38842	3.18301	2.00704	0.0447456	0.121009	23.0972	0.0412921	0.0412921	0.0412921	0.0412921	230.088	0.0412921	0.553652	0.0412921	0.0412921	0.0412921	0.0412921	0.0412921	0.0412921	0.0412921	0.0412921	0.0412921
ENSPMAG00000000933	ACVR2A (1 of 3)	15.3625	6.38811	3.18301	2.00694	0.0447562	0.121009	77.7002	0.0412921	0.0412921	0.510927	0.0412921	230.088	0.0412921	0.0412921	0.0412921	0.0412921	0.0412921	546.114	0.0412921	0.0412921	0.0412921	0.0412921	0.0412921
ENSPMAG00000002625	dnmt1	14.1013	6.38567	3.18302	2.00617	0.0448384	0.121009	21.2097	0.0412921	0.0412921	93.7571	0.0412921	0.0412921	0.0412921	0.0412921	12.7111	81.9943	0.0412921	23.3863	0.0412921	0.0412921	0.0412921	0.0412921	0.0412921
ENSPMAG00000000748	SIPA1L2	15.3337	6.38493	3.18302	2.00593	0.0448633	0.121009	23.046	0.0412921	0.0412921	0.0412921	0.0412921	230.088	0.0412921	0.0412921	0.0412921	0.0412921	0.0412921	0.0412921	0.0412921	0.0412921	0.0412921	0.0412921	0.0412921
ENSPMAG00000004289	flad1	15.3337	6.38493	3.18302	2.00593	0.0448633	0.121009	23.046	0.0412921	0.0412921	0.0412921	0.0412921	230.088	0.0412921	0.0412921	0.0412921	0.0412921	0.0412921	0.0412921	0.0412921	0.0412921	0.0412921	0.0412921	0.0412921
ENSPMAG00000004832	erbb2ip	15.3337	6.38493	3.18302	2.00593	0.0448633	0.121009	23.046	0.0412921	0.0412921	0.0412921	0.0412921	230.088	0.0412921	0.0412921	0.0412921	0.0412921	0.0412921	0.0412921	0.0412921	0.0412921	0.0412921	0.0412921	0.0412921
ENSPMAG00000007511	unknown	15.3337	6.38493	3.18302	2.00593	0.0448633	0.121009	23.046	0.0412921	0.0412921	0.0412921	0.0412921	230.088	0.0412921	0.0412921	0.0412921	0.0412921	0.0412921	0.0412921	0.0412921	0.0412921	0.0412921	0.0412921	0.0412921
ENSPMAG00000009218	spred2b	15.3337	6.38493	3.18302	2.00593	0.0448633	0.121009	35.5682	0.0412921	0.0412921	0.0412921	0.0412921	230.088	0.0412921	0.0412921	0.0412921	0.0412921	125.264	0.0412921	0.0412921	0.0412921	0.0412921	0.0412921	0.0412921
ENSPMAG00000009285	b3gat1a	15.3337	6.38493	3.18302	2.00593	0.0448633	0.121009	23.046	0.0412921	0.0412921	0.0412921	0.0412921	230.088	0.0412921	0.0412921	0.0412921	0.0412921	0.0412921	0.0412921	0.0412921	0.0412921	0.0412921	0.0412921	0.0412921
ENSPMAG00000002836	pabpc4	192.71	6.09011	3.03614	2.00587	0.04487	0.121009	286.926	4.44984	0.456321	0.0412921	851.348	0.0412921	0.0412921	586.366	820.562	610.325	0.0412921	0.0412921	22.084	0.0412921	0.0412921	0.0412921	0.0412921
ENSPMAG00000003658	lrp2a	60.1447	3.26246	1.62657	2.00573	0.0448851	0.121009	343.099	9.13591	48.7766	32.0269	114.465	316.34	2606.95	5.614	32.6109	0.0412921	41.037	233.12	33.0848	8.25897	3.7897	0.0412921	0.504794
ENSPMAG00000002441	unknown	34.3869	6.29879	3.14076	2.0055	0.0449096	0.121009	51.0881	1.14957	0.0412921	19.5081	0.0412921	402.592	58.7581	0.0412921	0.0412921	29.7755	0.0412921	0.0412921	5.58266	0.0412921	0.0412921	0.0412921	0.0412921
ENSPMAG00000001333	cops3	14.1171	6.38166	3.18303	2.0049	0.0449736	0.121074	21.2335	0.0412921	32.1677	0.0412921	55.3672	0.0412921	83.9048	0.0412921	40.6473	0.0412921	0.0412921	0.0412921	0.0412921	0.0412921	0.0412921	0.0412921	0.0412921
ENSPMAG00000005614	vps54	22.2872	-6.06817	3.02832	-2.0038	0.045091	0.121282	3.34702	60.3324	0.0412921	0.0412921	0.0412921	28.8332	0.0412921	3.24304	0.0412921	1.10494	0.0412921	0.0412921	280.602	0.0412921	0.0412921	0.0412921	20.9363
ENSPMAG00000008507	unknown	8.63465	5.71022	2.85201	2.00217	0.0452661	0.121539	13.0132	0.0412921	95.2058	20.3715	0.0412921	0.0412921	0.0412921	0.474111	0.0412921	13.3931	0.0412921	0.480828	0.0412921	0.0412921	0.0412921	0.0412921	0.0412921
ENSPMAG00000007963	tspan11	13.9694	6.37091	3.18307	2.0015	0.0453385	0.121539	21.0117	0.0412921	26.1282	0.0412921	0.0412921	0.0412921	37.8026	145.093	0.845941	0.0412921	0.0412921	0.0412921	0.0412921	0.0412921	0.0412921	0.0412921	0.0412921
ENSPMAG00000009858	ABI2 (2 of 2)	14.9062	6.37071	3.18307	2.00144	0.0453454	0.121539	22.417	0.0412921	0.0412921	0.0412921	26.7716	172.587	21.0381	0.0412921	3.52628	0.0412921	0.0412921	0.0412921	0.0412921	0.0412921	0.0412921	0.0412921	0.0412921
ENSPMAG00000006715	unknown	32.1395	5.81903	2.90745	2.00143	0.0453466	0.121539	47.6743	1.24227	3.10182	2.45613	0.0412921	431.343	0.0412921	39.5948	0.0412921	0.0412921	0.0412921	0.0412921	5.58266	0.0412921	0.0412921	0.0412921	0.504794
ENSPMAG00000008257	ncam1b	23.5514	4.38819	2.19437	1.99975	0.0455271	0.121914	34.2582	2.33507	150.694	21.8824	17.3864	115.085	0.0412921	6.48331	15.3899	0.0412921	15.537	0.0412921	11.0832	0.468305	0.0412921	0.0412921	0.0412921
ENSPMAG00000007161	PGAP3	14.9334	6.35802	3.18311	1.99742	0.0457795	0.122376	22.4538	0.0412921	0.0412921	0.0412921	10.2008	201.337	0.0412921	0.0412921	12.7111	0.0412921	0.0412921	0.0412921	0.0412921	0.0412921	0.0412921	0.0412921	0.0412921
ENSPMAG00000009361	pma-mir-4548	16.5026	-6.18023	3.09412	-1.99741	0.0457802	0.122376	0.631967	48.3925	0.0412921	0.0412921	5.94804	0.0412921	0.0412921	0.0412921	0.0412921	0.0412921	0.0412921	0.0412921	0.0412921	23.8336	218.005	0.0412921	0.0412921
ENSPMAG00000007589	mrps24	14.5996	6.35628	3.18312	1.99687	0.0458391	0.122376	234.745	0.0412921	0.0412921	0.0412921	0.0412921	143.836	4.2733	70.7305	0.0412921	0.0412921	0.0412921	2128.36	0.0412921	0.0412921	0.0412921	0.0412921	0.0412921
ENSPMAG00000004880	msh2	14.0768	6.35565	3.18312	1.99667	0.0458609	0.122376	21.1729	0.0412921	18.9561	0.0412921	0.0412921	28.8332	146.772	0.0412921	16.9207	0.0412921	0.0412921	0.0412921	0.0412921	0.0412921	0.0412921	0.0412921	0.0412921
ENSPMAG00000008963	ZFYVE1 (2 of 2)	14.8779	6.35187	3.18314	1.99547	0.0459911	0.122585	22.3705	0.0412921	0.0412921	4.399	17.6797	201.337	0.0412921	0.0412921	0.0412921	0.0412921	0.0412921	0.0412921	0.0412921	0.0412921	0.0412921	0.0412921	0.0412921
ENSPMAG00000004045	dhrsx	102.202	6.22514	3.12004	1.99521	0.0460198	0.122585	152.26	2.24967	1.5914	0.0412921	0.0412921	920.104	452.723	147.938	0.0412921	0.0412921	0.0412921	0.0412921	11.0832	0.0412921	0.0412921	0.0412921	0.0412921
ENSPMAG00000002329	rad51	13.7771	6.3432	3.18317	1.99273	0.0462908	0.123178	20.7231	0.0412921	0.0412921	0.0412921	0.519231	0.0412921	104.86	0.0412921	16.538	85.066	0.0412921	0.0412921	0.0412921	0.0412921	0.0412921	0.0412921	0.0412921
ENSPMAG00000007344	unknown	13.6736	6.34224	3.18317	1.99243	0.0463238	0.123178	20.5681	0.0412921	0.0412921	23.3932	0.0412921	0.0412921	0.0412921	78.0798	14.2419	0.0412921	89.7188	0.0412921	0.0412921	0.0412921	0.0412921	0.0412921	0.0412921
ENSPMAG00000004010	unknown	14.7822	6.34065	3.18317	1.99193	0.0463791	0.123217	22.2228	0.0412921	0.0412921	0.0412921	0.0412921	201.337	0.0412921	0.0412921	0.0412921	20.5604	0.0412921	0.0412921	0.0412921	0.0412921	0.0412921	0.0412921	0.0412921
ENSPMAG00000009592	LRRFIP1 (2 of 2)	14.7527	6.33712	3.18319	1.99081	0.0465018	0.123435	22.1868	0.0412921	0.0412921	0.0412921	0.0412921	201.337	4.2733	0.0412921	7.73609	8.27356	0.0412921	0.0412921	0.0412921	0.0412921	0.0412921	0.0412921	0.0412921
ENSPMAG00000004617	tmem184c	23.7089	5.30464	2.6657	1.98996	0.0465953	0.123575	35.4229	0.461343	0.83549	0.0412921	0.960671	258.839	79.7137	1.34571	0.0412921	12.3692	0.0412921	0.0412921	0.0412921	0.0412921	2.14155	0.0412921	0.0412921
ENSPMAG00000002495	brd3a	9.47899	5.27905	2.65496	1.98838	0.0467699	0.12393	14.2843	0.0412921	4.98939	0.0412921	10.4941	115.085	0.0412921	0.0412921	4.67445	2.12958	0.0412921	5.30553	0.0412921	0.0412921	0.0412921	0.0412921	0.0412921
ENSPMAG00000007300	ucp1	23.4495	5.73225	2.88357	1.9879	0.0468229	0.123961	34.6857	1.14957	20.0886	3.53554	0.0412921	316.34	0.0412921	0.0412921	6.20529	0.0412921	0.0412921	0.480828	5.58266	0.0412921	0.0412921	0.0412921	0.0412921
ENSPMAG00000004363	exoc6	13.5222	6.32676	3.18322	1.98753	0.0468634	0.123961	111.711	0.0412921	27.6381	0.292597	48.4749	0.0412921	913.745	0.0412921	126.752	0.0412921	0.0412921	0.0412921	0.0412921	0.0412921	0.0412921	0.0412921	0.0412921
ENSPMAG00000000688	unknown	14.6018	6.32023	3.18325	1.98547	0.0470926	0.124459	21.9523	0.0412921	0.0412921	0.0412921	0.0412921	201.337	0.0412921	0.0412921	0.0412921	0.0412921	17.8552	0.0412921	0.0412921	0.0412921	0.0412921	0.0412921	0.0412921
ENSPMAG00000001465	unknown	13.4454	6.31657	3.18326	1.98431	0.0472215	0.124691	20.2257	0.0412921	0.83549	0.0412921	21.3458	0.0412921	21.0381	0.0412921	0.0412921	0.0412921	0.0412921	158.789	0.0412921	0.0412921	0.0412921	0.0412921	0.0412921
ENSPMAG00000010261	kctd6b	14.3892	6.29551	3.18334	1.97764	0.0479688	0.126554	21.6373	0.0412921	0.0412921	0.0412921	0.0412921	201.337	0.0412921	0.0412921	2.37798	12.3692	0.0412921	0.0412921	0.0412921	0.0412921	0.0412921	0.0412921	0.0412921
ENSPMAG00000005378	unknown	13.5061	6.29339	3.18334	1.97697	0.0480446	0.126644	20.3129	0.0412921	0.0412921	0.0412921	18.8529	28.8332	155.154	0.0412921	0.0412921	0.0412921	0.0412921	0.0412921	0.0412921	0.0412921	0.0412921	0.0412921	0.0412921
ENSPMAG00000003804	pygl	14.0204	6.29019	3.18336	1.97596	0.0481592	0.126836	21.0802	0.0412921	0.0412921	0.0412921	0.0412921	143.836	0.0412921	0.0412921	0.0412921	66.6359	0.0412921	0.0412921	0.0412921	0.0412921	0.0412921	0.0412921	0.0412921
ENSPMAG00000003890	klhl2	9.17494	5.64855	2.85989	1.97509	0.0482578	0.126985	13.8241	0.0412921	1.5914	1.80836	37.0367	57.5839	0.0412921	0.0412921	0.0412921	40.0145	0.0412921	0.0412921	0.0412921	0.0412921	0.0412921	0.0412921	0.0412921
ENSPMAG00000005643	unknown	21.6628	6.2323	3.15633	1.97454	0.0483202	0.127011	148.505	0.133993	0.0412921	0.0412921	0.0412921	258.839	0.0412921	0.150262	0.0412921	0.0412921	65.7642	1160.05	0.0412921	0.0412921	0.0412921	0.0412921	0.504794
ENSPMAG00000009189	DHX33	13.5501	6.28483	3.18338	1.97427	0.0483514	0.127011	20.383	0.0412921	0.0412921	0.0412921	4.48151	57.5839	92.287	0.0412921	0.0412921	49.2296	0.0412921	0.0412921	0.0412921	0.0412921	0.0412921	0.0412921	0.0412921
ENSPMAG00000006168	tdp1	14.0393	5.72772	2.90173	1.9739	0.0483935	0.127012	21.0776	0.126695	0.0412921	39.1496	0.666601	0.0412921	0.0412921	0.0412921	18.0687	152.643	0.0412921	0.0412921	0.0412921	0.468305	0.0412921	0.0412921	0.0412921
ENSPMAG00000004415	tctn2	14.1025	6.28154	3.18339	1.97323	0.0484698	0.127102	21.2033	0.0412921	0.0412921	0.0412921	0.0412921	172.587	0.0412921	0.0412921	39.1165	0.0412921	0.0412921	0.0412921	0.0412921	0.0412921	0.0412921	0.0412921	0.0412921
ENSPMAG00000004518	fam21c	36.0291	4.77219	2.42002	1.97196	0.0486139	0.12737	53.417	1.45014	1.96908	14.3279	6.97459	460.093	4.2733	0.0412921	0.461577	45.134	0.853312	0.0412921	0.0412921	0.0412921	7.08552	0.0412921	0.0412921
ENSPMAG00000003802	tmem160	13.9866	6.26765	3.18344	1.96883	0.0489725	0.128199	21.0336	0.0412921	0.0412921	0.0412921	0.0412921	172.587	0.0412921	0.0412921	23.0437	14.417	0.0412921	0.0412921	0.0412921	0.0412921	0.0412921	0.0412921	0.0412921
ENSPMAG00000008764	rab2a (3 of 3)	14.784	5.16756	2.62738	1.96681	0.0492052	0.12841	21.6916	1.14957	1.96908	153.977	0.519231	28.8332	21.0381	0.0412921	10.4149	0.0412921	0.0412921	0.0412921	5.58266	0.0412921	0.0412921	0.0412921	0.0412921
ENSPMAG00000007502	unknown	14.0975	6.26103	3.18346	1.96674	0.0492137	0.12841	43.8359	0.0412921	9.14175	0.0412921	0.0412921	201.337	226.403	0.0412921	1.22926	0.0412921	0.0412921	0.0412921	0.0412921	0.0412921	0.0412921	0.0412921	0.0412921
ENSPMAG00000005282	star	14.0951	6.26074	3.18346	1.96664	0.0492242	0.12841	21.1993	0.0412921	0.0412921	0.0412921	0.221531	201.337	0.0412921	0.0412921	0.461577	0.0412921	0.0412921	9.72536	0.0412921	0.0412921	0.0412921	0.0412921	0.0412921
ENSPMAG00000009916	unknown	13.9215	6.25977	3.18347	1.96634	0.0492596	0.12841	20.9318	0.0412921	0.0412921	0.0412921	0.0412921	172.587	0.0412921	0.0412921	0.0412921	0.0412921	36.4006	0.0412921	0.0412921	0.0412921	0.0412921	0.0412921	0.0412921
ENSPMAG00000011430	Metazoa_SRP	8.99421	-3.43271	1.74622	-1.96579	0.0493227	0.12841	4.01277	19.1774	0.83549	2.45613	0.813707	28.8332	0.0412921	1.42481	1.99516	0.0412921	2.40005	1.28663	55.0864	2.41805	0.491064	37.8503	0.0412921
ENSPMAG00000007935	pomgnt2	12.9469	6.25683	3.18348	1.96541	0.0493671	0.12841	355.861	0.0412921	100.113	0.0412921	0.0412921	3363.91	79.7137	0.0412921	14.6245	0.0412921	0.0412921	0.0412921	0.0412921	0.0412921	0.0412921	0.0412921	0.0412921
ENSPMAG00000007069	thoc3	520.462	4.75076	2.41731	1.9653	0.049379	0.12841	766.385	28.8151	2.72427	447.087	753.244	0.0412921	0.0412921	296.267	727.952	385.068	0.0412921	5051.38	143.092	0.859323	0.0412921	0.0412921	0.0412921
ENSPMAG00000004799	slc12a9	145.289	5.20505	2.64862	1.96519	0.0493919	0.12841	215.194	5.6673	129.933	2.24022	0.519231	460.093	1299.33	0.0412921	0.461577	0.0412921	0.0412921	259.237	0.0412921	0.0412921	0.0412921	0.0412921	28.1713
ENSPMAG00000009020	xylt1	42.7825	5.3355	2.71646	1.96414	0.0495144	0.128619	63.1385	2.24967	0.0412921	150.739	0.0412921	115.085	12.6558	0.150262	0.0412921	113.735	238.855	0.0412921	11.0832	0.0412921	0.0412921	0.0412921	0.0412921
ENSPMAG00000000432	FLVCR2 (1 of 5)	12.8078	6.24946	3.18351	1.96307	0.0496375	0.128828	19.2694	0.0412921	78.2195	0.0412921	0.0412921	0.0412921	0.0412921	80.6876	24.9571	0.0412921	8.58237	0.0412921	0.0412921	0.0412921	0.0412921	0.0412921	0.0412921
ENSPMAG00000008630	ankrd9	13.5344	6.24551	3.18352	1.96182	0.049783	0.129096	20.3512	0.0412921	0.0412921	0.0412921	0.0412921	115.085	88.0959	0.0412921	0.0412921	0.0412921	0.0412921	0.0412921	0.0412921	0.0412921	0.0412921	0.0412921	0.0412921
ENSPMAG00000006808	NRP1 (2 of 2)	209.112	-4.13199	2.10721	-1.96088	0.0498925	0.12912	32.4533	562.65	0.0412921	59.2227	136.021	57.5839	62.9492	3.40112	0.845941	0.0412921	3.94578	0.480828	2486.25	0.468305	0.0412921	7.63591	318.848
ENSPMAG00000002520	fam189a1 (1 of 2)	21.1113	6.18955	3.15689	1.96065	0.0499203	0.12912	31.6712	0.131246	0.0412921	0.0412921	0.0412921	316.34	0.0412921	0.0412921	0.0412921	0.0412921	0.0412921	0.0412921	0.0412921	0.0412921	0.491064	0.0412921	0.0412921
ENSPMAG00000000337	tada2a	13.5894	6.24089	3.18354	1.96036	0.0499533	0.12912	20.4419	0.0412921	0.0412921	0.0412921	0.0412921	143.836	0.0412921	16.1245	40.2646	0.0412921	3.94578	0.0412921	0.0412921	0.0412921	0.0412921	0.0412921	0.0412921
ENSPMAG00000004520	pou2f1b	13.9218	6.23966	3.18354	1.95997	0.0499991	0.12912	20.9399	0.0412921	6.49936	0.0412921	0.0412921	201.337	0.0412921	0.0412921	0.461577	0.0412921	0.853312	0.0412921	0.0412921	0.0412921	0.0412921	0.0412921	0.0412921
ENSPMAG00000009214	dis3 (40 of 43)	13.9203	6.23949	3.18354	1.95992	0.0500051	0.12912	20.9341	0.0412921	6.12187	1.59239	0.0412921	201.337	0.0412921	0.0412921	0.0412921	0.0412921	0.0412921	0.0412921	0.0412921	0.0412921	0.0412921	0.0412921	0.0412921
ENSPMAG00000002757	unknown	13.8711	6.23346	3.18357	1.95801	0.0502285	0.129586	20.8639	0.0412921	1.5914	0.0412921	0.0412921	201.337	0.0412921	4.98177	0.0412921	0.0412921	0.0412921	0.480828	0.0412921	0.0412921	0.0412921	0.0412921	0.0412921
ENSPMAG00000009179	gpr55a	21.1637	6.17872	3.15646	1.95748	0.0502909	0.129637	31.7524	0.133993	0.0412921	0.0412921	0.0412921	316.34	0.0412921	0.0412921	0.0412921	0.0412921	0.853312	0.0412921	0.0412921	0.0412921	0.0412921	0.0412921	0.504794
ENSPMAG00000003414	unknown	31.2211	6.14623	3.14102	1.95677	0.0503751	0.129744	46.3353	1.14957	0.0412921	0.0412921	23.9854	431.343	0.0412921	0.0412921	7.73609	0.0412921	0.0412921	0.0412921	5.58266	0.0412921	0.0412921	0.0412921	0.0412921
ENSPMAG00000006078	srp54	93.8607	6.10262	3.12011	1.9559	0.0504768	0.129895	139.749	2.24967	0.0412921	0.0412921	0.0412921	661.348	624.558	93.6477	17.6861	0.0412921	0.0412921	0.0412921	11.0832	0.0412921	0.0412921	0.0412921	0.0412921
ENSPMAG00000000694	ppp1r7	13.7945	6.22395	3.1836	1.955	0.0505829	0.129926	49.1538	0.0412921	0.0412921	284.128	0.519231	201.337	0.0412921	0.0412921	0.0412921	0.0412921	0.0412921	5.30553	0.0412921	0.0412921	0.0412921	0.0412921	0.0412921
ENSPMAG00000008936	C20orf194	12.6511	6.22394	3.1836	1.955	0.0505831	0.129926	203.043	0.0412921	0.0412921	4.83071	0.0412921	1840.13	54.567	7.74775	0.0412921	122.95	0.0412921	0.0412921	0.0412921	0.0412921	0.0412921	0.0412921	0.0412921
ENSPMAG00000003069	hoga1	59.8037	6.10994	3.12575	1.95471	0.0506175	0.129926	89.1825	1.20296	0.0412921	0.0412921	139.687	632.597	0.0412921	119.252	0.0412921	0.0412921	0.0412921	0.0412921	0.0412921	0.0412921	5.84961	0.0412921	0.0412921
ENSPMAG00000009184	ppm1k	13.7776	6.22178	3.18361	1.95431	0.050664	0.129926	20.7159	0.0412921	0.0412921	0.0412921	0.0412921	201.337	0.0412921	0.0412921	0.0412921	0.0412921	5.49135	0.0412921	0.0412921	0.0412921	0.0412921	0.0412921	0.0412921
ENSPMAG00000008589	denr	33.943	5.34932	2.73807	1.95368	0.0507386	0.129926	50.425	1.15178	0.0412921	230.6	18.5596	0.0412921	0.0412921	154.497	100.346	0.0412921	0.0412921	0.0412921	0.0412921	5.14395	0.491064	0.0412921	0.0412921
ENSPMAG00000008453	farsa	77.8062	5.18713	2.65513	1.95362	0.0507457	0.129926	115.125	3.34976	244.685	211.606	302.315	345.091	0.0412921	0.0412921	39.1165	8.27356	0.0412921	0.0412921	16.5836	0.0412921	0.0412921	0.0412921	0.0412921
ENSPMAG00000001584	si:ch211-284e13.5	13.7261	6.21536	3.18364	1.95228	0.0509046	0.129975	20.6386	0.0412921	0.0412921	0.0412921	0.0412921	201.337	0.0412921	0.0412921	0.0412921	0.0412921	4.71858	0.0412921	0.0412921	0.0412921	0.0412921	0.0412921	0.0412921
ENSPMAG00000006334	unknown	13.7251	6.21525	3.18364	1.95225	0.0509085	0.129975	20.6412	0.0412921	0.0412921	0.0412921	0.0412921	201.337	0.0412921	0.0412921	1.61227	0.0412921	3.17295	0.0412921	0.0412921	0.0412921	0.0412921	0.0412921	0.0412921
ENSPMAG00000007520	si:ch211-12e13.2	13.7213	6.21482	3.18364	1.95211	0.0509249	0.129975	20.6354	0.0412921	0.0412921	0.0412921	0.0412921	201.337	0.0412921	1.02922	0.0412921	0.0412921	0.0412921	3.69823	0.0412921	0.0412921	0.0412921	0.0412921	0.0412921
ENSPMAG00000006581	GHSR	13.719	6.21452	3.18364	1.95202	0.050936	0.129975	20.6279	0.0412921	4.61189	0.0412921	0.0412921	201.337	0.0412921	0.0412921	0.0412921	0.0412921	0.0412921	0.0412921	0.0412921	0.0412921	0.0412921	0.0412921	0.0412921
ENSPMAG00000007417	zswim6	13.69	6.21081	3.18365	1.95085	0.0510755	0.130082	20.5845	0.0412921	0.0412921	0.0412921	0.0412921	201.337	0.0412921	0.0412921	0.0412921	4.17777	0.0412921	0.0412921	0.0412921	0.0412921	0.0412921	0.0412921	0.0412921
ENSPMAG00000006612	retsat	14.0632	5.69634	2.92037	1.95056	0.0511096	0.130082	136.118	0.131246	3.47935	0.0412921	0.0412921	1150.11	104.86	0.0412921	10.0323	0.0412921	0.0412921	92.4941	0.0412921	0.0412921	0.491064	0.0412921	0.0412921
ENSPMAG00000006506	si:dkey-65j6.2	13.6746	6.2089	3.18366	1.95024	0.0511475	0.130082	20.5613	0.0412921	0.0412921	0.0412921	0.0412921	201.337	0.0412921	0.0412921	0.0412921	0.0412921	3.94578	0.0412921	0.0412921	0.0412921	0.0412921	0.0412921	0.0412921
ENSPMAG00000004036	gpib	13.1485	6.20884	3.18366	1.95022	0.0511497	0.130082	19.7801	0.0412921	23.8633	58.1435	0.0412921	115.085	0.0412921	0.0412921	0.461577	0.0412921	0.0412921	0.0412921	0.0412921	0.0412921	0.0412921	0.0412921	0.0412921
ENSPMAG00000000566	UBASH3B	20.5144	-6.02013	3.08852	-1.94919	0.0512722	0.130249	164.537	60.3906	0.0412921	0.0412921	5.36143	1638.87	0.0412921	0.0412921	0.0412921	0.0412921	0.853312	0.0412921	82.5883	0.0412921	219.241	0.0412921	0.0412921
ENSPMAG00000007620	CDH23	12.4174	6.20484	3.18368	1.94895	0.0513009	0.130249	18.6838	0.0412921	0.0412921	61.1653	0.0412921	0.0412921	0.0412921	61.1686	4.67445	0.0412921	59.5824	0.0412921	0.0412921	0.0412921	0.0412921	0.0412921	0.0412921
ENSPMAG00000002489	COL21A1 (1 of 2)	13.0997	6.20193	3.18369	1.94803	0.051411	0.130411	19.7072	0.0412921	0.0412921	0.0412921	12.8404	115.085	0.0412921	0.0412921	0.0412921	6.22569	62.6733	0.0412921	0.0412921	0.0412921	0.0412921	0.0412921	0.0412921
ENSPMAG00000005571	unknown	13.4561	6.2002	3.18369	1.94749	0.0514762	0.130411	20.2337	0.0412921	0.0412921	0.0412921	0.0412921	172.587	29.4203	0.0412921	0.0412921	0.0412921	0.0412921	0.0412921	0.0412921	0.0412921	0.0412921	0.0412921	0.0412921
ENSPMAG00000008576	c1qtnf5 (4 of 8)	12.6997	6.19783	3.1837	1.94674	0.0515664	0.130411	71.9405	0.0412921	0.0412921	0.0412921	0.0412921	57.5839	0.0412921	128.102	5.05717	528.414	0.0412921	0.0412921	0.0412921	0.0412921	0.0412921	0.0412921	0.0412921
ENSPMAG00000002042	si:dkey-242e21.3 (1 of 2)	13.586	6.19777	3.1837	1.94672	0.0515685	0.130411	20.4323	0.0412921	0.456321	2.24022	0.0412921	201.337	0.0412921	0.0412921	0.0412921	0.0412921	0.0412921	0.0412921	0.0412921	0.0412921	0.0412921	0.0412921	0.0412921
ENSPMAG00000004987	proca1	13.583	6.19737	3.1837	1.94659	0.0515839	0.130411	20.4279	0.0412921	0.0412921	0.0412921	1.54792	201.337	0.0412921	0.0412921	0.0412921	1.10494	0.0412921	0.0412921	0.0412921	0.0412921	0.0412921	0.0412921	0.0412921
ENSPMAG00000004144	RGS7 (2 of 2)	13.5715	6.19589	3.18371	1.94612	0.05164	0.130411	48.054	0.0412921	0.0412921	0.0412921	0.0412921	201.337	0.0412921	0.0412921	0.0412921	0.0412921	2.40005	276.514	0.0412921	0.0412921	0.0412921	0.0412921	0.0412921
ENSPMAG00000008664	proza	13.5609	6.19457	3.18371	1.94571	0.0516901	0.130411	20.3908	0.0412921	0.0412921	2.24022	0.0412921	201.337	0.0412921	0.0412921	0.0412921	0.0412921	0.0412921	0.0412921	0.0412921	0.0412921	0.0412921	0.0412921	0.0412921
ENSPMAG00000001674	cyp2y3	13.5445	6.19248	3.18372	1.94504	0.0517697	0.130411	67.7816	0.0412921	0.0412921	0.0412921	0.0412921	201.337	0.0412921	0.0412921	1.99516	0.0412921	0.0412921	474.194	0.0412921	0.0412921	0.0412921	0.0412921	0.0412921
ENSPMAG00000000405	myoc	12.1816	6.02744	3.10191	1.94314	0.0519996	0.130411	43.9269	0.0412921	256.387	2.67203	0.0412921	172.587	4.2733	0.0412921	3.14353	0.0412921	0.0412921	0.0412921	0.0412921	0.0412921	0.0412921	0.0412921	0.0412921
ENSPMAG00000006765	ruvbl1	13.4889	6.18538	3.18375	1.9428	0.0520409	0.130411	20.2828	0.0412921	0.0412921	1.16031	0.0412921	201.337	0.0412921	0.0412921	0.0412921	0.0412921	0.0412921	0.0412921	0.0412921	0.0412921	0.0412921	0.0412921	0.0412921
ENSPMAG00000005102	TRIO (2 of 2)	13.4852	6.18488	3.18375	1.94264	0.0520599	0.130411	20.2773	0.0412921	0.0412921	0.0412921	0.0412921	201.337	0.0412921	0.0412921	0.0412921	1.10494	0.0412921	0.0412921	0.0412921	0.0412921	0.0412921	0.0412921	0.0412921
ENSPMAG00000003029	slbp	9.60919	5.63029	2.89829	1.94262	0.0520616	0.130411	14.4756	0.0412921	0.0412921	8.71599	0.0412921	86.3346	29.4203	0.0412921	18.4514	0.0412921	1.62699	0.0412921	0.0412921	0.0412921	0.0412921	0.0412921	0.0412921
ENSPMAG00000008987	dars2	8.52382	5.60923	2.88875	1.94175	0.0521675	0.130411	12.8465	0.0412921	21.9759	0.0412921	0.0412921	28.8332	0.0412921	0.150262	12.7111	64.5881	0.0412921	0.0412921	0.0412921	0.0412921	0.0412921	0.0412921	0.0412921
ENSPMAG00000002943	lrpap1	907.96	-5.41394	2.78997	-1.9405	0.0523191	0.130411	62.2367	2599.59	0.0412921	0.0412921	0.519231	402.592	0.0412921	0.95006	98.4329	118.855	0.853312	0.0412921	0.0412921	0.0412921	1274.66	11723.2	0.0412921
ENSPMAG00000003666	arhgap17a	13.4314	6.17797	3.18378	1.94045	0.0523249	0.130411	20.196	0.0412921	0.0412921	0.292597	0.0412921	201.337	0.0412921	0.0412921	0.0412921	0.0412921	0.0412921	0.0412921	0.0412921	0.0412921	0.0412921	0.0412921	0.0412921
ENSPMAG00000004303	uba5	13.4314	6.17797	3.18378	1.94045	0.0523249	0.130411	20.196	0.0412921	0.0412921	0.292597	0.0412921	201.337	0.0412921	0.0412921	0.0412921	0.0412921	0.0412921	0.0412921	0.0412921	0.0412921	0.0412921	0.0412921	0.0412921
ENSPMAG00000000696	RITA1	13.417	6.17611	3.18379	1.93986	0.0523964	0.130411	20.1709	0.0412921	0.0412921	0.0412921	0.0412921	201.337	0.0412921	0.0412921	0.0412921	0.0412921	0.0412921	0.0412921	0.0412921	0.0412921	0.0412921	0.0412921	0.0412921
ENSPMAG00000003080	unknown	13.417	6.17611	3.18379	1.93986	0.0523964	0.130411	20.1709	0.0412921	0.0412921	0.0412921	0.0412921	201.337	0.0412921	0.0412921	0.0412921	0.0412921	0.0412921	0.0412921	0.0412921	0.0412921	0.0412921	0.0412921	0.0412921
ENSPMAG00000003314	GNRHR (1 of 3)	13.417	6.17611	3.18379	1.93986	0.0523964	0.130411	50.8522	0.0412921	0.0412921	0.0412921	0.0412921	201.337	0.0412921	0.0412921	0.0412921	0.0412921	306.855	0.0412921	0.0412921	0.0412921	0.0412921	0.0412921	0.0412921
ENSPMAG00000008467	gmfb	13.417	6.17611	3.18379	1.93986	0.0523964	0.130411	20.1709	0.0412921	0.0412921	0.0412921	0.0412921	201.337	0.0412921	0.0412921	0.0412921	0.0412921	0.0412921	0.0412921	0.0412921	0.0412921	0.0412921	0.0412921	0.0412921
ENSPMAG00000009208	slc36a1	13.417	6.17611	3.18379	1.93986	0.0523964	0.130411	20.1709	0.0412921	0.0412921	0.0412921	0.0412921	201.337	0.0412921	0.0412921	0.0412921	0.0412921	0.0412921	0.0412921	0.0412921	0.0412921	0.0412921	0.0412921	0.0412921
ENSPMAG00000010312	dph3	13.417	6.17611	3.18379	1.93986	0.0523964	0.130411	20.1709	0.0412921	0.0412921	0.0412921	0.0412921	201.337	0.0412921	0.0412921	0.0412921	0.0412921	0.0412921	0.0412921	0.0412921	0.0412921	0.0412921	0.0412921	0.0412921
ENSPMAG00000011497	SNORA79	13.417	6.17611	3.18379	1.93986	0.0523964	0.130411	20.1709	0.0412921	0.0412921	0.0412921	0.0412921	201.337	0.0412921	0.0412921	0.0412921	0.0412921	0.0412921	0.0412921	0.0412921	0.0412921	0.0412921	0.0412921	0.0412921
ENSPMAG00000012795	5S_rRNA	13.417	6.17611	3.18379	1.93986	0.0523964	0.130411	20.1709	0.0412921	0.0412921	0.0412921	0.0412921	201.337	0.0412921	0.0412921	0.0412921	0.0412921	0.0412921	0.0412921	0.0412921	0.0412921	0.0412921	0.0412921	0.0412921
ENSPMAG00000004899	BSPRY (24 of 51)	13.2172	6.17345	3.1838	1.93902	0.0524988	0.130452	108.316	0.0412921	0.0412921	24.6883	0.0412921	172.587	884.407	0.0412921	1.22926	0.0412921	0.0412921	0.0412921	0.0412921	0.0412921	0.0412921	0.0412921	0.0412921
ENSPMAG00000010099	tlr21 (2 of 3)	12.1843	6.17344	3.1838	1.93902	0.0524991	0.130452	282.844	0.0412921	0.0412921	1.16031	0.0412921	2645.14	12.6558	0.0412921	0.0412921	156.739	0.0412921	12.5379	0.0412921	0.0412921	0.0412921	0.0412921	0.0412921
ENSPMAG00000005475	mrps33	43.3141	5.35333	2.76277	1.93767	0.0526638	0.130754	63.933	2.24967	0.0412921	239.018	142.767	0.0412921	0.0412921	1.97831	156.984	98.3767	0.0412921	0.0412921	11.0832	0.0412921	0.0412921	0.0412921	0.0412921
ENSPMAG00000008722	unknown	11.3844	-6.00156	3.10064	-1.93559	0.0529184	0.131175	0.352536	33.5966	0.0412921	0.0412921	0.0412921	0.0412921	0.0412921	0.0412921	0.0412921	3.15374	0.0412921	0.0412921	143.092	0.0412921	0.0412921	0.0412921	24.7666
ENSPMAG00000005234	htt (2 of 2)	12.7863	6.16257	3.18384	1.93558	0.0529195	0.131175	19.229	0.0412921	0.0412921	0.0412921	0.0412921	115.085	0.0412921	0.0412921	0.0412921	76.8749	0.0412921	0.0412921	0.0412921	0.0412921	0.0412921	0.0412921	0.0412921
ENSPMAG00000006641	tesk2	12.8038	6.15912	3.18385	1.93448	0.0530536	0.1314	19.2635	0.0412921	0.0412921	0.0412921	8.14777	115.085	62.9492	0.0412921	6.20529	0.0412921	0.0412921	0.0412921	0.0412921	0.0412921	0.0412921	0.0412921	0.0412921
ENSPMAG00000004006	etv7	12.3797	6.15604	3.18387	1.93351	0.0531733	0.131577	18.6233	0.0412921	0.0412921	0.0412921	0.0412921	57.5839	0.0412921	0.0412921	14.6245	113.735	0.0412921	0.0412921	0.0412921	0.0412921	0.0412921	0.0412921	0.0412921
ENSPMAG00000005199	dbnla	36.386	-5.95696	3.08141	-1.9332	0.0532121	0.131577	1.36656	106.582	13.294	0.0412921	0.0412921	0.0412921	0.0412921	0.0412921	0.0412921	0.0412921	0.0412921	0.0412921	55.0864	40.5761	437.163	0.0412921	0.0412921
ENSPMAG00000001729	pla2g4a	11.9602	6.14902	3.18389	1.93129	0.0534473	0.131979	17.994	0.0412921	0.0412921	0.0412921	109.479	0.0412921	16.8469	0.0412921	0.0412921	53.3252	0.0412921	0.0412921	0.0412921	0.0412921	0.0412921	0.0412921	0.0412921
ENSPMAG00000002325	gss	107.026	5.62236	2.91137	1.93118	0.0534613	0.131979	159.122	3.00867	0.0412921	245.061	0.0412921	1150.11	117.434	59.1929	19.2168	0.0412921	0.0412921	0.0412921	0.0412921	14.8782	0.0412921	0.0412921	0.0412921
ENSPMAG00000008009	unknown	322.478	-5.4859	2.84136	-1.93073	0.0535167	0.132008	64.6909	925.052	455.315	0.0412921	98.0405	86.3346	0.0412921	0.0412921	6.97069	0.0412921	0.0412921	0.0412921	319.105	0.468305	0.0412921	4305.61	0.0412921
ENSPMAG00000001137	FBF1	55.7574	5.66564	2.93592	1.92977	0.0536357	0.132194	82.5977	2.24967	0.0412921	1.37639	265.801	431.343	0.0412921	0.0412921	1.22926	126.022	0.0412921	0.0412921	11.0832	0.0412921	0.0412921	0.0412921	0.0412921
ENSPMAG00000008318	dcun1d5	11.8804	6.14211	3.18392	1.9291	0.053718	0.132289	17.8743	0.0412921	100.868	0.0412921	0.0412921	0.0412921	0.0412921	62.1959	15.3899	0.0412921	0.0412921	0.0412921	0.0412921	0.0412921	0.0412921	0.0412921	0.0412921
ENSPMAG00000000083	FAM126B (1 of 2)	11.7691	6.12908	3.18397	1.92498	0.0542321	0.133447	62.3687	0.0412921	0.0412921	447.519	151.565	0.0412921	0.0412921	0.0412921	15.7726	0.0412921	8.58237	0.0412921	0.0412921	0.0412921	0.0412921	0.0412921	0.0412921
ENSPMAG00000002778	ugp2a	28.232	6.04146	3.14121	1.92329	0.0544434	0.133858	41.8517	1.14957	117.477	0.0412921	0.0412921	57.5839	243.167	0.0412921	0.0412921	0.0412921	0.0412921	0.0412921	5.58266	0.0412921	0.0412921	0.0412921	0.0412921
ENSPMAG00000000840	unknown	19.1931	6.06911	3.15801	1.92182	0.0546288	0.134206	28.7961	0.126695	0.0412921	0.0412921	0.0412921	287.589	0.0412921	0.0412921	0.0412921	0.0412921	0.0412921	0.0412921	0.0412921	0.468305	0.0412921	0.0412921	0.0412921
ENSPMAG00000003745	tbx20	11.6637	6.1139	3.18403	1.92018	0.0548358	0.134605	17.5492	0.0412921	68.7827	0.0412921	0.0412921	0.0412921	0.0412921	25.4494	0.0412921	80.9704	0.0412921	0.0412921	0.0412921	0.0412921	0.0412921	0.0412921	0.0412921
ENSPMAG00000008840	si:dkey-256h2.1	12.7228	6.10867	3.18406	1.91852	0.0550451	0.13501	40.7782	0.0412921	0.0412921	0.0412921	16.5066	172.587	0.0412921	0.0412921	1.99516	0.0412921	216.446	0.0412921	0.0412921	0.0412921	0.0412921	0.0412921	0.0412921
ENSPMAG00000001245	fbxo32	22.0578	5.65073	2.94606	1.91806	0.0551034	0.135022	33.0168	0.304652	197.123	0.0412921	40.4095	0.0412921	88.0959	0.0412921	4.29174	0.0412921	0.0412921	0.0412921	0.0412921	0.0412921	0.0412921	0.0412921	1.35809
ENSPMAG00000006314	C19orf40	12.5555	6.10571	3.18407	1.91758	0.055164	0.135022	18.8908	0.0412921	0.83549	0.0412921	0.0412921	143.836	41.9937	0.0412921	1.99516	0.0412921	0.0412921	0.0412921	0.0412921	0.0412921	0.0412921	0.0412921	0.0412921
ENSPMAG00000003304	unknown	8.6963	5.52019	2.87896	1.91743	0.0551837	0.135022	13.1063	0.0412921	10.6517	0.0412921	0.0412921	57.5839	21.0381	0.0412921	0.0412921	8.27356	33.3097	0.0412921	0.0412921	0.0412921	0.0412921	0.0412921	0.0412921
ENSPMAG00000006723	tmem70	12.6788	6.10261	3.18408	1.9166	0.0552888	0.135167	82.1836	0.0412921	0.0412921	631.199	0.0412921	172.587	0.0412921	0.0412921	0.0412921	0.0412921	0.0412921	17.7612	0.0412921	0.0412921	0.0412921	0.0412921	0.0412921
ENSPMAG00000003299	svilb	35.8381	4.35603	2.27319	1.91626	0.0553321	0.135167	52.6153	2.4816	0.0412921	0.0412921	107.719	143.836	62.9492	143.117	7.35339	1.10494	0.0412921	59.9492	5.58266	6.70147	0.0412921	0.0412921	0.0412921
ENSPMAG00000007659	padi2 (5 of 6)	11.5999	6.09457	3.18411	1.91406	0.0556131	0.135744	17.4573	0.0412921	0.456321	0.0412921	0.0412921	0.0412921	109.051	44.2573	0.0412921	20.5604	0.0412921	0.0412921	0.0412921	0.0412921	0.0412921	0.0412921	0.0412921
ENSPMAG00000001575	dysf (1 of 2)	14.3602	5.1276	2.68036	1.91303	0.0557445	0.135956	509.818	1.14957	12.5391	50.5891	8.14777	4887.7	96.4782	0.0412921	42.5607	0.0412921	0.0412921	0.0412921	5.58266	0.0412921	0.0412921	0.0412921	0.0412921
ENSPMAG00000004248	unknown	218.404	-5.86425	3.06916	-1.9107	0.0560425	0.136573	10.7298	633.91	0.0412921	101.527	0.0412921	0.0412921	0.0412921	0.0412921	5.43988	0.0412921	0.0412921	0.0412921	2832.78	0.0412921	336.647	0.0412921	0.0412921
ENSPMAG00000006574	ccdc151 (2 of 2)	19.1955	6.02921	3.15686	1.90988	0.0561493	0.136665	28.7961	0.133993	0.0412921	0.0412921	0.0412921	287.589	0.0412921	0.0412921	0.0412921	0.0412921	0.0412921	0.0412921	0.0412921	0.0412921	0.0412921	0.0412921	0.504794
ENSPMAG00000000743	dis3 (1 of 43)	30.5705	4.95185	2.59301	1.90969	0.0561732	0.136665	44.953	1.99391	1.5914	0.727761	0.0412921	402.592	25.2292	0.712387	0.0412921	18.5126	0.0412921	0.0412921	0.0412921	0.0412921	0.0412921	7.63591	2.20975
ENSPMAG00000005797	ubxn7	12.131	6.07974	3.18417	1.90936	0.0562154	0.136665	18.2501	0.0412921	0.0412921	50.5891	0.0412921	115.085	0.0412921	0.0412921	16.538	0.0412921	0.0412921	0.0412921	0.0412921	0.0412921	0.0412921	0.0412921	0.0412921
ENSPMAG00000006274	INSR (2 of 4)	12.4887	6.07663	3.18419	1.90838	0.0563426	0.136787	18.7907	0.0412921	0.0412921	0.0412921	4.92148	172.587	0.0412921	0.0412921	6.20529	0.0412921	3.94578	0.0412921	0.0412921	0.0412921	0.0412921	0.0412921	0.0412921
ENSPMAG00000009883	znf704	13.0436	4.88762	2.56128	1.90827	0.0563559	0.136787	19.5139	0.282894	0.0412921	0.292597	0.0412921	86.3346	0.0412921	0.95006	24.9571	79.9466	0.0412921	2.49264	0.0412921	1.2493	0.0412921	0.0412921	0.0412921
ENSPMAG00000003805	KDM1B	10.1315	4.65414	2.43995	1.90748	0.0564591	0.136928	14.7163	1.14957	38.5848	0.510927	0.371279	0.0412921	83.9048	0.0412921	1.22926	21.5843	0.853312	0.0412921	5.58266	0.0412921	0.0412921	0.0412921	0.0412921
ENSPMAG00000004488	CCDC186	95.3795	3.99753	2.0971	1.90622	0.0566214	0.137212	139.025	8.30189	90.2986	32.4585	1.98809	920.104	0.0412921	235.813	8.11879	0.0412921	0.853312	100.53	0.0412921	0.468305	40.4538	0.0412921	0.504794
ENSPMAG00000003419	f2	196.247	4.48133	2.35178	1.90551	0.0567145	0.137275	287.844	13.2505	0.0412921	1859.33	386.195	86.3346	50.3759	60.1412	349.475	29.7755	0.0412921	56.7349	66.0871	0.0412921	0.0412921	0.0412921	0.0412921
ENSPMAG00000002411	med12	30.2715	-4.5111	2.36763	-1.90533	0.0567377	0.137275	5.36201	80.2794	0.83549	0.0412921	0.0412921	28.8332	0.0412921	6.72039	14.6245	0.0412921	2.40005	0.0412921	121.091	278.865	0.0412921	0.0412921	1.35809
ENSPMAG00000004580	katnb1	12.3925	6.06329	3.18424	1.90416	0.0568899	0.137533	35.3308	0.0412921	0.83549	166.927	0.0412921	172.587	0.0412921	0.0412921	12.7111	0.0412921	0.0412921	0.0412921	0.0412921	0.0412921	0.0412921	0.0412921	0.0412921
ENSPMAG00000002121	ccdc9	9.3735	5.56825	2.92626	1.90285	0.0570597	0.137652	14.122	0.0412921	0.0412921	0.0412921	41.5827	86.3346	8.46461	0.0412921	3.52628	1.10494	0.0412921	0.0412921	0.0412921	0.0412921	0.0412921	0.0412921	0.0412921
ENSPMAG00000007730	srd5a1	11.2931	6.05899	3.18426	1.90279	0.0570677	0.137652	16.9933	0.0412921	0.0412921	0.0412921	0.0412921	0.0412921	67.1404	0.0412921	15.3899	87.1138	0.0412921	0.0412921	0.0412921	0.0412921	0.0412921	0.0412921	0.0412921
ENSPMAG00000001158	TMEM128	68.1281	4.25575	2.23703	1.90241	0.0571181	0.137652	99.8211	4.9402	3.85687	287.366	5.21478	460.093	0.0412921	94.2799	22.2783	124.998	0.0412921	0.0412921	0.0412921	12.1526	0.0412921	0.0412921	12.4245
ENSPMAG00000002065	cln3	26.9042	5.97603	3.14133	1.90239	0.0571208	0.137652	169.242	1.14957	0.0412921	0.0412921	1.10755	1293.86	394.047	0.0412921	0.0412921	3.15374	0.0412921	0.0412921	5.58266	0.0412921	0.0412921	0.0412921	0.0412921
ENSPMAG00000000638	mtch2	391.095	4.3047	2.26368	1.90164	0.0572179	0.137777	1818.2	28.7342	100.113	0.0412921	569.793	0.0412921	490.443	761.326	265.667	342.064	2982.03	12670.5	0.0412921	0.0412921	0.0412921	0.0412921	143.506
ENSPMAG00000003499	snx15 (1 of 3)	12.3194	6.05276	3.18429	1.90082	0.0573256	0.137927	18.5286	0.0412921	0.0412921	0.0412921	0.0412921	172.587	0.0412921	0.0412921	0.0412921	12.3692	0.0412921	0.0412921	0.0412921	0.0412921	0.0412921	0.0412921	0.0412921
ENSPMAG00000006794	ubp1	12.3009	6.05045	3.1843	1.90009	0.0574215	0.138041	29.2493	0.0412921	0.0412921	0.0412921	0.221531	172.587	0.0412921	0.0412921	11.9457	0.0412921	107.491	0.0412921	0.0412921	0.0412921	0.0412921	0.0412921	0.0412921
ENSPMAG00000004806	RNF19A	8.44733	5.18909	2.73144	1.89976	0.0574641	0.138041	12.7358	0.0412921	0.0412921	0.0412921	0.0412921	86.3346	4.2733	0.150262	1.61227	26.7039	0.0412921	8.11816	0.0412921	0.0412921	0.0412921	0.0412921	0.0412921
ENSPMAG00000009249	mapkap1 (3 of 3)	11.5022	6.0473	3.18431	1.89909	0.0575521	0.138143	17.311	0.0412921	0.0412921	0.0412921	76.4839	57.5839	0.0412921	4.27049	34.5243	0.0412921	0.0412921	0.0412921	0.0412921	0.0412921	0.0412921	0.0412921	0.0412921
ENSPMAG00000007604	rars2	12.2266	6.03982	3.18434	1.89673	0.0578642	0.138783	18.3973	0.0412921	6.49936	0.0412921	0.0412921	172.587	0.0412921	0.0412921	0.461577	4.17777	0.0412921	0.0412921	0.0412921	0.0412921	0.0412921	0.0412921	0.0412921
ENSPMAG00000005574	unknown	12.2042	6.03681	3.18435	1.89577	0.0579901	0.138975	28.0562	0.0412921	0.0412921	0.0412921	10.6408	172.587	0.0412921	97.0457	0.0412921	0.0412921	0.0412921	0.0412921	0.0412921	0.0412921	0.0412921	0.0412921	0.0412921
ENSPMAG00000005648	chaf1a	12.1904	6.03477	3.18436	1.89513	0.0580755	0.13907	18.3431	0.0412921	8.0093	0.0412921	0.0412921	172.587	0.0412921	1.74112	0.845941	0.0412921	0.0412921	0.0412921	0.0412921	0.0412921	0.0412921	0.0412921	0.0412921
ENSPMAG00000002972	ccdc33 (2 of 2)	12.1641	6.0311	3.18438	1.89397	0.0582296	0.139237	60.4258	0.0412921	421.342	0.0412921	0.0412921	172.587	0.0412921	10.0395	0.0412921	0.0412921	0.0412921	0.0412921	0.0412921	0.0412921	0.0412921	0.0412921	0.0412921
ENSPMAG00000002015	mrps28	12.1636	6.03092	3.18438	1.89391	0.0582374	0.139237	18.2949	0.0412921	0.0412921	0.0412921	0.0412921	172.587	0.0412921	0.0412921	10.0323	0.0412921	0.0412921	0.0412921	0.0412921	0.0412921	0.0412921	0.0412921	0.0412921
ENSPMAG00000003773	TTC28	11.1721	6.028	3.18439	1.89298	0.05836	0.139421	16.8159	0.0412921	0.0412921	0.0412921	0.0412921	28.8332	4.2733	0.0412921	23.4264	0.0412921	0.0412921	111.378	0.0412921	0.0412921	0.0412921	0.0412921	0.0412921
ENSPMAG00000006546	ela3l (4 of 4)	12.1146	6.02365	3.18441	1.89161	0.0585435	0.139749	18.2214	0.0412921	0.0412921	0.0412921	0.0412921	172.587	0.0412921	0.0412921	0.0412921	9.29748	0.0412921	0.0412921	0.0412921	0.0412921	0.0412921	0.0412921	0.0412921
ENSPMAG00000003035	unknown	23.593	5.94973	3.1462	1.89108	0.0586135	0.139806	263.655	0.21942	0.0412921	0.0412921	0.0412921	345.091	0.0412921	0.0412921	8.11879	0.0412921	0.0412921	2283.05	0.0412921	0.0412921	0.0412921	0.0412921	0.93193
ENSPMAG00000009802	ARFGAP1	11.3093	6.01959	3.18443	1.89032	0.0587153	0.139939	17.0216	0.0412921	1.96908	0.0412921	0.0412921	57.5839	16.8469	93.5686	0.0412921	0.0412921	0.0412921	0.0412921	0.0412921	0.0412921	0.0412921	0.0412921	0.0412921
ENSPMAG00000000517	moxd1l (1 of 6)	12.0719	6.01771	3.18444	1.88973	0.0587947	0.140018	18.1613	0.0412921	8.0093	0.727761	0.0412921	172.587	0.0412921	0.0412921	0.0412921	0.0412921	0.0412921	0.0412921	0.0412921	0.0412921	0.0412921	0.0412921	0.0412921
ENSPMAG00000004179	ZFYVE1 (1 of 2)	12.0615	6.0162	3.18444	1.88925	0.0588586	0.14006	65.9247	0.0412921	0.0412921	0.0412921	0.0412921	172.587	477.869	0.0412921	8.50148	0.0412921	0.0412921	0.0412921	0.0412921	0.0412921	0.0412921	0.0412921	0.0412921
ENSPMAG00000005094	LLPH	18.3786	4.753	2.51957	1.88643	0.0592367	0.14085	27.3864	0.543759	19.3336	0.510927	11.6673	201.337	0.0412921	6.32526	34.5243	0.0412921	0.0412921	0.0412921	0.0412921	0.0412921	2.55363	0.0412921	0.0412921
ENSPMAG00000001358	RBM33	124.433	4.70561	2.49585	1.88537	0.0593795	0.140943	183.332	6.82443	637.257	529.107	101.267	488.844	12.6558	0.0412921	29.1667	34.895	0.0412921	0.0412921	0.0412921	33.957	0.0412921	0.0412921	0.0412921
ENSPMAG00000002595	unknown	11.9768	6.00391	3.1845	1.88536	0.0593819	0.140943	18.0228	0.0412921	0.0412921	1.59239	0.0412921	172.587	0.0412921	4.11242	0.0412921	0.0412921	0.0412921	1.68873	0.0412921	0.0412921	0.0412921	0.0412921	0.0412921
ENSPMAG00000002696	tmem67	11.7707	6.00292	3.1845	1.88504	0.0594241	0.140943	17.7056	0.0412921	0.0412921	32.8902	0.0412921	143.836	0.0412921	0.0412921	0.0412921	0.0412921	0.0412921	0.0412921	0.0412921	0.0412921	0.0412921	0.0412921	0.0412921
ENSPMAG00000003716	unknown	11.5741	6.00098	3.18451	1.88443	0.059507	0.140943	17.4149	0.0412921	0.0412921	0.0412921	0.0412921	115.085	8.46461	0.0412921	0.0412921	0.0412921	50.3097	0.0412921	0.0412921	0.0412921	0.0412921	0.0412921	0.0412921
ENSPMAG00000009344	unknown	353.852	5.04963	2.68015	1.88408	0.0595536	0.140943	522.939	15.8669	6.49936	98.7215	0.0412921	1207.61	1546.6	2.7688	0.0412921	0.0412921	0.0412921	2367.02	44.0856	35.1251	0.0412921	0.0412921	0.0412921
ENSPMAG00000009425	chtopa	11.1502	5.99987	3.18451	1.88408	0.0595546	0.140943	16.779	0.0412921	0.0412921	0.0412921	76.9238	57.5839	0.0412921	0.0412921	32.9936	0.0412921	0.0412921	0.0412921	0.0412921	0.0412921	0.0412921	0.0412921	0.0412921
ENSPMAG00000007114	crbn	25.4443	-5.80569	3.08478	-1.88204	0.05983	0.141415	2.92048	70.6406	0.0412921	0.0412921	0.0412921	28.8332	0.0412921	0.0412921	0.0412921	0.0412921	0.0412921	0.0412921	104.59	0.0412921	248.489	0.0412921	0.0412921
ENSPMAG00000001365	anxa13l	11.704	5.99304	3.18454	1.88192	0.0598475	0.141415	17.6095	0.0412921	0.0412921	0.0412921	0.0412921	143.836	0.0412921	0.95006	0.0412921	0.0412921	0.0412921	31.0203	0.0412921	0.0412921	0.0412921	0.0412921	0.0412921
ENSPMAG00000008465	blcap	11.4559	5.98641	3.18457	1.87982	0.0601333	0.141806	17.2375	0.0412921	0.0412921	0.0412921	33.9572	115.085	0.0412921	0.0412921	23.0437	0.0412921	0.0412921	0.0412921	0.0412921	0.0412921	0.0412921	0.0412921	0.0412921
ENSPMAG00000002848	unknown	10.6501	5.98568	3.18457	1.87958	0.0601647	0.141806	122.414	0.0412921	0.0412921	35.2645	0.0412921	1063.86	0.0412921	2.05737	120.629	2.12958	0.0412921	0.0412921	0.0412921	0.0412921	0.0412921	0.0412921	0.0412921
ENSPMAG00000006473	lrrc48	10.8105	5.98502	3.18458	1.87938	0.0601933	0.141806	85.2745	0.0412921	0.0412921	0.292597	0.0412921	690.099	159.345	0.0412921	2.76077	0.0412921	0.0412921	0.0412921	0.0412921	0.0412921	0.0412921	0.0412921	0.0412921
ENSPMAG00000009518	lrit2	23.0573	5.9129	3.14629	1.87933	0.0601999	0.141806	34.5462	0.21942	0.0412921	0.0412921	0.0412921	345.091	0.0412921	0.0412921	0.0412921	0.0412921	0.0412921	0.0412921	0.0412921	0.0412921	0.0412921	0.0412921	0.93193
ENSPMAG00000003030	kdm5c (1 of 2)	65.329	4.52397	2.40775	1.87892	0.0602549	0.141826	95.8674	4.44984	2.3467	99.1531	0.0412921	575.096	8.46461	192.586	78.1506	1.10494	0.0412921	1.68873	22.084	0.0412921	0.0412921	0.0412921	0.0412921
ENSPMAG00000001663	sptbn2	23.093	4.77998	2.54521	1.87803	0.060377	0.141912	448.329	0.828188	237.136	13.0329	0.371279	4140.18	0.0412921	0.0412921	32.6109	54.3491	5.49135	0.0412921	0.0412921	3.97577	0.0412921	0.0412921	0.0412921
ENSPMAG00000005649	FAM172A (2 of 3)	16.5987	5.2565	2.79903	1.87797	0.0603851	0.141912	145.592	0.296463	0.0412921	3.53554	0.0412921	1207.61	226.403	0.150262	7.73609	10.3214	0.0412921	0.0412921	0.0412921	0.0412921	1.31714	0.0412921	0.0412921
ENSPMAG00000000510	unknown	11.3996	5.978	3.18461	1.87716	0.0604968	0.142064	17.1529	0.0412921	55.1936	0.0412921	0.960671	115.085	0.0412921	0.0412921	0.0412921	0.0412921	0.0412921	0.0412921	0.0412921	0.0412921	0.0412921	0.0412921	0.0412921
ENSPMAG00000004432	stil	11.5904	-4.76414	2.54132	-1.87467	0.0608378	0.142755	58.7548	33.1172	0.0412921	3.1038	3.30823	0.0412921	578.456	0.0412921	0.845941	0.0412921	1.62699	0.0412921	110.09	55.3719	0.0412921	0.0412921	0.0412921
ENSPMAG00000003473	unknown	10.5218	5.96832	3.18465	1.87409	0.0609183	0.142833	168.223	0.0412921	138.615	13.4645	1.40116	1523.87	0.0412921	0.0412921	4.67445	0.0412921	0.0412921	0.0412921	0.0412921	0.0412921	0.0412921	0.0412921	0.0412921
ENSPMAG00000009605	unknown	21.024	5.29112	2.82501	1.87295	0.0610747	0.142997	57.8407	0.378915	0.0412921	0.0412921	0.371279	287.589	264.123	1.97831	13.8592	10.3214	0.0412921	0.0412921	0.0412921	0.0412921	1.7294	0.0412921	0.0412921
ENSPMAG00000005358	unknown	11.7063	5.96348	3.18467	1.87256	0.0611296	0.142997	17.609	0.0412921	0.0412921	0.0412921	0.0412921	172.587	0.0412921	0.0412921	0.0412921	0.0412921	3.17295	0.0412921	0.0412921	0.0412921	0.0412921	0.0412921	0.0412921
ENSPMAG00000007829	unknown	11.7063	5.96348	3.18467	1.87256	0.0611296	0.142997	17.609	0.0412921	0.0412921	0.0412921	0.0412921	172.587	0.0412921	0.0412921	0.0412921	0.0412921	3.17295	0.0412921	0.0412921	0.0412921	0.0412921	0.0412921	0.0412921
ENSPMAG00000002600	prom1b	148.239	-5.71321	3.05314	-1.87125	0.0613098	0.143115	8.17505	428.54	0.0412921	0.0412921	0.666601	0.0412921	37.8026	0.0412921	1.99516	41.0384	0.0412921	0.0412921	1606.19	0.0412921	0.0412921	536.385	0.0412921
ENSPMAG00000004249	uso1	11.0473	5.95684	3.1847	1.87046	0.0614207	0.143115	16.6286	0.0412921	0.0412921	63.9712	1.10755	86.3346	0.0412921	0.0412921	14.6245	0.0412921	0.0412921	0.0412921	0.0412921	0.0412921	0.0412921	0.0412921	0.0412921
ENSPMAG00000010416	gpr85 (3 of 3)	11.0444	5.95647	3.1847	1.87034	0.061437	0.143115	16.6203	0.0412921	0.0412921	0.0412921	0.0412921	86.3346	0.0412921	41.7285	0.0412921	0.0412921	0.0412921	37.8507	0.0412921	0.0412921	0.0412921	0.0412921	0.0412921
ENSPMAG00000006010	unknown	11.6298	5.95131	3.18473	1.8687	0.0616644	0.143115	82.4605	0.0412921	0.0412921	2.0243	0.0412921	172.587	649.705	0.0412921	0.0412921	0.0412921	0.0412921	0.0412921	0.0412921	0.0412921	0.0412921	0.0412921	0.0412921
ENSPMAG00000001428	casd1	17.7697	5.13966	2.7506	1.86856	0.0616841	0.143115	79.8855	0.378915	0.0412921	536.013	50.8212	0.0412921	188.683	0.0412921	22.2783	0.0412921	0.853312	0.0412921	0.0412921	0.0412921	1.7294	0.0412921	0.0412921
ENSPMAG00000005527	fynrk (2 of 3)	11.6076	5.94847	3.18474	1.8678	0.0617893	0.143115	37.1662	0.0412921	0.0412921	0.0412921	0.0412921	172.587	197.065	0.150262	1.61227	0.0412921	0.0412921	0.0412921	0.0412921	0.0412921	0.0412921	0.0412921	0.0412921
ENSPMAG00000000073	MCF2L2	11.389	5.94643	3.18475	1.86716	0.0618794	0.143115	17.1367	0.0412921	0.0412921	0.0412921	0.371279	143.836	0.0412921	0.0412921	26.8706	0.0412921	0.0412921	0.0412921	0.0412921	0.0412921	0.0412921	0.0412921	0.0412921
ENSPMAG00000002735	ZSWIM2	11.594	5.94636	3.18475	1.86714	0.0618825	0.143115	17.4442	0.0412921	0.0412921	0.0412921	0.0412921	172.587	0.0412921	0.0412921	0.461577	1.10494	0.0412921	0.0412921	0.0412921	0.0412921	0.0412921	0.0412921	0.0412921
ENSPMAG00000008454	DUSP28	11.5589	5.94099	3.18477	1.86543	0.0621205	0.143115	17.3878	0.0412921	0.0412921	0.0412921	0.960671	172.587	0.0412921	0.0412921	0.0412921	0.0412921	0.0412921	0.0412921	0.0412921	0.0412921	0.0412921	0.0412921	0.0412921
ENSPMAG00000000483	trappc9	10.3185	5.94018	3.18478	1.86518	0.0621562	0.143115	15.5355	0.0412921	101.245	15.1913	34.3971	0.0412921	4.2733	0.0412921	0.0412921	0.0412921	0.0412921	0.0412921	0.0412921	0.0412921	0.0412921	0.0412921	0.0412921
ENSPMAG00000006404	fgb	11.5513	5.9398	3.18478	1.86506	0.0621732	0.143115	32.5279	0.0412921	0.0412921	0.0412921	0.0412921	172.587	0.0412921	0.0412921	0.845941	0.0412921	0.0412921	151.557	0.0412921	0.0412921	0.0412921	0.0412921	0.0412921
ENSPMAG00000009768	mkxa (2 of 2)	11.5513	5.9398	3.18478	1.86506	0.0621732	0.143115	17.3763	0.0412921	0.0412921	0.0412921	0.0412921	172.587	0.0412921	0.0412921	0.845941	0.0412921	0.0412921	0.0412921	0.0412921	0.0412921	0.0412921	0.0412921	0.0412921
ENSPMAG00000004206	mtf1	10.9184	5.9377	3.18479	1.8644	0.0622662	0.143115	16.4352	0.0412921	26.5056	0.0412921	0.666601	86.3346	0.0412921	0.0412921	50.5971	0.0412921	0.0412921	0.0412921	0.0412921	0.0412921	0.0412921	0.0412921	0.0412921
ENSPMAG00000006197	FRMD4A (4 of 4)	11.5258	5.93585	3.1848	1.86381	0.0623488	0.143115	17.3378	0.0412921	0.0412921	0.0412921	0.0412921	172.587	0.0412921	0.0412921	0.461577	0.0412921	0.0412921	0.0412921	0.0412921	0.0412921	0.0412921	0.0412921	0.0412921
ENSPMAG00000006935	trmt44	10.4891	5.93534	3.1848	1.86365	0.0623713	0.143115	72.7947	0.0412921	0.0412921	3.53554	0.0412921	28.8332	570.074	0.0412921	52.8933	0.0412921	0.0412921	72.4047	0.0412921	0.0412921	0.0412921	0.0412921	0.0412921
ENSPMAG00000000551	cbfb	13.6302	5.27249	2.82988	1.86315	0.062441	0.143115	20.4206	0.213954	0.0412921	0.0412921	109.625	0.0412921	0.0412921	11.3829	69.7315	0.0412921	13.2188	0.0412921	0.0412921	0.0412921	0.904602	0.0412921	0.0412921
ENSPMAG00000006569	dad1	660.842	3.67132	1.9706	1.86304	0.0624565	0.143115	954.056	74.6428	802.59	2592.54	3278.74	230.088	0.0412921	256.043	1852.67	525.342	1.62699	0.884235	11.0832	0.0412921	353.949	7.63591	0.504794
ENSPMAG00000007946	znrf1	11.51	5.9334	3.18481	1.86303	0.0624575	0.143115	17.3138	0.0412921	0.0412921	0.0412921	0.221531	172.587	0.0412921	0.0412921	0.0412921	0.0412921	0.0412921	0.0412921	0.0412921	0.0412921	0.0412921	0.0412921	0.0412921
ENSPMAG00000008876	ZP2	27.713	4.74758	2.54886	1.86263	0.0625139	0.143115	210.169	2.24967	0.0412921	0.0412921	0.0412921	1696.37	222.212	63.4603	23.4264	15.4409	57.2643	23.3863	11.0832	0.0412921	0.0412921	0.0412921	0.0412921
ENSPMAG00000007355	unknown	10.2574	5.93205	3.18481	1.86261	0.0625176	0.143115	15.4437	0.0412921	18.2012	34.1853	0.0412921	0.0412921	0.0412921	0.870872	0.0412921	0.0412921	0.0412921	100.932	0.0412921	0.0412921	0.0412921	0.0412921	0.0412921
ENSPMAG00000001355	VWA5A (2 of 2)	11.5003	5.93188	3.18481	1.86255	0.0625253	0.143115	123.814	0.0412921	0.0412921	0.0412921	0.0412921	172.587	0.0412921	0.0412921	0.0412921	0.0412921	0.0412921	1065.23	0.0412921	0.0412921	0.0412921	0.0412921	0.0412921
ENSPMAG00000002304	tmem72	11.5003	5.93188	3.18481	1.86255	0.0625253	0.143115	46.2186	0.0412921	0.0412921	0.0412921	0.0412921	172.587	289.269	0.0412921	0.0412921	0.0412921	0.0412921	0.0412921	0.0412921	0.0412921	0.0412921	0.0412921	0.0412921
ENSPMAG00000003960	alkbh1	11.5003	5.93188	3.18481	1.86255	0.0625253	0.143115	17.2958	0.0412921	0.0412921	0.0412921	0.0412921	172.587	0.0412921	0.0412921	0.0412921	0.0412921	0.0412921	0.0412921	0.0412921	0.0412921	0.0412921	0.0412921	0.0412921
ENSPMAG00000005492	si:ch211-161h7.8	11.5003	5.93188	3.18481	1.86255	0.0625253	0.143115	17.2958	0.0412921	0.0412921	0.0412921	0.0412921	172.587	0.0412921	0.0412921	0.0412921	0.0412921	0.0412921	0.0412921	0.0412921	0.0412921	0.0412921	0.0412921	0.0412921
ENSPMAG00000006510	unknown	11.5003	5.93188	3.18481	1.86255	0.0625253	0.143115	17.2958	0.0412921	0.0412921	0.0412921	0.0412921	172.587	0.0412921	0.0412921	0.0412921	0.0412921	0.0412921	0.0412921	0.0412921	0.0412921	0.0412921	0.0412921	0.0412921
ENSPMAG00000007692	unknown	11.5003	5.93188	3.18481	1.86255	0.0625253	0.143115	17.2958	0.0412921	0.0412921	0.0412921	0.0412921	172.587	0.0412921	0.0412921	0.0412921	0.0412921	0.0412921	0.0412921	0.0412921	0.0412921	0.0412921	0.0412921	0.0412921
ENSPMAG00000009035	ambra1b	11.5003	5.93188	3.18481	1.86255	0.0625253	0.143115	17.2958	0.0412921	0.0412921	0.0412921	0.0412921	172.587	0.0412921	0.0412921	0.0412921	0.0412921	0.0412921	0.0412921	0.0412921	0.0412921	0.0412921	0.0412921	0.0412921
ENSPMAG00000010736	pma-mir-196a	11.5003	5.93188	3.18481	1.86255	0.0625253	0.143115	17.2958	0.0412921	0.0412921	0.0412921	0.0412921	172.587	0.0412921	0.0412921	0.0412921	0.0412921	0.0412921	0.0412921	0.0412921	0.0412921	0.0412921	0.0412921	0.0412921
ENSPMAG00000006976	klhl18	17.8111	5.30982	2.85135	1.86221	0.0625728	0.143115	26.228	1.14957	0.0412921	1.59239	0.371279	230.088	0.0412921	0.0412921	0.0412921	0.0412921	17.0825	12.9397	5.58266	0.0412921	0.0412921	0.0412921	0.0412921
ENSPMAG00000000124	acat1	27.7943	5.30355	2.84822	1.86206	0.062595	0.143115	41.4647	0.626168	0.0412921	0.0412921	0.0412921	86.3346	62.9492	0.474111	9.64956	255.033	0.0412921	0.0412921	0.0412921	0.0412921	2.96567	0.0412921	0.0412921
ENSPMAG00000004676	MRPL30	158.043	4.92591	2.64646	1.86132	0.0626986	0.143244	233.392	7.52528	0.0412921	1035.47	344.548	28.8332	0.0412921	187.292	387.361	350.255	0.0412921	0.0412921	0.0412921	37.4612	0.0412921	0.0412921	0.0412921
ENSPMAG00000002843	unknown	25.6699	5.84504	3.1416	1.86053	0.0628106	0.14338	38.0081	1.14957	0.0412921	0.510927	0.0412921	373.841	0.0412921	0.0412921	5.43988	0.0412921	0.0412921	0.0412921	5.58266	0.0412921	0.0412921	0.0412921	0.0412921
ENSPMAG00000000364	pcid2	17.009	4.9528	2.66252	1.86019	0.0628585	0.14338	25.3807	0.438744	0.0412921	0.0412921	0.0412921	0.0412921	8.46461	41.1753	37.5858	77.8988	0.0412921	88.4762	0.0412921	2.02855	0.0412921	0.0412921	0.0412921
ENSPMAG00000002681	steap4	10.3636	5.92349	3.18485	1.8599	0.0629002	0.14338	33.2644	0.0412921	176.74	0.0412921	0.0412921	0.0412921	155.154	0.0412921	0.461577	0.0412921	0.0412921	0.0412921	0.0412921	0.0412921	0.0412921	0.0412921	0.0412921
ENSPMAG00000008883	rnf150b	8.61652	5.28225	2.84252	1.8583	0.0631265	0.143788	12.9866	0.0412921	2.3467	0.0412921	0.0412921	86.3346	0.0412921	3.79629	29.9321	7.24963	0.0412921	0.0412921	0.0412921	0.0412921	0.0412921	0.0412921	0.0412921
ENSPMAG00000005980	cyp4t8 (3 of 4)	11.0134	5.91331	3.1849	1.85667	0.0633579	0.144085	16.5737	0.0412921	0.0412921	0.0412921	0.0412921	115.085	46.1848	0.0412921	0.0412921	4.17777	0.0412921	0.0412921	0.0412921	0.0412921	0.0412921	0.0412921	0.0412921
ENSPMAG00000002545	pisd	8.67726	5.31097	2.86051	1.85665	0.0633609	0.144085	13.0775	0.0412921	0.0412921	29.6526	0.813707	86.3346	0.0412921	0.0412921	1.22926	0.0412921	0.0412921	12.5379	0.0412921	0.0412921	0.0412921	0.0412921	0.0412921
ENSPMAG00000001028	fbxo9	28.5072	5.28906	2.84913	1.85638	0.0633993	0.144085	68.3292	0.626168	0.0412921	11.9536	0.0412921	373.841	21.0381	0.0412921	15.0072	0.0412921	0.0412921	261.246	0.0412921	0.0412921	2.96567	0.0412921	0.0412921
ENSPMAG00000002236	trnt1	10.7292	5.91029	3.18491	1.85572	0.0634942	0.144193	16.1474	0.0412921	0.0412921	0.0412921	0.0412921	86.3346	0.0412921	43.388	31.4628	0.0412921	0.0412921	0.0412921	0.0412921	0.0412921	0.0412921	0.0412921	0.0412921
ENSPMAG00000000111	WARS	9.54397	5.36227	2.89103	1.8548	0.0636255	0.144383	14.3777	0.0412921	0.0412921	2.0243	4.92148	115.085	12.6558	0.0412921	8.88418	0.0412921	0.0412921	0.0412921	0.0412921	0.0412921	0.0412921	0.0412921	0.0412921
ENSPMAG00000007429	tmx4	24.7659	4.59938	2.48095	1.85388	0.0637565	0.144572	36.1187	2.24967	28.393	0.727761	222.688	28.8332	67.1404	0.0412921	0.0412921	3.15374	0.0412921	10.1272	11.0832	0.0412921	0.0412921	0.0412921	0.0412921
ENSPMAG00000007747	slc25a33	10.8303	5.89304	3.18499	1.85025	0.0642772	0.145507	16.3025	0.0412921	45.3793	0.0412921	0.221531	115.085	0.0412921	0.0412921	0.0412921	0.0412921	0.0412921	2.09072	0.0412921	0.0412921	0.0412921	0.0412921	0.0412921
ENSPMAG00000004964	ZAN (4 of 6)	10.1857	4.66733	2.52363	1.84945	0.0643925	0.145507	101.05	1.14957	40.8496	86.2027	0.0412921	862.603	0.0412921	0.394359	5.05717	14.417	0.853312	0.0412921	5.58266	0.0412921	0.0412921	0.0412921	0.0412921
ENSPMAG00000000234	ITGB1 (1 of 2)	11.0253	5.89049	3.185	1.84945	0.0643935	0.145507	104.169	0.0412921	876.197	0.0412921	0.0412921	143.836	0.0412921	17.4679	0.0412921	0.0412921	3.94578	0.0412921	0.0412921	0.0412921	0.0412921	0.0412921	0.0412921
ENSPMAG00000009089	unknown	11.0205	5.88971	3.18501	1.8492	0.064429	0.145507	16.5844	0.0412921	0.0412921	19.7239	0.0412921	143.836	0.0412921	0.0412921	1.99516	0.0412921	0.0412921	0.0412921	0.0412921	0.0412921	0.0412921	0.0412921	0.0412921
ENSPMAG00000009225	dnah9	40.4289	-5.07416	2.74445	-1.84888	0.0644756	0.145507	4.41775	112.624	7.63182	0.0412921	0.0412921	28.8332	0.0412921	0.0412921	4.29174	0.0412921	3.17295	0.0412921	500.617	62.3804	0.0412921	0.0412921	0.0412921
ENSPMAG00000003275	znf330	9.52521	5.82786	3.15275	1.8485	0.0645302	0.145507	14.3456	0.0412921	91.431	24.0408	3.16156	0.0412921	0.0412921	0.0412921	24.5744	0.0412921	0.0412921	0.0412921	0.0412921	0.0412921	0.0412921	0.0412921	0.0412921
ENSPMAG00000006542	slc25a39	9.94009	5.88724	3.18502	1.84842	0.0645423	0.145507	101.224	0.0412921	126.159	1.80836	11.8139	862.603	0.0412921	0.0412921	9.64956	0.0412921	0.0412921	0.0412921	0.0412921	0.0412921	0.0412921	0.0412921	0.0412921
ENSPMAG00000009628	dag1	9.94232	5.88601	3.18502	1.84803	0.0645983	0.145507	14.9712	0.0412921	0.0412921	0.0412921	0.0412921	0.0412921	0.0412921	0.0412921	6.58799	21.5843	45.6734	75.619	0.0412921	0.0412921	0.0412921	0.0412921	0.0412921
ENSPMAG00000008612	ehmt1b	15.7322	5.75422	3.11374	1.84801	0.0646006	0.145507	23.6148	0.131246	6.49936	0.0412921	0.0412921	201.337	8.46461	0.0412921	19.5995	0.0412921	0.0412921	0.0412921	0.0412921	0.0412921	0.491064	0.0412921	0.0412921
ENSPMAG00000007907	camk2g1	96.3043	-5.17727	2.80223	-1.84755	0.0646671	0.145549	7.0779	274.93	0.0412921	0.0412921	0.0412921	0.0412921	0.0412921	56.032	12.3284	2.12958	0.0412921	0.0412921	885.644	3.97577	484.949	0.0412921	0.0412921
ENSPMAG00000004407	prkacaa	9.8979	5.87963	3.18505	1.84601	0.0648914	0.145945	14.9005	0.0412921	32.9227	0.0412921	0.0412921	0.0412921	0.0412921	0.0412921	0.0412921	0.0412921	82.7642	33.0293	0.0412921	0.0412921	0.0412921	0.0412921	0.0412921
ENSPMAG00000001206	upf1	9.33822	4.31773	2.33999	1.84519	0.0650103	0.146105	13.9525	0.297599	0.83549	0.0412921	5.06813	57.5839	0.0412921	0.712387	40.2646	34.895	0.0412921	0.0412921	0.0412921	0.859323	0.0412921	0.0412921	0.504794
ENSPMAG00000008264	wfikkn2a	10.007	5.87464	3.18508	1.84442	0.0651212	0.146246	34.796	0.0412921	0.0412921	197.36	1.54792	0.0412921	138.389	0.0412921	10.4149	0.0412921	0.0412921	0.0412921	0.0412921	0.0412921	0.0412921	0.0412921	0.0412921
ENSPMAG00000004930	npm1a	496.566	3.61356	1.96141	1.84233	0.0654276	0.146721	715.619	58.676	1005.29	470.398	216.968	1006.36	0.0412921	364.702	415.297	293.941	0.0412921	3383.15	198.096	16.4357	78.7653	0.0412921	0.0412921
ENSPMAG00000004619	KIAA0430	37.2441	4.58696	2.48978	1.84231	0.0654298	0.146721	54.6616	2.59821	1.5914	81.2384	401.593	0.0412921	0.0412921	0.0412921	11.9457	49.2296	0.853312	0.0412921	11.0832	0.0412921	0.0412921	0.0412921	1.78398
ENSPMAG00000001649	ncanb	35.4597	5.01618	2.72369	1.84169	0.0655209	0.146817	52.1549	2.24967	94.8283	1.16031	12.9871	402.592	0.0412921	0.0412921	0.461577	0.0412921	9.35511	0.0412921	11.0832	0.0412921	0.0412921	0.0412921	0.0412921
ENSPMAG00000009814	TMEM63C (2 of 2)	8.71026	5.32659	2.89415	1.84047	0.0656993	0.147091	53.4674	0.0412921	0.0412921	403.703	3.30823	86.3346	0.0412921	0.474111	40.6473	0.0412921	0.0412921	0.0412921	0.0412921	0.0412921	0.0412921	0.0412921	0.0412921
ENSPMAG00000001244	gstz1	10.1958	5.86127	3.18514	1.84019	0.0657402	0.147091	15.3515	0.0412921	0.0412921	0.0412921	61.2329	57.5839	0.0412921	0.0412921	4.67445	29.7755	0.0412921	0.0412921	0.0412921	0.0412921	0.0412921	0.0412921	0.0412921
ENSPMAG00000009065	alg6	23.5607	5.77823	3.14122	1.83949	0.0658436	0.147214	35.1222	0.594535	0.0412921	0.0412921	94.521	0.0412921	0.0412921	176.465	0.0412921	79.9466	0.0412921	0.0412921	0.0412921	2.80751	0.0412921	0.0412921	0.0412921
ENSPMAG00000009497	erbb4b	39.7774	4.20775	2.28805	1.83901	0.0659141	0.147263	58.0901	3.34976	97.0931	48.2149	22.8123	316.34	25.2292	0.0412921	3.52628	0.0412921	1.62699	65.976	16.5836	0.0412921	0.0412921	0.0412921	0.0412921
ENSPMAG00000001225	wisp3	10.2598	5.85471	3.18517	1.83811	0.0660457	0.147449	15.4392	0.0412921	0.0412921	0.0412921	0.0412921	57.5839	96.4782	0.0412921	0.0412921	0.0412921	0.0412921	0.0412921	0.0412921	0.0412921	0.0412921	0.0412921	0.0412921
ENSPMAG00000008355	rint1	69.2576	-4.56068	2.48187	-1.8376	0.0661212	0.147509	8.62825	190.706	27.6381	13.2487	12.4005	28.8332	0.0412921	0.0412921	3.14353	0.0412921	0.853312	0.0412921	643.627	0.0412921	0.0412921	309.778	0.0412921
ENSPMAG00000000334	r3hdml	10.7587	5.84713	3.18521	1.83571	0.0663999	0.148021	16.1955	0.0412921	0.0412921	0.0412921	0.0412921	143.836	0.0412921	0.0412921	1.22926	1.10494	15.537	0.0412921	0.0412921	0.0412921	0.0412921	0.0412921	0.0412921
ENSPMAG00000009274	adamtsl5	9.65984	5.84351	3.18522	1.83457	0.0665696	0.148154	92.1744	0.0412921	14.4264	0.0412921	0.0412921	776.351	0.0412921	0.0412921	0.0412921	47.1818	83.5369	0.0412921	0.0412921	0.0412921	0.0412921	0.0412921	0.0412921
ENSPMAG00000008916	CCDC57	10.7339	5.84338	3.18522	1.83453	0.066576	0.148154	16.1544	0.0412921	16.3138	0.0412921	0.0412921	143.836	0.0412921	0.0412921	0.0412921	1.10494	0.0412921	0.0412921	0.0412921	0.0412921	0.0412921	0.0412921	0.0412921
ENSPMAG00000000341	spg7	220.798	5.07362	2.76593	1.83433	0.0666057	0.148154	326.312	9.95023	704.447	0.0412921	23.6921	718.849	0.0412921	0.0412921	152.774	54.3491	0.0412921	1608.85	49.586	0.0412921	0.0412921	0.0412921	0.0412921
ENSPMAG00000002392	unknown	13.146	4.97997	2.71662	1.83315	0.0667805	0.148434	19.6636	0.282894	0.0412921	0.0412921	0.0412921	0.0412921	0.0412921	67.7276	0.461577	113.735	13.2188	1.28663	0.0412921	1.2493	0.0412921	0.0412921	0.0412921
ENSPMAG00000000252	ptcd2	10.692	5.8365	3.18526	1.83235	0.0668998	0.14859	16.0915	0.0412921	15.9363	0.0412921	0.0412921	143.836	0.0412921	0.0412921	0.0412921	0.0412921	0.853312	0.0412921	0.0412921	0.0412921	0.0412921	0.0412921	0.0412921
ENSPMAG00000001402	C12orf10 (1 of 2)	10.6725	5.83329	3.18527	1.83133	0.0670509	0.148817	16.0622	0.0412921	0.0412921	0.0412921	1.10755	143.836	0.0412921	0.0412921	15.3899	0.0412921	0.0412921	0.0412921	0.0412921	0.0412921	0.0412921	0.0412921	0.0412921
ENSPMAG00000001069	NOP9	49.6627	5.29022	2.89157	1.82953	0.0673202	0.149152	73.8553	1.45014	0.456321	11.3061	157.578	546.345	0.0412921	0.0412921	22.661	0.0412921	0.0412921	0.0412921	0.0412921	0.0412921	7.08552	0.0412921	0.0412921
ENSPMAG00000003832	unknown	10.6364	5.82708	3.1853	1.82937	0.0673448	0.149152	16.0083	0.0412921	0.0412921	0.0412921	0.0412921	143.836	0.0412921	0.0412921	5.05717	0.0412921	10.9006	0.0412921	0.0412921	0.0412921	0.0412921	0.0412921	0.0412921
ENSPMAG00000003947	ndufs1	145.213	4.82509	2.63762	1.82933	0.0673495	0.149152	213.992	7.84277	3.85687	1.16031	0.0412921	230.088	0.0412921	183.262	483.415	1237.97	0.0412921	0.0412921	38.5852	0.0412921	0.0412921	0.0412921	0.504794
ENSPMAG00000007709	prdm1b (3 of 3)	9.50156	5.82174	3.18533	1.82767	0.0675984	0.149594	80.9529	0.0412921	57.4585	0.0412921	0.0412921	0.0412921	666.47	14.544	1.99516	0.0412921	68.8551	0.0412921	0.0412921	0.0412921	0.0412921	0.0412921	0.0412921
ENSPMAG00000006497	manba	19.7154	5.17241	2.83461	1.82473	0.0680411	0.150464	29.4643	0.38983	1.5914	0.0412921	0.813707	258.839	0.0412921	32.0875	0.0412921	1.10494	0.0412921	0.0412921	0.0412921	0.0412921	0.0412921	0.0412921	1.78398
ENSPMAG00000006279	unknown	27.7828	5.72098	3.13678	1.82384	0.0681769	0.150655	41.5631	0.378915	0.0412921	0.0412921	2.42818	402.592	0.0412921	0.0412921	0.0412921	10.3214	0.0412921	0.0412921	0.0412921	0.0412921	1.7294	0.0412921	0.0412921
ENSPMAG00000007677	thbs1b	208.348	-4.42342	2.42656	-1.82292	0.068316	0.150852	28.3781	568.493	0.456321	1.59239	0.0412921	201.337	58.7581	0.0412921	5.05717	1.10494	0.0412921	15.3505	2145.23	0.0412921	2.14155	695.009	0.0412921
ENSPMAG00000004484	vasnb	9.8416	5.80426	3.18537	1.82216	0.0684307	0.150887	14.8201	0.0412921	57.4585	1.37639	0.0412921	57.5839	0.0412921	31.5343	0.0412921	0.0412921	0.0412921	0.0412921	0.0412921	0.0412921	0.0412921	0.0412921	0.0412921
ENSPMAG00000008314	cers5	23.6331	5.72497	3.14187	1.82216	0.0684314	0.150887	34.9533	1.14957	12.5391	0.0412921	0.0412921	316.34	0.0412921	0.0412921	20.3649	0.0412921	0.0412921	0.0412921	5.58266	0.0412921	0.0412921	0.0412921	0.0412921
ENSPMAG00000001585	TRIO	627.31	-4.23083	2.32264	-1.82156	0.0685218	0.150977	92.3079	1697.53	40.4722	0.510927	3.89488	603.847	205.447	0.0412921	4.29174	4.17777	60.3552	0.0412921	825.14	48.3634	0.0412921	7614.06	0.0412921
ENSPMAG00000008079	unknown	166.489	4.48686	2.4642	1.82082	0.0686341	0.151013	244.475	10.7151	20.466	702.858	0.371279	1265.11	0.0412921	0.0412921	10.7976	416.809	0.0412921	28.2078	5.58266	0.0412921	47.8689	0.0412921	0.0412921
ENSPMAG00000003699	unknown	22.1781	4.89384	2.68775	1.8208	0.0686379	0.151013	225.55	0.689305	0.0412921	0.0412921	0.0412921	28.8332	251.549	0.233326	46.0049	0.0412921	0.0412921	1928.67	0.0412921	2.41805	0.904602	0.0412921	0.0412921
ENSPMAG00000008938	PARP4	10.575	4.11975	2.26312	1.82038	0.0687005	0.151041	15.6987	0.516643	9.14175	74.7632	0.0412921	0.0412921	33.6114	9.48633	0.845941	27.7277	0.0412921	1.28663	0.0412921	2.41805	0.0412921	0.0412921	0.0412921
ENSPMAG00000005967	arid4a	22.5468	3.92546	2.15682	1.82002	0.0687562	0.151055	33.0426	1.75186	36.6974	29.0051	87.0422	57.5839	25.2292	0.233326	58.6336	35.9189	0.0412921	0.0412921	0.0412921	0.0412921	0.0412921	0.0412921	8.59414
ENSPMAG00000004989	pak1ip1	9.53068	5.79215	3.18539	1.81835	0.0690105	0.151422	59.6155	0.0412921	0.0412921	455.721	0.0412921	28.8332	0.0412921	69.9403	41.4127	0.0412921	0.0412921	0.0412921	0.0412921	0.0412921	0.0412921	0.0412921	0.0412921
ENSPMAG00000005326	ctdsp1	549.302	4.45758	2.45156	1.81827	0.0690234	0.151422	805.575	36.9537	0.0412921	3550.65	1726.22	0.0412921	0.0412921	135.61	1552.64	12.3692	0.853312	1077.28	165.094	19.5506	0.0412921	0.0412921	0.0412921
ENSPMAG00000002310	unknown	13.5032	4.99647	2.7497	1.8171	0.0692025	0.151705	20.1993	0.282894	0.0412921	0.292597	58.3001	28.8332	8.46461	105.896	0.0412921	0.0412921	0.0412921	0.0412921	0.0412921	1.2493	0.0412921	0.0412921	0.0412921
ENSPMAG00000000877	NPHP3-ACAD11	26.0608	-4.94734	2.7249	-1.81561	0.0694305	0.152095	4.36902	69.617	0.0412921	7.63676	0.0412921	28.8332	0.0412921	0.0412921	0.461577	0.0412921	0.0412921	6.51095	176.095	0.0412921	171.866	0.0412921	0.0412921
ENSPMAG00000000115	tjap1	9.47274	5.78198	3.1854	1.81515	0.0695005	0.152139	74.623	0.0412921	0.0412921	97.2106	2.1348	28.8332	603.603	0.0412921	14.2419	0.0412921	0.0412921	0.0412921	0.0412921	0.0412921	0.0412921	0.0412921	0.0412921
ENSPMAG00000001949	ATP1A3 (1 of 2)	47.4091	4.4215	2.43735	1.81406	0.0696679	0.152395	69.5441	3.32894	0.0412921	196.281	188.666	115.085	0.0412921	183.578	5.43988	6.22569	0.0412921	0.0412921	11.0832	0.0412921	5.43764	0.0412921	0.0412921
ENSPMAG00000009504	unknown	10.5163	5.77567	3.18541	1.81317	0.069806	0.152588	15.8277	0.0412921	13.6715	0.0412921	0.0412921	143.836	0.0412921	0.0412921	0.0412921	0.0412921	0.0412921	0.480828	0.0412921	0.0412921	0.0412921	0.0412921	0.0412921
ENSPMAG00000006273	ca8	15.6581	5.71716	3.15782	1.81048	0.0702221	0.153386	23.5016	0.133993	0.0412921	0.292597	0.0412921	230.088	0.0412921	0.0412921	2.76077	0.0412921	1.62699	0.0412921	0.0412921	0.0412921	0.0412921	0.0412921	0.504794
ENSPMAG00000003806	FLNC (3 of 3)	102.374	-4.27898	2.36503	-1.80927	0.070409	0.153684	500.004	279.084	13.294	37.4229	0.0412921	4858.95	0.0412921	3.87532	28.4013	0.0412921	0.0412921	57.9402	1067.16	0.0412921	299.159	0.0412921	29.0225
ENSPMAG00000004658	tmc6a	9.15903	5.75987	3.18543	1.80819	0.0705764	0.153889	100.048	0.0412921	2.3467	0.0412921	0.0412921	862.603	79.7137	0.0412921	55.5721	0.0412921	0.0412921	0.0412921	0.0412921	0.0412921	0.0412921	0.0412921	0.0412921
ENSPMAG00000005137	unknown	8.54536	5.68525	3.14448	1.80801	0.0706044	0.153889	12.8755	0.0412921	0.0412921	22.0982	0.519231	0.0412921	0.0412921	83.6115	22.2783	0.0412921	0.0412921	0.0412921	0.0412921	0.0412921	0.0412921	0.0412921	0.0412921
ENSPMAG00000009076	copa	9.03768	5.75248	3.18544	1.80587	0.070939	0.154455	29.1721	0.0412921	0.0412921	0.0412921	155.671	0.0412921	0.0412921	0.150262	15.7726	119.879	0.0412921	0.0412921	0.0412921	0.0412921	0.0412921	0.0412921	0.0412921
ENSPMAG00000005738	unknown	9.89695	5.75193	3.18544	1.8057	0.0709656	0.154455	89.5091	0.0412921	4.61189	0.0412921	0.0412921	86.3346	746.101	0.0412921	0.0412921	0.0412921	4.71858	53.1188	0.0412921	0.0412921	0.0412921	0.0412921	0.0412921
ENSPMAG00000004691	COL18A1 (1 of 2)	46.0754	3.99905	2.21525	1.80524	0.0710377	0.154501	66.9909	4.44984	66.1403	8.93184	11.2273	488.844	33.6114	1.34571	0.845941	0.0412921	58.037	0.884235	22.084	0.0412921	0.0412921	0.0412921	0.0412921
ENSPMAG00000003569	zmynd10	10.4709	5.73605	3.18546	1.8007	0.0717504	0.155939	101.259	0.0412921	0.0412921	0.0412921	0.0412921	143.836	855.07	0.0412921	0.0412921	13.3931	0.0412921	0.0412921	0.0412921	0.0412921	0.0412921	0.0412921	0.0412921
ENSPMAG00000006580	cyc1	192.111	3.94903	2.19425	1.79972	0.0719051	0.156081	279.336	17.8592	536.849	728.327	301.435	0.0412921	0.0412921	154.497	184.537	628.756	0.0412921	258.835	0.0412921	0.0412921	88.2402	0.0412921	0.93193
ENSPMAG00000009788	si:dkey-97a13.9	8.47968	5.22673	2.90433	1.79963	0.0719188	0.156081	12.7806	0.0412921	0.0412921	0.0412921	0.0412921	86.3346	0.0412921	0.233326	15.7726	23.6321	1.62699	0.0412921	0.0412921	0.0412921	0.0412921	0.0412921	0.0412921
ENSPMAG00000006533	zgc:109986	8.95665	5.73144	3.18546	1.79925	0.0719795	0.156101	13.4886	0.0412921	0.0412921	19.9398	0.0412921	0.0412921	71.3315	0.0412921	43.3261	0.0412921	0.0412921	0.0412921	0.0412921	0.0412921	0.0412921	0.0412921	0.0412921
ENSPMAG00000009172	unknown	8.92783	5.72997	3.18546	1.79879	0.0720524	0.156148	13.4495	0.0412921	0.0412921	0.0412921	0.0412921	0.0412921	46.1848	18.1791	10.4149	59.4686	0.0412921	0.0412921	0.0412921	0.0412921	0.0412921	0.0412921	0.0412921
ENSPMAG00000009584	tmem183a	197.787	-5.51018	3.06889	-1.7955	0.0725748	0.157168	12.7272	568.073	0.0412921	0.0412921	0.0412921	28.8332	0.0412921	0.0412921	16.1553	81.9943	0.0412921	0.0412921	2145.23	0.0412921	0.0412921	695.009	0.0412921
ENSPMAG00000002131	hdlbpb (2 of 2)	243.436	2.93342	1.63415	1.79507	0.0726428	0.157203	343.156	44.2257	376.423	249.594	225.034	1178.86	582.647	185.158	173.439	44.1101	3.17295	413.122	5.58266	130.519	84.9446	0.0412921	0.0412921
ENSPMAG00000000931	dhdds	12.3983	4.96537	2.76682	1.79461	0.0727158	0.157249	18.5741	0.21942	0.0412921	0.0412921	0.0412921	143.836	25.2292	0.0412921	6.97069	0.0412921	7.80962	1.68873	0.0412921	0.0412921	0.0412921	0.0412921	0.93193
ENSPMAG00000008955	SPAG17	39.5543	4.12087	2.29829	1.79302	0.07297	0.157686	57.6735	3.51336	3.47935	47.7832	42.6092	287.589	176.109	4.03339	15.0072	0.0412921	0.0412921	0.0412921	16.5836	0.859323	0.0412921	0.0412921	0.0412921
ENSPMAG00000001842	unknown	9.08847	5.71017	3.18549	1.79256	0.0730437	0.157733	13.6901	0.0412921	0.0412921	0.0412921	17.2398	28.8332	0.0412921	0.394359	0.0412921	90.1855	0.0412921	0.0412921	0.0412921	0.0412921	0.0412921	0.0412921	0.0412921
ENSPMAG00000007987	efcab4bb	10.079	5.70308	3.1855	1.79033	0.0734015	0.158393	15.1721	0.0412921	0.0412921	0.0412921	15.7733	115.085	0.0412921	0.0412921	0.0412921	0.0412921	0.0412921	20.5738	0.0412921	0.0412921	0.0412921	0.0412921	0.0412921
ENSPMAG00000004272	setd3	14.7414	-5.52512	3.08981	-1.78818	0.0737478	0.159027	0.657692	43.0573	0.0412921	0.0412921	0.0412921	0.0412921	0.0412921	0.0412921	6.20529	0.0412921	0.0412921	0.0412921	181.595	33.5676	0.0412921	0.0412921	0.0412921
ENSPMAG00000002649	mdh1b	8.63697	5.69123	3.18551	1.7866	0.0740026	0.159463	176.892	0.0412921	0.0412921	0.0412921	0.0412921	1638.87	25.2292	0.0412921	1.22926	0.0412921	0.0412921	103.342	0.0412921	0.0412921	0.0412921	0.0412921	0.0412921
ENSPMAG00000001901	whsc1 (1 of 2)	126.74	4.86894	2.73015	1.78339	0.074522	0.160468	187.088	6.22603	84.6365	0.0412921	0.0412921	1092.61	188.683	490.509	14.2419	0.0412921	0.0412921	0.0412921	0.0412921	7.09085	0.0412921	0.0412921	23.9154
ENSPMAG00000003056	si:dkey-153k10.9	12.4203	4.88622	2.74346	1.78105	0.0749048	0.161178	18.1422	1.14957	28.7705	0.0412921	0.0412921	28.8332	0.0412921	88.5111	1.22926	33.8711	0.0412921	0.0412921	5.58266	0.0412921	0.0412921	0.0412921	0.0412921
ENSPMAG00000008743	COPS6	8.46362	5.67067	3.18554	1.78013	0.0750549	0.161284	12.7491	0.0412921	0.0412921	81.0226	0.0412921	0.0412921	0.0412921	34.6163	11.563	0.0412921	0.0412921	0.0412921	0.0412921	0.0412921	0.0412921	0.0412921	0.0412921
ENSPMAG00000005221	si:dkeyp-111e5.4	53.2238	5.55887	3.12279	1.78009	0.0750605	0.161284	78.7892	2.24967	0.0412921	0.0412921	2.28149	546.345	238.976	0.0412921	0.0412921	0.0412921	0.0412921	0.0412921	11.0832	0.0412921	0.0412921	0.0412921	0.0412921
ENSPMAG00000006059	taf6	68.65	-4.07616	2.29319	-1.77751	0.0754849	0.162045	10.5532	185.041	4.98939	0.0412921	13.7203	0.0412921	0.0412921	0.0412921	4.67445	62.5403	19.4006	0.0412921	511.618	0.0412921	3.7897	407.974	1.78398
ENSPMAG00000007998	dync2i1	25.8614	4.6029	2.58985	1.77729	0.0755212	0.162045	37.758	2.24967	0.0412921	156.998	29.5579	143.836	0.0412921	3.48015	41.4127	2.12958	0.0412921	0.0412921	11.0832	0.0412921	0.0412921	0.0412921	0.0412921
ENSPMAG00000000984	KCNJ3	25.4116	5.57267	3.13687	1.77651	0.0756492	0.16217	37.9994	0.392082	0.0412921	0.0412921	0.0412921	373.841	0.0412921	0.0412921	5.82259	0.0412921	0.0412921	0.0412921	0.0412921	0.0412921	0.904602	0.0412921	0.93193
ENSPMAG00000006997	tap1	11.5889	4.92419	2.77219	1.77628	0.0756866	0.16217	17.3599	0.21942	0.83549	0.0412921	0.0412921	86.3346	4.2733	0.0412921	13.0938	0.0412921	68.8551	0.0412921	0.0412921	0.0412921	0.0412921	0.0412921	0.93193
ENSPMAG00000007956	gmeb1	161.593	-4.72844	2.6658	-1.77374	0.0761064	0.162949	16.8257	451.309	36.3199	71.3098	0.0412921	0.0412921	8.46461	43.0719	8.88418	0.0412921	0.0412921	0.0412921	2073.73	182.693	0.0412921	0.0412921	0.0412921
ENSPMAG00000004742	AHR (2 of 2)	157.041	-5.44301	3.0694	-1.77331	0.0761769	0.162949	10.2877	450.705	0.0412921	68.9355	0.0412921	0.0412921	33.6114	0.0412921	0.0412921	0.0412921	0.0412921	0.0412921	176.095	0.0412921	0.0412921	2077.31	0.0412921
ENSPMAG00000000885	si:ch211-210b2.2	8.48115	5.64744	3.18557	1.77282	0.0762587	0.162949	21.0838	0.0412921	83.1266	0.0412921	3.74822	0.0412921	121.625	0.0412921	0.0412921	0.0412921	0.0412921	2.09072	0.0412921	0.0412921	0.0412921	0.0412921	0.0412921
ENSPMAG00000006782	snx30	24.5605	4.53913	2.56046	1.77278	0.076265	0.162949	35.8067	2.24967	101.245	6.34168	0.0412921	115.085	0.0412921	85.2711	45.2395	0.0412921	4.71858	0.0412921	11.0832	0.0412921	0.0412921	0.0412921	0.0412921
ENSPMAG00000003809	si:dkey-199f5.8	8.43521	5.64003	3.18558	1.77049	0.0766463	0.163649	38.5256	0.0412921	258.274	0.0412921	5.06813	0.0412921	121.625	0.0412921	0.0412921	0.0412921	0.0412921	0.0412921	0.0412921	0.0412921	0.0412921	0.0412921	0.0412921
ENSPMAG00000005503	MGEA5	13.6777	5.58676	3.15829	1.76892	0.076907	0.16409	20.5277	0.133993	93.6959	0.0412921	0.0412921	86.3346	0.0412921	0.0412921	24.9571	0.0412921	0.0412921	0.0412921	0.0412921	0.0412921	0.0412921	0.0412921	0.504794
ENSPMAG00000004883	dner	9.55274	5.62548	3.1856	1.76591	0.0774112	0.16505	14.3867	0.0412921	0.0412921	0.0412921	0.0412921	86.3346	54.567	0.0412921	1.61227	1.10494	0.0412921	0.0412921	0.0412921	0.0412921	0.0412921	0.0412921	0.0412921
ENSPMAG00000006278	unknown	117.854	-5.07645	2.87525	-1.76557	0.0774688	0.165056	10.2539	333.227	14.8039	14.5438	0.0412921	28.8332	0.0412921	0.0412921	0.0412921	44.1101	0.0412921	0.0412921	1507.19	0.0412921	0.0412921	0.0412921	158.827
ENSPMAG00000003643	eif2b1	76.0764	4.73055	2.70252	1.75042	0.0800451	0.170426	111.981	4.44984	34.8101	0.0412921	0.0412921	747.6	50.3759	176.623	39.4992	70.7315	0.0412921	0.0412921	22.084	0.0412921	0.0412921	0.0412921	0.0412921
ENSPMAG00000004315	brd8	49.7975	4.62127	2.64561	1.74677	0.0806766	0.17165	73.444	2.68601	1.2136	37.207	20.026	431.343	0.0412921	0.0412921	40.6473	203.838	0.0412921	0.0412921	0.0412921	0.0412921	13.2649	0.0412921	0.0412921
ENSPMAG00000002707	TAF1C	46.9334	4.72433	2.70809	1.74452	0.0810679	0.172362	505.969	3.07095	2.72427	0.0412921	30.8777	4370.18	192.874	0.314232	5.05717	0.0412921	457.536	0.0412921	0.0412921	0.0412921	0.0412921	15.1896	0.0412921
ENSPMAG00000007339	tanc2	186.37	4.42832	2.54003	1.74341	0.0812625	0.172654	1086.95	12.6971	0.0412921	0.510927	0.0412921	8136.52	519.781	1.97831	9.64956	32.8472	1.62699	2166.53	22.084	0.0412921	41.2777	0.0412921	0.0412921
ENSPMAG00000003586	stk17a	20.3158	5.47535	3.1425	1.74236	0.0814457	0.172873	29.7719	1.56022	0.0412921	1.37639	0.0412921	287.589	8.46461	0.0412921	0.0412921	0.0412921	0.0412921	0.0412921	0.0412921	0.0412921	0.0412921	7.63591	0.0412921
ENSPMAG00000007154	STK39	31.6316	5.45305	3.13006	1.74215	0.0814816	0.172873	47.2127	0.626168	0.0412921	0.0412921	0.0412921	431.343	0.0412921	12.0942	28.4013	0.0412921	0.0412921	0.0412921	0.0412921	0.0412921	2.96567	0.0412921	0.0412921
ENSPMAG00000008302	unknown	406.032	4.00817	2.3018	1.74132	0.0816275	0.172873	590.656	36.9884	5.74438	728.327	288.53	258.839	0.0412921	0.0412921	152.774	393.259	3.17295	4075.83	154.093	0.0412921	0.0412921	0.0412921	30.7249
ENSPMAG00000002100	opa1	14.2364	3.9805	2.28637	1.74097	0.0816896	0.172873	21.0131	0.872178	1.96908	9.36352	35.8636	57.5839	0.0412921	17.4679	87.7177	0.0412921	0.0412921	0.0412921	0.0412921	0.859323	3.37769	0.0412921	0.0412921
ENSPMAG00000008514	ipo13	20.2631	4.75976	2.73408	1.7409	0.081701	0.172873	30.1586	0.645262	0.0412921	3.31967	0.0412921	201.337	0.0412921	21.6562	29.9321	45.134	0.0412921	0.0412921	0.0412921	0.0412921	0.0412921	0.0412921	3.06114
ENSPMAG00000009235	enoph1	10.2627	5.5459	3.18571	1.74087	0.0817071	0.172873	43.8132	0.0412921	0.0412921	283.912	0.0412921	143.836	0.0412921	0.0412921	7.73609	0.0412921	2.40005	0.0412921	0.0412921	0.0412921	0.0412921	0.0412921	0.0412921
ENSPMAG00000003951	lama5	16.5965	5.47168	3.14886	1.73767	0.082269	0.17394	24.874	0.204898	0.0412921	0.292597	0.0412921	230.088	0.0412921	1.02922	0.0412921	0.0412921	17.0825	0.0412921	0.0412921	0.859323	0.0412921	0.0412921	0.0412921
ENSPMAG00000001890	cdc42bpb	12.843	4.70786	2.7105	1.7369	0.0824049	0.174106	177.59	0.37756	0.0412921	0.0412921	0.0412921	0.0412921	1584.32	5.77206	12.3284	7.24963	0.0412921	166.022	0.0412921	0.859323	0.904602	0.0412921	0.0412921
ENSPMAG00000006918	eif3f	1732.06	2.9276	1.68604	1.73637	0.0824977	0.174181	2438.2	320.012	1.96908	5639.98	3479.35	1610.12	293.46	1164.59	1950.63	2379.62	3424.03	4438.25	0.0412921	622.672	938.92	0.0412921	38.3854
ENSPMAG00000002072	slc37a1	10.2451	5.52822	3.18574	1.7353	0.0826873	0.17446	71.5898	0.0412921	0.0412921	0.292597	2.1348	143.836	561.692	0.0412921	7.73609	0.0412921	0.0412921	0.0412921	0.0412921	0.0412921	0.0412921	0.0412921	0.0412921
ENSPMAG00000000735	unknown	48.4665	4.46606	2.57615	1.73362	0.0829853	0.174846	71.1194	3.34976	0.83549	0.0412921	27.7982	546.345	113.243	1.66205	0.0412921	17.4887	0.0412921	3.69823	16.5836	0.0412921	0.0412921	0.0412921	0.0412921
ENSPMAG00000002205	unknown	105.58	-4.45881	2.57196	-1.73362	0.0829855	0.174846	13.0661	290.794	0.0412921	3.31967	0.371279	0.0412921	4.2733	0.150262	27.2532	0.0412921	95.1278	0.0412921	324.605	0.0412921	1129.24	0.0412921	0.0412921
ENSPMAG00000007853	sgcb	9.15973	5.51887	3.18575	1.73236	0.0832098	0.175197	13.7973	0.0412921	2.3467	41.308	0.0412921	86.3346	0.0412921	0.0412921	7.73609	0.0412921	0.0412921	0.0412921	0.0412921	0.0412921	0.0412921	0.0412921	0.0412921
ENSPMAG00000005477	SLC16A12 (2 of 2)	8.70174	5.51714	3.18576	1.73181	0.0833066	0.175279	13.11	0.0412921	14.049	0.0412921	0.0412921	57.5839	58.7581	0.0412921	0.461577	0.0412921	0.0412921	0.0412921	0.0412921	0.0412921	0.0412921	0.0412921	0.0412921
ENSPMAG00000004164	setd7	31.6877	5.40768	3.12924	1.72811	0.0839678	0.176548	47.2779	0.672422	55.5711	5.47827	0.0412921	258.839	0.0412921	0.0412921	0.0412921	152.643	0.0412921	0.0412921	0.0412921	3.19694	0.0412921	0.0412921	0.0412921
ENSPMAG00000007462	TMCO6	14.1188	5.06862	2.93488	1.72703	0.0841625	0.176835	20.686	1.14957	0.0412921	7.63676	0.0412921	0.0412921	0.0412921	0.0412921	26.4879	122.95	49.537	0.0412921	5.58266	0.0412921	0.0412921	0.0412921	0.0412921
ENSPMAG00000008633	rbm42	19.8537	-4.32428	2.50485	-1.72636	0.0842826	0.176964	6.89632	45.9489	0.0412921	0.292597	0.0412921	57.5839	0.0412921	0.0412921	10.7976	0.0412921	0.0412921	0.0412921	44.0856	25.7804	36.3343	0.0412921	123.503
ENSPMAG00000009654	MROH8	19.1589	5.40031	3.1427	1.71836	0.0857303	0.179879	64.7127	1.14957	0.0412921	6.98922	0.0412921	258.839	364.709	0.0412921	0.845941	0.0412921	15.537	0.0412921	5.58266	0.0412921	0.0412921	0.0412921	0.0412921
ENSPMAG00000009761	FLVCR2 (5 of 5)	46.7795	5.35607	3.12302	1.71503	0.0863397	0.181031	550.992	2.24967	0.0412921	0.0412921	0.371279	690.099	0.0412921	0.0412921	0.461577	0.0412921	0.0412921	4818.74	11.0832	0.0412921	0.0412921	0.0412921	0.0412921
ENSPMAG00000005116	plekhm3	11.1596	3.99529	2.33001	1.71471	0.0863983	0.181031	61.3348	0.516643	25.3732	0.0412921	1.54792	115.085	0.0412921	0.394359	10.4149	10.3214	0.0412921	450.087	0.0412921	2.41805	0.0412921	0.0412921	0.0412921
ENSPMAG00000008362	try (10 of 13)	12.0517	4.09348	2.38792	1.71424	0.0864846	0.181087	17.9135	0.516643	0.0412921	22.5299	6.97459	143.836	0.0412921	0.553652	1.61227	1.10494	2.40005	0.0412921	0.0412921	2.41805	0.0412921	0.0412921	0.0412921
ENSPMAG00000006938	peak1	9.16205	4.31356	2.52048	1.7114	0.0870067	0.182054	13.2587	1.14957	0.0412921	7.20507	0.519231	57.5839	0.0412921	0.0412921	13.4765	0.0412921	49.537	4.10006	5.58266	0.0412921	0.0412921	0.0412921	0.0412921
ENSPMAG00000008762	armc8	128.476	4.30188	2.51422	1.71102	0.0870781	0.182078	188.102	9.41228	0.0412921	993.594	293.516	258.839	0.0412921	122.334	206.35	6.22569	0.0412921	0.0412921	5.58266	41.3549	0.0412921	0.0412921	0.0412921
ENSPMAG00000008400	tph1a	9.55694	5.4398	3.18587	1.70748	0.0877336	0.183244	14.3926	0.0412921	0.0412921	0.292597	0.0412921	115.085	4.2733	24.027	0.0412921	0.0412921	0.0412921	0.0412921	0.0412921	0.0412921	0.0412921	0.0412921	0.0412921
ENSPMAG00000000707	zgc:158564	757.825	3.29401	1.92931	1.70735	0.0877566	0.183244	1081.88	109.936	137.86	1847.24	1516.52	1955.13	8.46461	200.331	611.233	666.64	0.0412921	3875.34	11.0832	29.674	508.843	0.0412921	0.0412921
ENSPMAG00000001925	rab3gap2	21.5246	4.85974	2.85127	1.70441	0.0883043	0.184261	32.0534	0.63947	0.0412921	0.0412921	1.69466	258.839	25.2292	0.0412921	34.5243	0.0412921	0.0412921	0.0412921	0.0412921	0.0412921	2.14155	0.0412921	0.93193
ENSPMAG00000006043	unknown	39.904	-5.24051	3.07654	-1.70338	0.0884972	0.184536	2.68515	114.507	0.0412921	0.0412921	0.0412921	0.0412921	12.6558	11.1459	2.76077	0.0412921	0.0412921	0.0412921	187.095	0.0412921	0.0412921	385.314	0.0412921
ENSPMAG00000009524	ppp1r12a	58.8884	2.89407	1.69966	1.70274	0.0886171	0.18466	83.2665	10.3617	81.2393	8.06845	9.76088	488.844	125.816	30.1909	43.7088	9.29748	14.7643	20.9756	0.0412921	0.468305	50.7526	0.0412921	0.504794
ENSPMAG00000001824	ndufb5	326.624	4.16691	2.44789	1.70224	0.0887096	0.184725	476.847	26.3677	0.0412921	1703.28	701.185	0.0412921	0.0412921	486.716	864.571	104.52	908.035	0.0412921	0.0412921	90.0251	41.6896	0.0412921	0.0412921
ENSPMAG00000002084	nbas (1 of 2)	248.192	5.2392	3.0802	1.70093	0.0889561	0.185112	367.4	9.95023	0.0412921	0.0412921	271.227	287.589	2045.35	0.0412921	36.4377	1033.19	0.0412921	0.0412921	49.586	0.0412921	0.0412921	0.0412921	0.0412921
ENSPMAG00000009138	pars2	33.8379	5.3151	3.12734	1.69956	0.0892137	0.18552	50.4301	0.80988	0.0412921	0.0412921	0.0412921	460.093	0.0412921	0.0412921	0.0412921	0.0412921	0.0412921	43.8776	0.0412921	0.0412921	2.14155	0.0412921	1.78398
ENSPMAG00000006029	NHLRC3	8.87341	5.41295	3.18592	1.69902	0.0893146	0.185603	13.3675	0.0412921	40.4722	0.0412921	0.0412921	86.3346	0.0412921	0.394359	0.0412921	6.22569	0.0412921	0.0412921	0.0412921	0.0412921	0.0412921	0.0412921	0.0412921
ENSPMAG00000007405	C20orf24	109.914	5.26965	3.10459	1.69738	0.0896256	0.186122	162.728	4.44984	0.0412921	701.779	443.973	0.0412921	0.0412921	75.551	405.73	0.0412921	0.0412921	0.0412921	22.084	0.0412921	0.0412921	0.0412921	0.0412921
ENSPMAG00000006586	gars	29.966	-4.62179	2.72434	-1.69648	0.0897948	0.186346	123.72	84.1452	0.0412921	0.0412921	0.0412921	1207.61	0.0412921	1.66205	27.6359	0.0412921	0.0412921	0.0412921	5.58266	315.465	0.0412921	98.2787	1.35809
ENSPMAG00000004163	card14	10.1251	5.39313	3.18595	1.69279	0.0904962	0.187673	15.2412	0.0412921	0.0412921	0.0412921	0.0412921	143.836	0.0412921	3.08497	0.0412921	5.20174	0.0412921	0.0412921	0.0412921	0.0412921	0.0412921	0.0412921	0.0412921
ENSPMAG00000006634	sh3d19	9.46987	5.38921	3.18595	1.69155	0.0907309	0.188031	14.2543	0.0412921	0.0412921	0.0412921	0.0412921	115.085	0.0412921	0.0412921	0.0412921	0.0412921	27.1279	0.0412921	0.0412921	0.0412921	0.0412921	0.0412921	0.0412921
ENSPMAG00000002694	morn5	51.6536	-5.19808	3.07414	-1.6909	0.090855	0.18816	3.9098	147.306	0.0412921	0.0412921	0.0412921	0.0412921	0.0412921	27.8992	1.61227	9.29748	0.0412921	0.0412921	77.0879	0.0412921	0.0412921	0.0412921	659.318
ENSPMAG00000004534	dock4b	15.4142	5.31333	3.14851	1.68757	0.0914943	0.189355	23.0913	0.213954	0.0412921	0.0412921	0.221531	230.088	0.0412921	0.314232	0.0412921	0.0412921	0.0412921	0.0412921	0.0412921	0.0412921	0.904602	0.0412921	0.0412921
ENSPMAG00000008960	fam46bb	176.307	5.11665	3.03692	1.68481	0.0920248	0.190323	260.671	7.75007	0.0412921	294.704	435.174	0.0412921	79.7137	0.0412921	73.5583	0.0412921	0.0412921	1723.36	38.5852	0.0412921	0.0412921	0.0412921	0.0412921
ENSPMAG00000001895	pfas	17.8219	5.27941	3.14306	1.6797	0.0930149	0.19221	175.863	1.14957	0.0412921	0.0412921	0.0412921	258.839	0.0412921	0.0412921	0.0412921	3.15374	0.0412921	1496.35	5.58266	0.0412921	0.0412921	0.0412921	0.0412921
ENSPMAG00000005891	tpp1	79.2287	5.23041	3.11436	1.67945	0.0930642	0.19221	542.765	3.34976	149.939	0.0412921	0.0412921	4255.18	926.318	0.0412921	84.6562	11.3453	0.0412921	0.0412921	16.5836	0.0412921	0.0412921	0.0412921	0.0412921
ENSPMAG00000002561	fndc1	17.7932	5.27673	3.14307	1.67885	0.0931822	0.192323	26.1893	1.14957	2.72427	0.0412921	0.0412921	258.839	0.0412921	0.0412921	0.0412921	0.0412921	0.0412921	0.0412921	5.58266	0.0412921	0.0412921	0.0412921	0.0412921
ENSPMAG00000001293	unknown	9.39219	5.34545	3.18603	1.67778	0.0933898	0.19255	14.1456	0.0412921	0.0412921	0.0412921	0.519231	115.085	0.0412921	1.02922	24.5744	0.0412921	0.0412921	0.0412921	0.0412921	0.0412921	0.0412921	0.0412921	0.0412921
ENSPMAG00000009080	BSPRY (47 of 51)	17.7536	5.27293	3.14308	1.67763	0.0934192	0.19255	26.1298	1.14957	0.0412921	0.0412921	0.0412921	258.839	0.0412921	0.0412921	0.0412921	2.12958	0.0412921	0.0412921	5.58266	0.0412921	0.0412921	0.0412921	0.0412921
ENSPMAG00000002857	PET117	17.7344	5.27113	3.14309	1.67705	0.0935319	0.192652	26.101	1.14957	0.0412921	0.0412921	1.84138	258.839	0.0412921	0.0412921	0.0412921	0.0412921	0.0412921	0.0412921	5.58266	0.0412921	0.0412921	0.0412921	0.0412921
ENSPMAG00000004379	ppl	185.54	3.35914	2.00384	1.67635	0.0936698	0.192805	265.582	25.6848	564.405	1.16031	3.30823	862.603	54.567	0.0412921	2.37798	9.29748	1.62699	1156.43	33.0848	2.41805	91.9477	0.0412921	0.93193
ENSPMAG00000000161	pign	81.267	5.21229	3.1136	1.67404	0.0941225	0.193488	120.311	3.34976	0.0412921	126.349	0.666601	891.353	0.0412921	0.150262	0.0412921	184.384	0.0412921	0.0412921	16.5836	0.0412921	0.0412921	0.0412921	0.0412921
ENSPMAG00000009866	unknown	16.689	2.97291	1.77592	1.67401	0.0941291	0.193488	129.758	3.52789	26.5056	21.6665	14.8935	1063.86	25.2292	1.50389	5.82259	81.9943	17.8552	38.2525	16.5836	0.0412921	0.0412921	0.0412921	0.93193
ENSPMAG00000007332	afmid	29.8975	5.23542	3.12856	1.67343	0.0942435	0.193592	44.5635	0.730393	23.8633	0.0412921	0.0412921	287.589	125.816	0.0412921	8.11879	0.0412921	0.0412921	0.0412921	0.0412921	0.0412921	0.0412921	0.0412921	3.4868
ENSPMAG00000001163	dnmbp	20.6431	4.55253	2.72375	1.67142	0.0946388	0.194272	185.872	0.873372	4.98939	9.57937	0.0412921	1552.62	247.358	29.0055	15.0072	0.0412921	0.0412921	0.0412921	0.0412921	0.0412921	4.20169	0.0412921	0.0412921
ENSPMAG00000007680	tha1	14.2577	5.2549	3.14725	1.66968	0.094983	0.194847	98.7463	0.516643	0.0412921	179.446	0.0412921	0.0412921	775.438	0.0412921	26.1052	6.22569	0.0412921	0.0412921	0.0412921	2.41805	0.0412921	0.0412921	0.0412921
ENSPMAG00000003635	gpatch2	20.9595	4.65526	2.78957	1.66881	0.0951554	0.195068	31.1503	0.750306	0.0412921	69.3672	3.45489	230.088	0.0412921	7.9058	0.0412921	0.0412921	0.0412921	0.480828	0.0412921	3.58636	0.0412921	0.0412921	0.0412921
ENSPMAG00000005635	smarcb1b	31.7964	4.35043	2.61258	1.66518	0.0958759	0.196298	46.8076	1.95549	0.0412921	0.0412921	242.044	28.8332	0.0412921	154.339	39.4992	3.15374	0.0412921	0.0412921	0.0412921	7.8696	0.0412921	0.0412921	1.78398
ENSPMAG00000008537	TJP1 (2 of 2)	16.1548	4.08508	2.45329	1.66514	0.0958843	0.196298	23.83	0.985772	53.3062	7.85261	0.0412921	0.0412921	0.0412921	3.95436	7.35339	142.404	23.2643	0.0412921	0.0412921	0.0412921	0.0412921	0.0412921	4.76369
ENSPMAG00000008789	fbxw2	9.27963	4.71463	2.8355	1.66271	0.0963702	0.197114	13.8948	0.213954	0.0412921	0.0412921	0.0412921	0.0412921	37.8026	9.24925	49.0664	0.0412921	42.5825	0.0412921	0.0412921	0.0412921	0.904602	0.0412921	0.0412921
ENSPMAG00000006452	fancd2	9.96281	3.72937	2.24323	1.6625	0.0964131	0.197114	14.6844	0.708572	94.8283	0.0412921	15.0401	0.0412921	0.0412921	8.85412	0.461577	15.4409	3.17295	8.92176	0.0412921	0.0412921	3.37769	0.0412921	0.0412921
ENSPMAG00000009645	spata18 (2 of 2)	29.0486	5.20044	3.12898	1.66202	0.0965083	0.197176	80.1005	0.708572	368.119	0.0412921	1.25437	431.343	0.0412921	0.0412921	0.0412921	0.0412921	0.0412921	0.0412921	0.0412921	0.0412921	3.37769	0.0412921	0.0412921
ENSPMAG00000007312	traf2b	10.0428	5.29035	3.18612	1.66044	0.0968266	0.197693	15.1137	0.0412921	0.0412921	0.0412921	0.0412921	143.836	0.0412921	0.0412921	6.97069	0.0412921	0.0412921	0.0412921	0.0412921	0.0412921	0.0412921	0.0412921	0.0412921
ENSPMAG00000007846	kcnq1	117.33	-4.98892	3.00934	-1.65781	0.0973557	0.19864	10.331	331.5	0.0412921	0.727761	8.88101	0.0412921	0.0412921	0.0412921	4.29174	89.1616	0.0412921	0.0412921	1287.17	0.0412921	0.0412921	370.206	0.0412921
ENSPMAG00000008040	pi4kab	195.362	3.40418	2.05414	1.65723	0.0974736	0.198747	279.929	26.4412	320.18	0.0412921	659.685	690.099	842.496	92.0672	120.246	14.417	59.5824	0.480828	66.0871	0.0412921	65.9948	0.0412921	0.0412921
