# Supplementary material for: Transcriptomes of Injured Lamprey Axon Tips: Single-Cell RNA-Seq Suggests Differential Involvement of MAPK Signaling Pathways in Axon Retraction and Regeneration after Spinal Cord Injury
Source: Cells. 2022 Jul 27;11(15):2320. doi: 10.3390/cells11152320 (PMC9367414; doi:10.3390/cells11152320)
Supplement: Supplementary file 1 [file cells-11-02320-s001.zip › cells-1803217-supplementary/cells-1803217supplementary/cells-1803217-figures and tables/Table S3B.xlsx]

## Sheet: 1.Growing.vs.Static.FC1.5.FDR20
Gene	Gene_Name	baseMean	log2FoldChange	lfcSE	stat	pvalue	padj	AvgExp.Growing	AvgExp.Static	G.1	G.10	G.2	G.3	G.4	G.5	G.6	G.7	G.8	G.9	S.1	S.2	S.3	S.4	S.5	S.6	S.7	S.8	S.9
ENSPMAG00000001100	mb21d2a	110.144	27.0593	2.66174	10.166	2.81198e-24	2.29092e-20	1236.12	0.0950697	594.084	36.2745	0.0950697	10267.1	1311.98	0.0950697	76.7754	74.5704	0.0950697	0.0950697	0.0950697	0.0950697	0.0950697	0.0950697	0.0950697	0.0950697	0.0950697	0.0950697	0.0950697
ENSPMAG00000009815	KRT80 (11 of 11)	44.9384	24.694	2.64371	9.34067	9.57268e-21	3.89943e-17	85.5254	0.0950697	0.0950697	0.0950697	0.0950697	110.984	433.248	18.7452	5.11172	0.0950697	0.0950697	286.69	0.0950697	0.0950697	0.0950697	0.0950697	0.0950697	0.0950697	0.0950697	0.0950697	0.0950697
ENSPMAG00000007484	tmem167b	12.9532	24.1456	2.77237	8.70939	3.05526e-18	8.29705e-15	109.695	71.3874	0.0950697	209.481	31.8516	849.612	0.0950697	0.0950697	4.56447	0.0950697	0.0950697	0.963546	0.0950697	0.0950697	641.726	0.0950697	0.0950697	0.0950697	0.0950697	0.0950697	0.0950697
ENSPMAG00000009009	LDLRAD1	124.018	-25.5796	2.96146	-8.6375	5.74568e-18	1.17025e-14	0.0950697	261.943	0.0950697	0.0950697	0.0950697	0.0950697	0.0950697	0.0950697	0.0950697	0.0950697	0.0950697	0.0950697	0.0950697	811.337	1426.94	118.644	0.0950697	0.0950697	0.0950697	0.0950697	0.0950697
ENSPMAG00000009110	rtca	14.0476	24.2517	2.83829	8.54448	1.29118e-17	2.10385e-14	95.1424	15.8423	0.0950697	683.735	262.138	0.0950697	0.0950697	0.0950697	4.01716	0.0950697	0.0950697	0.963546	0.0950697	0.0950697	0.0950697	141.82	0.0950697	0.0950697	0.0950697	0.0950697	0.0950697
ENSPMAG00000002371	slc9a3.2	29.942	25.2833	2.97105	8.50989	1.74097e-17	2.36394e-14	208.441	27.2076	560.76	4.312	0.0950697	1514.38	4.39253	0.0950697	0.0950697	0.0950697	0.0950697	0.0950697	0.0950697	0.0950697	244.107	0.0950697	0.0950697	0.0950697	0.0950697	0.0950697	0.0950697
ENSPMAG00000005185	stk19	23.1254	24.9327	2.97182	8.3897	4.87386e-17	5.30746e-14	44.0619	0.0950697	71.8589	0.0950697	242.086	0.0950697	0.0950697	0.0950697	126.009	0.0950697	0.0950697	0.0950697	0.0950697	0.0950697	0.0950697	0.0950697	0.0950697	0.0950697	0.0950697	0.0950697	0.0950697
ENSPMAG00000005531	KCNA4 (1 of 2)	22.8749	24.9096	2.97186	8.38182	5.2117e-17	5.30746e-14	43.5858	9.75836	171.83	235.255	0.0950697	0.0950697	0.0950697	0.0950697	0.0950697	0.0950697	28.1073	0.0950697	0.0950697	0.0950697	87.0647	0.0950697	0.0950697	0.0950697	0.0950697	0.0950697	0.0950697
ENSPMAG00000008385	selenbp1	32.4695	-24.6987	2.96401	-8.33286	7.89118e-17	7.14327e-14	6.41123	392.082	0.0950697	0.0950697	0.0950697	0.0950697	63.2567	0.0950697	0.0950697	0.0950697	0.0950697	0.0950697	0.0950697	2910.77	571.558	38.8162	0.0950697	7.11436	0.0950697	0.0950697	0.0950697
ENSPMAG00000000397	dph1	17.3222	24.5381	2.97295	8.25377	1.53476e-16	1.25037e-13	33.0357	0.0950697	0.0950697	160.337	0.0950697	0.0950697	122.119	0.0950697	47.2352	0.0950697	0.0950697	0.0950697	0.0950697	0.0950697	0.0950697	0.0950697	0.0950697	0.0950697	0.0950697	0.0950697	0.0950697
ENSPMAG00000004373	unknown	25.6755	-24.3731	2.9649	-8.22057	2.02543e-16	1.50011e-13	5.99078	504.957	0.0950697	0.0950697	0.0950697	0.0950697	59.0522	0.0950697	0.0950697	0.0950697	0.0950697	0.0950697	0.0950697	4055.92	488.025	0.0950697	0.0950697	0.0950697	0.0950697	0.0950697	0.0950697
ENSPMAG00000006139	unknown	23.8031	-24.2647	2.96523	-8.18309	2.76659e-16	1.87828e-13	0.0950697	702.476	0.0950697	0.0950697	0.0950697	0.0950697	0.0950697	0.0950697	0.0950697	0.0950697	0.0950697	0.0950697	0.0950697	5869.07	0.0950697	419.93	0.0950697	32.7096	0.0950697	0.0950697	0.0950697
ENSPMAG00000002265	smchd1	14.6503	24.3038	2.97374	8.17281	3.013e-16	1.88822e-13	138.763	79.6298	0.0950697	0.0950697	171.163	1108.13	0.0950697	0.0950697	0.0950697	40.2409	67.5205	0.0950697	0.0950697	715.908	0.0950697	0.0950697	0.0950697	0.0950697	0.0950697	0.0950697	0.0950697
ENSPMAG00000002211	f2r	22.6039	-24.1983	2.96546	-8.16003	3.34942e-16	1.94913e-13	66.581	268.157	0.0950697	0.0950697	0.0950697	664.955	0.0950697	0.0950697	0.0950697	0.0950697	0.0950697	0.0950697	429.363	0.0950697	0.0950697	1983.01	0.0950697	0.472103	0.0950697	0.0950697	0.0950697
ENSPMAG00000005411	zgc:153675	11.481	23.9829	2.97515	8.06109	7.56144e-16	3.85019e-13	21.9374	0.0950697	0.0950697	0.0950697	61.4027	0.0950697	0.0950697	0.0950697	15.5066	141.799	0.0950697	0.0950697	0.0950697	0.0950697	0.0950697	0.0950697	0.0950697	0.0950697	0.0950697	0.0950697	0.0950697
ENSPMAG00000007293	inhbb	11.5976	23.9986	2.97507	8.06657	7.23034e-16	3.85019e-13	801.402	38.1597	0.0950697	0.0950697	0.0950697	7792.71	0.0950697	0.0950697	0.0950697	0.0950697	0.0950697	220.544	0.0950697	0.0950697	0.0950697	342.677	0.0950697	0.0950697	0.0950697	0.0950697	0.0950697
ENSPMAG00000000788	unknown	9.74757	23.6195	2.97652	7.93529	2.10008e-15	9.09748e-13	18.6332	0.0950697	0.0950697	0.0950697	0.0950697	184.847	0.0950697	0.0950697	0.724706	0.0950697	0.0950697	0.0950697	0.0950697	0.0950697	0.0950697	0.0950697	0.0950697	0.0950697	0.0950697	0.0950697	0.0950697
ENSPMAG00000005567	ttc25	9.72504	23.6158	2.97652	7.93402	2.12167e-15	9.09748e-13	18.5884	40.2016	0.0950697	0.0950697	0.0950697	184.847	0.0950697	0.276383	0.0950697	0.0950697	0.0950697	0.0950697	0.0950697	0.0950697	361.054	0.0950697	0.0950697	0.0950697	0.0950697	0.0950697	0.0950697
ENSPMAG00000005885	unknown	9.72504	23.6158	2.97652	7.93402	2.12167e-15	9.09748e-13	18.5884	72.8725	0.0950697	0.0950697	0.0950697	184.847	0.0950697	0.276383	0.0950697	0.0950697	0.0950697	0.0950697	0.0950697	0.0950697	655.092	0.0950697	0.0950697	0.0950697	0.0950697	0.0950697	0.0950697
ENSPMAG00000003637	KLHL34	9.71878	23.3948	2.97652	7.85979	3.84789e-15	1.3062e-12	18.5703	8.68925	0.0950697	0.0950697	0.0950697	184.847	0.0950697	0.0950697	0.0950697	0.0950697	0.0950697	0.0950697	0.0950697	0.0950697	0.0950697	77.4427	0.0950697	0.0950697	0.0950697	0.0950697	0.0950697
ENSPMAG00000005391	scnm1	9.71878	23.3948	2.97652	7.85979	3.84789e-15	1.3062e-12	18.5703	0.0950697	0.0950697	0.0950697	0.0950697	184.847	0.0950697	0.0950697	0.0950697	0.0950697	0.0950697	0.0950697	0.0950697	0.0950697	0.0950697	0.0950697	0.0950697	0.0950697	0.0950697	0.0950697	0.0950697
ENSPMAG00000011677	5S_rRNA	9.71878	23.3948	2.97652	7.85979	3.84789e-15	1.3062e-12	18.5703	0.0950697	0.0950697	0.0950697	0.0950697	184.847	0.0950697	0.0950697	0.0950697	0.0950697	0.0950697	0.0950697	0.0950697	0.0950697	0.0950697	0.0950697	0.0950697	0.0950697	0.0950697	0.0950697	0.0950697
ENSPMAG00000012928	pma-mir-184	9.71878	23.3948	2.97652	7.85979	3.84789e-15	1.3062e-12	18.5703	0.0950697	0.0950697	0.0950697	0.0950697	184.847	0.0950697	0.0950697	0.0950697	0.0950697	0.0950697	0.0950697	0.0950697	0.0950697	0.0950697	0.0950697	0.0950697	0.0950697	0.0950697	0.0950697	0.0950697
ENSPMAG00000013037	5S_rRNA	9.71878	23.3948	2.97652	7.85979	3.84789e-15	1.3062e-12	18.5703	0.0950697	0.0950697	0.0950697	0.0950697	184.847	0.0950697	0.0950697	0.0950697	0.0950697	0.0950697	0.0950697	0.0950697	0.0950697	0.0950697	0.0950697	0.0950697	0.0950697	0.0950697	0.0950697	0.0950697
ENSPMAG00000002890	unknown	5.26884	22.9366	2.97768	7.70283	1.33081e-14	4.33683e-12	85.7926	5.25321	0.0950697	0.0950697	0.0950697	0.0950697	0.0950697	0.0950697	100.298	756.867	0.0950697	0.0950697	0.0950697	0.0950697	0.0950697	0.0950697	0.0950697	0.0950697	46.5184	0.0950697	0.0950697
ENSPMAG00000000129	unknown	4.42604	22.7076	2.97822	7.62458	2.44835e-14	5.84044e-12	53.3509	5.40404	448.463	0.0950697	0.0950697	0.0950697	0.0950697	84.2848	0.0950697	0.0950697	0.0950697	0.0950697	47.8758	0.0950697	0.0950697	0.0950697	0.0950697	0.0950697	0.0950697	0.0950697	0.0950697
ENSPMAG00000000231	unknown	10.0452	-22.6533	2.97052	-7.62604	2.42072e-14	5.84044e-12	26.1721	21.3121	0.0950697	0.0950697	0.0950697	0.0950697	260.866	0.0950697	0.0950697	0.0950697	0.0950697	0.0950697	0.0950697	191.048	0.0950697	0.0950697	0.0950697	0.0950697	0.0950697	0.0950697	0.0950697
ENSPMAG00000003656	XPO1 (2 of 3)	4.39474	22.6984	2.97824	7.62142	2.50909e-14	5.84044e-12	35.3725	3.18359	0.0950697	0.0950697	0.0950697	0.0950697	269.275	83.69	0.0950697	0.0950697	0.0950697	0.0950697	0.0950697	0.0950697	0.0950697	0.0950697	0.0950697	27.8918	0.0950697	0.0950697	0.0950697
ENSPMAG00000003998	ATP2B2 (2 of 3)	10.0452	-22.6533	2.97052	-7.62604	2.42072e-14	5.84044e-12	2.61524	21.3121	25.2967	0.0950697	0.0950697	0.0950697	0.0950697	0.0950697	0.0950697	0.0950697	0.0950697	0.0950697	0.0950697	191.048	0.0950697	0.0950697	0.0950697	0.0950697	0.0950697	0.0950697	0.0950697
ENSPMAG00000005335	tectb	10.0452	-22.6533	2.97052	-7.62604	2.42072e-14	5.84044e-12	0.0950697	21.3121	0.0950697	0.0950697	0.0950697	0.0950697	0.0950697	0.0950697	0.0950697	0.0950697	0.0950697	0.0950697	0.0950697	191.048	0.0950697	0.0950697	0.0950697	0.0950697	0.0950697	0.0950697	0.0950697
ENSPMAG00000005453	gskip	10.0452	-22.6533	2.97052	-7.62604	2.42072e-14	5.84044e-12	19.8932	21.3121	0.0950697	0.0950697	0.0950697	0.0950697	0.0950697	0.0950697	0.0950697	0.0950697	198.076	0.0950697	0.0950697	191.048	0.0950697	0.0950697	0.0950697	0.0950697	0.0950697	0.0950697	0.0950697
ENSPMAG00000006752	unknown	10.0452	-22.6533	2.97052	-7.62604	2.42072e-14	5.84044e-12	0.0950697	21.3121	0.0950697	0.0950697	0.0950697	0.0950697	0.0950697	0.0950697	0.0950697	0.0950697	0.0950697	0.0950697	0.0950697	191.048	0.0950697	0.0950697	0.0950697	0.0950697	0.0950697	0.0950697	0.0950697
ENSPMAG00000006857	cyb561d2	10.0452	-22.6533	2.97052	-7.62604	2.42072e-14	5.84044e-12	0.0950697	21.3121	0.0950697	0.0950697	0.0950697	0.0950697	0.0950697	0.0950697	0.0950697	0.0950697	0.0950697	0.0950697	0.0950697	191.048	0.0950697	0.0950697	0.0950697	0.0950697	0.0950697	0.0950697	0.0950697
ENSPMAG00000008003	wisp2	10.0452	-22.6533	2.97052	-7.62604	2.42072e-14	5.84044e-12	96.1261	21.3121	0.0950697	0.0950697	0.0950697	960.406	0.0950697	0.0950697	0.0950697	0.0950697	0.0950697	0.0950697	0.0950697	191.048	0.0950697	0.0950697	0.0950697	0.0950697	0.0950697	0.0950697	0.0950697
ENSPMAG00000010225	pma-mir-4608	10.0452	-22.6533	2.97052	-7.62604	2.42072e-14	5.84044e-12	6.01475	21.3121	0.0950697	0.0950697	59.2919	0.0950697	0.0950697	0.0950697	0.0950697	0.0950697	0.0950697	0.0950697	0.0950697	191.048	0.0950697	0.0950697	0.0950697	0.0950697	0.0950697	0.0950697	0.0950697
ENSPMAG00000006881	zgc:172270	4.25682	22.6521	2.97836	7.60558	2.83625e-14	6.4186e-12	30.9871	1102.84	227.979	80.9508	0.0950697	0.0950697	0.0950697	0.276383	0.0950697	0.0950697	0.0950697	0.0950697	0.0950697	9924.81	0.0950697	0.0950697	0.0950697	0.0950697	0.0950697	0.0950697	0.0950697
ENSPMAG00000002936	unknown	4.11993	22.6078	2.97847	7.5904	3.18921e-14	7.02229e-12	177.826	6.11416	0.0950697	0.0950697	0.0950697	1699.03	0.0950697	0.0950697	0.0950697	0.0950697	0.0950697	78.4687	0.0950697	0.0950697	0.0950697	54.2668	0.0950697	0.0950697	0.0950697	0.0950697	0.0950697
ENSPMAG00000005238	unknown	3.93885	-21.7905	2.97302	-7.32941	2.31169e-13	4.95615e-11	144.137	490.878	0.0950697	0.0950697	0.0950697	1440.51	0.0950697	0.0950697	0.0950697	0.0950697	0.0950697	0.0950697	0.0950697	4342.21	0.0950697	0.0950697	0.0950697	0.0950697	75.0282	0.0950697	0.0950697
ENSPMAG00000003340	FANCM (2 of 3)	113.058	9.76965	2.09733	4.65813	3.19095e-06	0.000666581	214.982	16.0105	0.0950697	29.7448	42.6167	1514.38	155.755	0.0950697	8.39464	45.9625	11.6848	341.094	0.0950697	143.334	0.0950697	0.0950697	0.0950697	0.0950697	0.0950697	0.0950697	0.0950697
ENSPMAG00000008636	psmg3	45.8142	11.4508	2.47395	4.62856	3.68213e-06	0.000749957	87.1736	0.120026	0.0950697	11.8739	87.7875	0.0950697	677.106	0.0950697	12.7713	81.7223	0.0950697	0.0950697	0.0950697	0.0950697	0.0950697	0.0950697	0.0950697	0.0950697	0.0950697	0.0950697	0.319679
ENSPMAG00000000977	unknown	62.041	8.92275	2.10425	4.24034	2.23177e-05	0.0044347	118.039	0.0950697	102.9	61.3619	515.01	37.1213	0.0950697	44.6757	173.054	0.0950697	0.0950697	245.985	0.0950697	0.0950697	0.0950697	0.0950697	0.0950697	0.0950697	0.0950697	0.0950697	0.0950697
ENSPMAG00000003373	whsc1 (2 of 2)	73.7671	8.53369	2.03099	4.20174	2.64876e-05	0.00513797	140.135	16.2243	222.044	24.9335	167.153	0.0950697	0.0950697	157.318	2.92224	53.1145	0.0950697	773.583	2.01974	143.334	0.0950697	0.0950697	0.0950697	0.0950697	0.0950697	0.0950697	0.0950697
ENSPMAG00000008744	athl1	132.636	8.62678	2.07179	4.16392	3.1283e-05	0.00592704	251.956	0.352698	5.20979	167.897	0.0950697	1071.2	12.8028	43.1294	7.3004	210.458	0.0950697	1001.37	0.0950697	0.0950697	0.0950697	0.0950697	0.0950697	0.0950697	2.41372	0.0950697	0.0950697
ENSPMAG00000008666	SCAMP5 (2 of 2)	59.5182	-11.9019	2.87235	-4.14362	3.41861e-05	0.00632986	0.123289	125.753	0.0950697	0.0950697	0.37726	0.0950697	0.0950697	0.0950697	0.0950697	0.0950697	0.0950697	0.0950697	572.421	0.0950697	481.342	77.4427	0.0950697	0.0950697	0.0950697	0.0950697	0.0950697
ENSPMAG00000005940	ssu72 (2 of 2)	51.308	8.04383	2.02466	3.97292	7.09959e-05	0.0128534	97.5769	0.178469	0.0950697	354.506	182.984	0.0950697	0.0950697	112.118	172.507	43.1017	0.0950697	110.172	0.0950697	0.0950697	0.0950697	0.0950697	0.0950697	0.0950697	0.621052	0.0950697	0.319679
ENSPMAG00000007928	guf1	84.5666	8.67519	2.2116	3.9226	8.76001e-05	0.0155147	160.58	0.39139	0.0950697	1.9037	0.0950697	775.749	38.0299	2.68464	71.852	88.8743	0.0950697	626.419	0.0950697	0.0950697	0.0950697	2.76196	0.0950697	0.0950697	0.0950697	0.0950697	0.0950697
ENSPMAG00000007053	KANSL1 (2 of 2)	75.8077	9.45538	2.41405	3.91681	8.97277e-05	0.0155534	144.029	0.274607	0.0950697	620.501	673.108	0.0950697	88.4834	0.0950697	57.629	0.0950697	0.0950697	0.0950697	0.0950697	0.0950697	0.0950697	0.0950697	0.0950697	1.08514	0.0950697	0.496232	0.319679
ENSPMAG00000000733	MAP3K2	80.7451	7.30301	1.87111	3.90304	9.49935e-05	0.0161232	152.903	0.878755	34.8831	6.71838	51.0598	369.504	193.595	0.276383	42.8589	0.0950697	0.0950697	829.944	0.0950697	0.0950697	0.0950697	5.33862	0.0950697	1.69033	0.309417	0.0950697	0.0950697
ENSPMAG00000001379	CCDC81	42.7099	-8.13399	2.0966	-3.87961	0.000104624	0.0173953	11.3022	90.2113	0.0950697	0.0950697	0.0950697	110.984	0.0950697	0.0950697	1.27714	0.0950697	0.0950697	0.0950697	269.799	191.048	30.2618	291.175	1.04886	1.99225	0.0950697	0.0950697	26.3867
ENSPMAG00000001489	lig3	30.5756	7.86287	2.05691	3.82267	0.000132015	0.021105	83.4684	1251.29	50.8603	0.86704	0.0950697	295.641	159.959	0.893701	0.0950697	17.3543	36.3185	272.6	0.0950697	11260.8	0.0950697	0.0950697	0.0950697	0.0950697	0.0950697	0.0950697	0.0950697
ENSPMAG00000002707	TAF1C	38.7704	8.40541	2.19894	3.82248	0.000132117	0.021105	634.965	132.903	3.3829	0.0950697	44.5164	5613.76	193.595	0.529921	7.3004	0.0950697	486.284	0.0950697	2.01974	1193.05	0.0950697	0.0950697	0.0950697	0.0950697	0.0950697	0.0950697	0.487214
ENSPMAG00000003246	KCTD18	228.643	8.16466	2.16045	3.77914	0.00015737	0.0246556	433.538	1.27498	0.0950697	1333.94	590.576	1034.27	4.39253	979.709	77.3224	314.876	0.0950697	0.0950697	0.0950697	0.0950697	0.0950697	10.4896	0.0950697	0.0950697	0.0950697	0.0950697	0.319679
ENSPMAG00000003126	NAAA	41.4084	-8.91673	2.39376	-3.72499	0.000195323	0.0299144	0.0950697	87.5735	0.0950697	0.0950697	0.0950697	0.0950697	0.0950697	0.0950697	0.0950697	0.0950697	0.0950697	0.0950697	0.0950697	525.05	33.6032	0.0950697	211.821	2.29396	0.0950697	14.6212	0.487214
ENSPMAG00000007985	lrp2bp	75.4567	9.04776	2.43141	3.7212	0.000198279	0.0299144	143.222	0.433283	5.66642	496.095	0.0950697	221.778	0.0950697	0.0950697	0.0950697	0.0950697	4.29355	703.915	0.0950697	0.0950697	0.0950697	2.76196	0.0950697	0.472103	0.0950697	0.0950697	0.0950697
ENSPMAG00000002793	znf711	52.1383	10.0694	2.7189	3.70346	0.000212677	0.0312959	99.1345	0.17126	0.0950697	594.039	0.812247	332.572	0.0950697	63.3503	0.0950697	0.0950697	0.0950697	0.0950697	0.0950697	0.0950697	0.0950697	0.0950697	0.0950697	0.78078	0.0950697	0.0950697	0.0950697
ENSPMAG00000002964	agxt2	59.1345	-9.36105	2.53547	-3.69204	0.000222463	0.0312959	0.268193	124.803	0.0950697	0.0950697	0.0950697	0.0950697	0.0950697	0.0950697	1.82631	0.0950697	0.0950697	0.0950697	0.0950697	143.334	892.326	77.4427	0.0950697	0.0950697	9.24696	0.496232	0.0950697
ENSPMAG00000003207	CDO1	61.6208	8.87119	2.40304	3.69165	0.000222801	0.0312959	117.231	0.0950697	309.234	0.0950697	6.09885	110.984	8.59798	173.613	0.0950697	0.0950697	0.0950697	563.405	0.0950697	0.0950697	0.0950697	0.0950697	0.0950697	0.0950697	0.0950697	0.0950697	0.0950697
ENSPMAG00000007396	chrm3a	40.2195	-8.90293	2.41085	-3.69286	0.000221742	0.0312959	0.0950697	85.0649	0.0950697	0.0950697	0.0950697	0.0950697	0.0950697	0.0950697	0.0950697	0.0950697	0.0950697	0.0950697	379.843	143.334	217.377	20.7904	0.0950697	1.08514	0.0950697	0.0950697	2.86981
ENSPMAG00000004243	unknown	45.1524	-10.914	2.96305	-3.68338	0.000230161	0.0317817	0.142118	1023.18	0.0950697	0.0950697	0.0950697	0.0950697	0.0950697	0.0950697	0.0950697	0.0950697	0.0950697	0.565551	0.0950697	8350.23	0.0950697	857.695	0.0950697	0.0950697	0.0950697	0.0950697	0.0950697
ENSPMAG00000006988	clptm1l	77.0833	-10.067	2.75377	-3.6557	0.000256486	0.0348265	0.248749	162.706	0.0950697	0.0950697	0.0950697	0.0950697	0.0950697	0.0950697	0.724706	0.0950697	1.00222	0.0950697	0.0950697	1049.91	0.0950697	404.479	0.0950697	0.0950697	9.39547	0.0950697	0.0950697
ENSPMAG00000000304	rtfdc1	89.3236	5.52471	1.51517	3.64627	0.000266079	0.0355368	569.835	3.04506	3.3829	705.042	274.17	4062.64	21.2119	195.142	61.4583	158.964	0.0950697	216.239	7.52523	0.0950697	0.0950697	0.0950697	0.0950697	1.99225	0.621052	16.5671	0.319679
ENSPMAG00000000964	nfyal	10.6928	9.44566	2.62227	3.60209	0.000315666	0.0414796	128.172	41.498	0.0950697	1077.92	2.71976	0.0950697	0.0950697	197.046	3.46976	0.0950697	0.0950697	0.0950697	372.507	0.0950697	0.0950697	0.0950697	0.0950697	0.0950697	0.309417	0.0950697	0.0950697
ENSPMAG00000009221	nol11	257.036	5.82782	1.62165	3.59376	0.000325937	0.0421493	481.641	7.81975	990.773	978.254	246.729	2216.07	92.6878	72.866	24.2595	31.6585	0.0950697	163.01	0.0950697	0.0950697	46.9686	5.33862	0.0950697	0.472103	16.2263	0.991792	0.0950697
ENSPMAG00000003574	tcea3	77.296	7.17857	2.04125	3.51676	0.000436849	0.0556095	146.358	0.853839	9.31897	438.36	188.472	0.0950697	0.0950697	0.0950697	238.152	399.269	0.0950697	189.624	3.85594	0.0950697	0.0950697	2.76196	0.0950697	0.0950697	0.0950697	0.496232	0.0950697
ENSPMAG00000009058	unknown	54.6353	-7.95297	2.26638	-3.50911	0.000449612	0.0563536	0.510314	491.478	0.632336	0.0950697	0.0950697	0.0950697	0.0950697	0.0950697	0.0950697	0.0950697	0.0950697	3.71024	0.0950697	3387.92	882.302	128.945	4.52485	1.08514	0.309417	18.0265	0.0950697
ENSPMAG00000009346	nup98 (2 of 2)	138.564	5.66382	1.61641	3.50394	0.000458423	0.0565875	255.64	8.82832	107.922	57.238	0.0950697	1514.38	202.003	42.2968	35.7474	35.9497	48.6351	512.132	0.0950697	47.9044	3.52891	13.0649	0.0950697	3.1984	0.0950697	11.3779	0.0950697
ENSPMAG00000000228	zgc:56585	28.0608	-8.4011	2.40988	-3.4861	0.000490114	0.0595964	0.0950697	59.3872	0.0950697	0.0950697	0.0950697	0.0950697	0.0950697	0.0950697	0.0950697	0.0950697	0.0950697	0.0950697	7.52523	0.0950697	0.0950697	0.0950697	0.0950697	179.049	18.1568	122.291	207.083
ENSPMAG00000006119	dnaja3a	161.144	5.43048	1.56162	3.47745	0.000506201	0.0606473	300.869	6.24034	88.2926	823.262	1034.26	591.092	54.8477	33.7326	234.87	146.09	0.0950697	2.14289	0.0950697	0.0950697	16.8963	5.33862	0.0950697	20.9662	11.7715	0.0950697	0.810235
ENSPMAG00000000656	MAPK8 (1 of 2)	218.513	-6.68549	1.93031	-3.46343	0.000533331	0.0620721	6.86588	454	0.0950697	0.0950697	0.812247	37.1213	0.0950697	6.61185	7.84752	0.0950697	15.7905	0.0950697	218.445	2767.63	681.822	31.0909	2.35465	383.802	0.0950697	0.662966	0.0950697
ENSPMAG00000005718	ppp1r21	112.257	-7.86933	2.2698	-3.46698	0.00052635	0.0620721	0.760889	236.425	0.0950697	0.0950697	0.0950697	0.0950697	0.0950697	0.0950697	6.75326	0.0950697	0.0950697	0.0950697	902.554	1049.91	3.52891	139.245	0.0950697	0.0950697	8.05891	22.8912	1.44639
ENSPMAG00000000998	CTDSPL2 (1 of 3)	230.791	7.24349	2.10378	3.44308	0.000575125	0.0652632	436.326	2.7223	0.632336	672.051	13.2763	591.092	0.0950697	0.0950697	102.486	163.255	0.0950697	2820.18	0.0950697	0.0950697	0.0950697	0.0950697	0.0950697	1.99225	21.2751	0.662966	0.0950697
ENSPMAG00000009380	fyco1a	183.099	5.52985	1.60644	3.44231	0.000576771	0.0652632	342.354	6.50169	1.09486	7.06211	278.602	184.847	1042.89	1.25344	49.9704	61.6968	1.00222	1795.12	0.0950697	0.0950697	0.0950697	2.76196	0.0950697	0.472103	33.7483	15.7563	5.39628
ENSPMAG00000001787	srd5a2b	82.2014	7.96741	2.31711	3.43851	0.000584921	0.0652788	156.125	0.345203	0.0950697	0.0950697	3.56486	1181.99	159.959	210.605	2.92224	0.0950697	1.8274	0.0950697	0.0950697	0.0950697	0.0950697	0.0950697	0.0950697	0.472103	0.0950697	1.96923	0.0950697
ENSPMAG00000008135	unknown	58.1355	8.09215	2.37639	3.40523	0.000661095	0.072783	110.35	12.9811	226.609	1.21368	0.0950697	812.68	0.0950697	41.2263	20.4301	0.0950697	0.0950697	0.963546	0.0950697	0.0950697	0.0950697	116.069	0.0950697	0.0950697	0.0950697	0.0950697	0.0950697
ENSPMAG00000002505	ccdc33 (1 of 2)	13.299	9.72636	2.85998	3.40085	0.000671766	0.0729718	104.848	13.8644	1.09486	247.971	0.0950697	0.0950697	794.83	0.0950697	4.01716	0.0950697	0.0950697	0.0950697	0.0950697	0.0950697	0.0950697	123.794	0.0950697	0.0950697	0.0950697	0.0950697	0.319679
ENSPMAG00000005810	dph6	18.7219	-9.32378	2.75053	-3.38981	0.000699398	0.0749736	1.4174	39.59	0.0950697	0.0950697	0.0950697	0.0950697	0.0950697	0.0950697	13.3184	0.0950697	0.0950697	0.0950697	0.0950697	0.0950697	0.0950697	20.7904	0.0950697	164.294	170.655	0.0950697	0.0950697
ENSPMAG00000004693	echdc1	49.6959	8.11581	2.40544	3.37394	0.000741007	0.0784024	327.189	806.008	0.0950697	0.0950697	359.023	2363.8	0.0950697	333.952	179.619	0.0950697	0.0950697	35.0239	0.0950697	7252.79	0.0950697	0.0950697	0.608968	0.0950697	0.0950697	0.0950697	0.0950697
ENSPMAG00000000707	zgc:158564	739.025	5.10624	1.52282	3.35314	0.000798992	0.0823973	1369.32	39.0557	166.809	2941.26	2182.95	2511.52	8.59798	301.599	873.81	931.375	0.0950697	3775.18	47.8758	0.0950697	0.0950697	82.5929	1.04886	47.1629	9.54397	162.992	0.0950697
ENSPMAG00000007088	npepps	195.358	7.32191	2.18266	3.35459	0.000794841	0.0823973	365.425	6.70005	1.09486	41.7731	317.652	2806.97	25.4164	0.0950697	45.5941	0.0950697	0.0950697	415.458	0.0950697	47.9044	3.52891	0.0950697	0.0950697	0.0950697	0.0950697	8.29671	0.0950697
ENSPMAG00000006127	RNF111	492.751	-6.20921	1.85415	-3.34882	0.000811554	0.0826466	409.938	3579.56	2.92599	3.28035	10.5321	3988.78	67.4611	11.4892	11.6772	3.04796	0.0950697	0.0950697	8587.32	23046.3	0.0950697	538.384	0.0950697	0.0950697	22.0175	20.2967	1.44639
ENSPMAG00000005587	NPR2	14.9492	6.86921	2.0603	3.33409	0.000855797	0.0850266	107.615	84.9314	175.482	9.81177	0.0950697	37.1213	794.83	0.405756	11.1301	44.5321	2.65004	0.0950697	0.0950697	763.622	0.0950697	0.0950697	0.0950697	0.0950697	0.0950697	0.0950697	0.0950697
ENSPMAG00000007770	ciz1b	46.5693	-9.02098	2.70316	-3.3372	0.00084628	0.0850266	0.268193	98.2678	0.0950697	0.0950697	0.0950697	0.0950697	0.0950697	0.0950697	1.82631	0.0950697	0.0950697	0.0950697	0.0950697	47.9044	504.732	322.076	0.0950697	9.22241	0.0950697	0.0950697	0.0950697
ENSPMAG00000007261	CLASP1 (3 of 3)	26.3271	7.37198	2.24011	3.29091	0.000998641	0.0980233	50.1635	10.7338	0.632336	0.86704	6.5211	480.298	8.59798	0.0950697	3.46976	0.0950697	0.0950697	0.963546	0.0950697	95.619	0.0950697	0.0950697	0.0950697	0.0950697	0.0950697	0.0950697	0.319679
ENSPMAG00000007425	pms2	28.1375	7.54482	2.29692	3.28475	0.00102072	0.0989978	53.5959	0.120555	1.55379	1.55899	0.0950697	37.1213	101.097	0.0950697	65.2876	0.0950697	0.0950697	328.96	0.0950697	0.0950697	0.0950697	0.0950697	0.0950697	0.0950697	0.0950697	0.324434	0.0950697
ENSPMAG00000001418	commd3	114.282	-6.98651	2.16238	-3.23094	0.00123382	0.118258	1.56398	239.808	0.0950697	0.0950697	0.0950697	0.0950697	0.0950697	1.01385	13.8654	0.0950697	0.0950697	0.0950697	0.0950697	0.0950697	1406.89	334.952	0.0950697	97.7492	36.7181	156.344	125.336
ENSPMAG00000002919	nhlrc2	34.152	7.59783	2.38094	3.19111	0.0014173	0.134264	111.464	259.928	0.0950697	14.967	1.45038	628.023	0.0950697	0.405756	3.46976	0.0950697	0.0950697	465.948	0.0950697	2338.2	0.0950697	0.0950697	0.0950697	0.0950697	0.0950697	0.0950697	0.487214
ENSPMAG00000000758	plekha3	23.6123	7.3143	2.31204	3.16357	0.00155849	0.142663	44.991	0.118886	0.0950697	151.058	7.7878	0.0950697	0.0950697	21.2431	47.2352	0.0950697	0.0950697	222.11	0.0950697	0.0950697	0.0950697	0.0950697	0.0950697	0.0950697	0.309417	0.0950697	0.0950697
ENSPMAG00000006483	mapk8ip2	14.6067	-6.41763	2.0284	-3.16388	0.00155678	0.142663	0.255399	30.8341	0.0950697	0.516296	0.0950697	0.0950697	0.0950697	0.0950697	1.27714	0.0950697	0.0950697	0.0950697	121.239	0.0950697	16.8963	36.2411	94.7302	1.69033	6.42525	0.0950697	0.0950697
ENSPMAG00000007560	slc35b3	56.3638	-6.69717	2.11648	-3.1643	0.00155456	0.142663	12.237	118.33	1.09486	0.0950697	3.35362	0.0950697	0.0950697	0.0950697	117.256	0.0950697	0.0950697	0.0950697	0.0950697	859.051	160.574	5.33862	12.7659	21.8695	5.08848	0.0950697	0.0950697
ENSPMAG00000007648	unknown	28.9983	-8.37561	2.65083	-3.15962	0.00157974	0.143002	0.0950697	61.3651	0.0950697	0.0950697	0.0950697	0.0950697	0.0950697	0.0950697	0.0950697	0.0950697	0.0950697	0.0950697	2.01974	477.335	16.8963	54.2668	0.0950697	1.38806	0.0950697	0.0950697	0.0950697
ENSPMAG00000008578	unknown	25.1215	7.55047	2.39615	3.15108	0.00162668	0.145632	47.8806	0.0950697	31.2312	0.0950697	0.0950697	184.847	96.8923	0.405756	27.5417	137.508	0.0950697	0.0950697	0.0950697	0.0950697	0.0950697	0.0950697	0.0950697	0.0950697	0.0950697	0.0950697	0.0950697
ENSPMAG00000000105	tarbp2	7.2112	8.84852	2.82312	3.13431	0.00172261	0.146189	74.809	10.7171	0.0950697	610.535	132.325	0.0950697	0.0950697	0.0950697	4.56447	0.0950697	0.0950697	0.0950697	0.0950697	0.0950697	0.0950697	95.4683	0.0950697	0.0950697	0.0950697	0.0950697	0.319679
ENSPMAG00000001347	unk	26.8565	6.32019	2.01574	3.13542	0.0017161	0.146189	50.8103	0.531758	0.0950697	0.0950697	1.66225	184.847	0.0950697	29.6884	23.1654	196.154	0.0950697	72.2064	0.0950697	0.0950697	0.0950697	2.76196	0.0950697	0.0950697	0.0950697	0.324434	1.12901
ENSPMAG00000001535	hsd17b4	259.035	4.90666	1.56444	3.13638	0.00171047	0.146189	479.053	14.9271	237.565	1572.1	130.636	2216.07	4.39253	299.339	99.751	230.483	0.0950697	0.0950697	0.0950697	0.0950697	3.52891	2.76196	4.95869	2.59552	77.1071	37.6473	5.55414
ENSPMAG00000004421	gtf2h4 (1 of 2)	97.4731	8.81047	2.80671	3.13907	0.00169482	0.146189	185.032	0.438478	0.0950697	350.726	0.0950697	1329.72	0.0950697	0.0950697	53.2527	116.052	0.0950697	0.0950697	0.0950697	0.0950697	0.0950697	0.0950697	0.0950697	0.0950697	0.0950697	0.0950697	3.18574
ENSPMAG00000009314	taf2 (2 of 2)	462.574	5.87345	1.87037	3.14027	0.00168794	0.146189	866.14	14.5017	0.0950697	178.895	0.597161	3914.92	0.0950697	58.9493	78.9635	439.32	2.65004	3986.92	0.0950697	0.0950697	0.0950697	85.168	0.608968	18.2562	4.34574	21.7561	0.0950697
ENSPMAG00000007346	ifih1	38.1033	8.15234	2.60661	3.12757	0.00176258	0.148039	72.5387	0.0950697	0.0950697	160.681	15.8094	110.984	429.043	0.0950697	8.39464	0.0950697	0.0950697	0.0950697	0.0950697	0.0950697	0.0950697	0.0950697	0.0950697	0.0950697	0.0950697	0.0950697	0.0950697
ENSPMAG00000003767	yipf1	22.9475	7.03271	2.25526	3.11837	0.00181857	0.151183	43.7179	0.139643	0.0950697	0.516296	49.3712	258.71	8.59798	21.9568	0.0950697	0.0950697	0.0950697	97.6469	0.0950697	0.0950697	0.0950697	0.0950697	0.0950697	0.0950697	0.0950697	0.496232	0.0950697
ENSPMAG00000000921	unknown	50.2099	-9.19476	2.95471	-3.1119	0.00185885	0.15144	0.0950697	106.115	0.0950697	0.0950697	0.0950697	0.0950697	0.0950697	0.0950697	0.0950697	0.0950697	0.0950697	0.0950697	0.0950697	763.622	0.0950697	190.747	0.0950697	0.0950697	0.0950697	0.0950697	0.0950697
ENSPMAG00000009421	HDGFL1	54.3406	6.95756	2.23382	3.11465	0.00184162	0.15144	103.046	0.506847	0.0950697	0.86704	2.08551	664.955	0.0950697	114.854	40.1237	200.445	0.0950697	6.8425	0.0950697	0.0950697	0.0950697	0.0950697	0.0950697	3.80106	0.0950697	0.0950697	0.0950697
ENSPMAG00000001860	cnot11	144.689	5.81028	1.87143	3.10472	0.0019046	0.153451	271.346	4.28108	0.0950697	423.926	481.449	1329.72	29.6209	0.276383	27.5417	78.8616	0.0950697	341.876	0.0950697	0.0950697	3.52891	31.0909	0.0950697	0.0950697	2.11622	1.31836	0.0950697
ENSPMAG00000005107	rtdr1	57.2532	-8.07135	2.60263	-3.10122	0.00192724	0.153451	5.36621	2681.27	0.0950697	0.0950697	2.93107	0.0950697	0.0950697	0.0950697	49.9704	0.0950697	0.0950697	0.0950697	0.0950697	23046.3	1069.42	10.4896	0.0950697	0.0950697	1.22216	3.59284	0.0950697
ENSPMAG00000007117	kpnb1	344.634	6.06867	1.9581	3.09926	0.00194004	0.153451	647.215	8.74828	4172.96	292.647	653.266	443.367	0.0950697	164.335	424.692	320.598	0.0950697	0.0950697	0.0950697	0.0950697	0.0950697	18.2153	0.0950697	1.08514	57.8035	1.15523	0.0950697
ENSPMAG00000000362	txnl4b	25.9461	8.26467	2.67212	3.09292	0.00198198	0.154072	49.3266	0.220302	0.0950697	0.0950697	255.173	0.0950697	17.0074	0.0950697	103.033	117.482	0.0950697	0.0950697	0.0950697	0.0950697	0.0950697	0.0950697	0.0950697	0.0950697	1.22216	0.0950697	0.0950697
ENSPMAG00000003968	unknown	47.616	-9.12083	2.95483	-3.08676	0.00202353	0.154072	0.0950697	100.649	0.0950697	0.0950697	0.0950697	0.0950697	0.0950697	0.0950697	0.0950697	0.0950697	0.0950697	0.0950697	0.0950697	620.479	207.353	77.4427	0.0950697	0.0950697	0.0950697	0.0950697	0.0950697
ENSPMAG00000003986	NXPE3 (4 of 7)	25.6405	-7.57138	2.45206	-3.08776	0.00201673	0.154072	0.172267	54.2003	0.0950697	0.86704	0.0950697	0.0950697	0.0950697	0.0950697	0.0950697	0.0950697	0.0950697	0.0950697	2.01974	381.906	0.0950697	87.7431	0.0950697	1.99225	0.0950697	0.0950697	13.7614
ENSPMAG00000006710	pde4cb	48.1178	-9.13104	2.95481	-3.09023	0.00200002	0.154072	0.0950697	101.707	0.0950697	0.0950697	0.0950697	0.0950697	0.0950697	0.0950697	0.0950697	0.0950697	0.0950697	0.0950697	0.0950697	763.622	150.55	0.0950697	0.0950697	0.0950697	0.621052	0.0950697	0.0950697
ENSPMAG00000007664	csnk1e	33.9535	6.69221	2.17953	3.07048	0.00213716	0.161217	64.4387	0.361568	0.0950697	287.492	202.192	110.984	0.0950697	40.8694	2.37449	0.0950697	0.0950697	0.0950697	0.0950697	0.0950697	0.0950697	0.0950697	0.0950697	1.38806	0.467796	0.827834	0.0950697
ENSPMAG00000004561	rims1b	76.2165	-9.02521	2.94315	-3.06651	0.00216572	0.161873	3.71082	267.487	36.2526	0.0950697	0.0950697	0.0950697	0.0950697	0.0950697	0.0950697	0.0950697	0.0950697	0.0950697	0.0950697	1431.63	959.153	15.6401	0.0950697	0.0950697	0.0950697	0.0950697	0.487214
ENSPMAG00000001682	unknown	9.76488	9.11624	2.97652	3.06272	0.00219333	0.162446	18.6501	0.120555	0.0950697	0.0950697	0.0950697	184.847	0.0950697	0.893701	0.0950697	0.0950697	0.0950697	0.0950697	0.0950697	0.0950697	0.0950697	0.0950697	0.0950697	0.0950697	0.0950697	0.324434	0.0950697
ENSPMAG00000002177	MACROH2A1	15.0035	4.58548	1.49968	3.05765	0.00223083	0.163735	28.0377	17.4516	14.7972	4.65581	8.84333	110.984	105.301	2.80373	4.56447	13.063	2.65004	12.714	0.0950697	0.0950697	0.0950697	152.12	0.0950697	2.29396	0.0950697	0.0950697	2.07955
ENSPMAG00000008023	ntng1a	15.4545	5.25064	1.72037	3.05204	0.00227289	0.165333	29.0511	22.9805	157.223	2.93636	37.7618	0.0950697	0.0950697	89.3995	0.724706	1.61493	0.0950697	0.565551	0.0950697	0.0950697	0.0950697	203.622	1.04886	0.472103	0.309417	0.991792	0.0950697
ENSPMAG00000004342	nsmfa	57.0909	-7.86906	2.58137	-3.0484	0.00230061	0.165868	3.8984	120.397	1.09486	0.0950697	37.1286	0.0950697	0.0950697	0.0950697	0.0950697	0.0950697	0.0950697	0.0950697	0.0950697	859.051	3.52891	203.622	0.0950697	0.0950697	0.0950697	16.8914	0.0950697
ENSPMAG00000005436	nudcd3	45.7191	7.13164	2.35815	3.02426	0.00249246	0.178123	86.7304	19.1726	0.0950697	6.37465	20.031	591.092	0.0950697	240.937	8.39464	0.0950697	0.0950697	0.0950697	170.759	0.0950697	0.0950697	0.0950697	0.0950697	0.0950697	0.0950697	0.0950697	1.12901
ENSPMAG00000000074	rc3h1	21.0382	6.37799	2.15313	2.9622	0.00305453	0.178624	40.0037	0.245582	0.0950697	0.516296	149.633	74.0528	33.8254	57.0461	0.0950697	84.5831	0.0950697	0.0950697	0.0950697	0.0950697	0.0950697	0.0950697	0.0950697	0.472103	1.07264	0.0950697	0.0950697
ENSPMAG00000000090	slc24a3	54.3565	-7.70333	2.59655	-2.96676	0.00300956	0.178624	310.611	114.594	0.0950697	0.0950697	0.0950697	3102.43	0.0950697	0.0950697	2.92224	0.0950697	0.0950697	0.0950697	2.01974	763.622	0.0950697	260.274	0.0950697	4.40361	0.0950697	0.0950697	0.649665
ENSPMAG00000000148	slc45a2	37.8687	-8.77445	2.95547	-2.96888	0.00298885	0.178624	7.49084	80.0611	0.0950697	0.0950697	0.0950697	74.0528	0.0950697	0.0950697	0.0950697	0.0950697	0.0950697	0.0950697	0.0950697	668.193	0.0950697	51.6917	0.0950697	0.0950697	0.0950697	0.0950697	0.0950697
ENSPMAG00000000266	unknown	59.755	6.76161	2.2834	2.9612	0.00306438	0.178624	113.149	0.711452	431.117	0.0950697	0.812247	221.778	399.612	75.9585	0.0950697	0.0950697	1.8274	0.0950697	0.0950697	0.0950697	0.0950697	0.0950697	1.92011	0.0950697	0.0950697	0.0950697	3.81746
ENSPMAG00000001049	bcl9	21.1548	6.9046	2.31923	2.97711	0.00290976	0.178624	40.3123	51.0096	1.09486	0.0950697	0.0950697	332.572	0.0950697	0.276383	13.3184	0.0950697	6.75763	48.7227	0.0950697	0.0950697	457.953	0.0950697	0.0950697	0.0950697	0.467796	0.0950697	0.0950697
ENSPMAG00000001612	twsg1a	100.887	7.55925	2.51663	3.00372	0.00266696	0.178624	311.882	2.57279	1210.34	0.0950697	0.0950697	1772.9	0.0950697	93.4436	35.7474	5.91018	0.0950697	0.0950697	0.0950697	0.0950697	0.0950697	0.0950697	0.0950697	0.472103	22.0175	0.0950697	0.0950697
ENSPMAG00000001879	esco2	149.361	7.48471	2.50726	2.98521	0.0028338	0.178624	282.544	1.65396	0.0950697	800.58	262.138	1329.72	0.0950697	0.0950697	8.94174	423.586	0.0950697	0.0950697	0.0950697	0.0950697	0.0950697	13.0649	0.0950697	0.0950697	0.0950697	1.15523	0.0950697
ENSPMAG00000001893	asun	39.6287	7.36453	2.47641	2.97387	0.00294069	0.178624	75.1084	4.80023	0.0950697	2.93636	0.0950697	37.1213	332.341	0.0950697	1.82631	376.383	0.0950697	0.0950697	0.0950697	0.0950697	0.0950697	0.0950697	0.0950697	0.0950697	42.2122	0.324434	0.0950697
ENSPMAG00000002290	ankfy1	167.059	5.44866	1.80714	3.01508	0.00256913	0.178624	311.891	6.47736	6.12303	610.535	5.67658	1625.17	836.874	0.0950697	2.92224	4.4793	26.4651	0.565551	2.01974	0.0950697	20.2377	28.5158	0.0950697	0.0950697	0.467796	6.67491	0.0950697
ENSPMAG00000002534	unknown	54.4393	5.05425	1.68133	3.0061	0.00264619	0.178624	101.291	61.9389	0.0950697	31.4632	110.584	110.984	0.0950697	7.56359	52.1586	1.61493	78.1949	620.157	0.0950697	0.0950697	0.0950697	553.834	0.0950697	0.472103	0.309417	1.64402	0.810235
ENSPMAG00000002784	unknown	49.2496	7.22922	2.44132	2.96119	0.00306451	0.178624	93.3631	5.65679	0.632336	32.1505	0.0950697	738.818	138.937	0.0950697	22.6183	0.0950697	0.0950697	0.0950697	0.0950697	0.0950697	0.0950697	49.1167	0.0950697	0.0950697	0.0950697	0.0950697	1.12901
ENSPMAG00000003194	smo	39.3572	5.85759	1.96143	2.98639	0.00282294	0.178624	74.1683	0.982241	1.55379	421.177	0.0950697	110.984	0.0950697	6.25493	17.1478	174.698	0.0950697	9.58263	0.0950697	0.0950697	0.0950697	2.76196	0.0950697	1.69033	0.0950697	0.0950697	3.81746
ENSPMAG00000003253	GAS2L1	32.2836	-8.0957	2.70839	-2.98913	0.00279777	0.178624	8.44318	68.194	0.0950697	82.6691	0.0950697	0.0950697	0.0950697	0.0950697	0.0950697	0.0950697	1.00222	0.0950697	0.0950697	429.621	0.0950697	183.021	0.0950697	0.0950697	0.309417	0.0950697	0.319679
ENSPMAG00000003900	ino80c	4.66153	8.28643	2.79882	2.96069	0.00306951	0.178624	28.3846	0.864431	0.0950697	0.0950697	194.593	0.0950697	0.0950697	85.1174	3.46976	0.0950697	0.0950697	0.0950697	0.0950697	0.0950697	0.0950697	0.0950697	0.0950697	0.0950697	7.01932	0.0950697	0.0950697
ENSPMAG00000004391	otud4	64.4356	-6.58275	2.21804	-2.96783	0.00299913	0.178624	1.10731	135.089	7.0362	0.86704	0.0950697	0.0950697	0.0950697	0.773179	1.82631	0.0950697	0.0950697	0.0950697	352.332	859.051	0.0950697	0.0950697	0.0950697	0.472103	0.621052	2.94367	0.0950697
ENSPMAG00000004508	eif5b	453.159	3.66426	1.22896	2.98158	0.00286765	0.178624	805.541	62.004	327.037	851.786	734.109	4948.99	113.71	280.308	385.305	314.876	81.4793	17.8023	0.0950697	0.0950697	97.0887	80.0178	5.39251	58.9061	106.805	47.2144	162.422
ENSPMAG00000004537	znf148	61.2612	8.79628	2.94577	2.98607	0.00282584	0.178624	218.277	0.0950697	0.0950697	15.9981	0.0950697	1145.06	1017.67	0.0950697	3.46976	0.0950697	0.0950697	0.0950697	0.0950697	0.0950697	0.0950697	0.0950697	0.0950697	0.0950697	0.0950697	0.0950697	0.0950697
ENSPMAG00000004829	COL1A1 (3 of 3)	144.358	-5.92308	1.9994	-2.96242	0.00305228	0.178624	4.42554	300.15	0.0950697	0.0950697	0.0950697	0.0950697	0.0950697	0.276383	24.8065	10.202	8.4001	0.0950697	0.0950697	620.479	1316.68	252.549	0.608968	1.69033	483.669	25.4857	0.0950697
ENSPMAG00000005169	pigl	38.6364	8.13056	2.70702	3.00351	0.00266886	0.178624	145.205	0.0950697	0.0950697	717.07	1.87394	701.886	0.0950697	0.0950697	26.4476	0.0950697	4.29355	0.0950697	0.0950697	0.0950697	0.0950697	0.0950697	0.0950697	0.0950697	0.0950697	0.0950697	0.0950697
ENSPMAG00000005518	phgdh	45.4634	8.21604	2.74622	2.99177	0.0027737	0.178624	787.921	5.01324	28.4922	0.0950697	0.0950697	7017.15	0.0950697	0.0950697	22.6183	0.0950697	0.0950697	810.374	0.0950697	0.0950697	0.0950697	43.9665	0.0950697	0.0950697	0.0950697	0.0950697	0.487214
ENSPMAG00000006562	unknown	54.8859	-8.19409	2.73865	-2.99202	0.0027714	0.178624	55.9423	111.437	0.0950697	0.0950697	0.0950697	37.1213	521.541	0.0950697	0.0950697	0.0950697	0.0950697	0.0950697	0.0950697	811.337	23.5791	131.52	0.0950697	36.0218	0.0950697	0.0950697	0.0950697
ENSPMAG00000006867	fam126a	108.715	8.54197	2.85764	2.98917	0.00279738	0.178624	206.175	10.9782	120.247	0.0950697	0.812247	1477.45	462.679	0.0950697	0.0950697	0.0950697	0.0950697	0.0950697	0.0950697	0.0950697	0.0950697	98.0434	0.0950697	0.0950697	0.0950697	0.0950697	0.0950697
ENSPMAG00000007089	mbd5	42.7698	-7.48239	2.51271	-2.97782	0.00290304	0.178624	0.350567	90.1637	0.0950697	0.0950697	0.0950697	0.0950697	0.0950697	0.0950697	0.0950697	0.0950697	2.65004	0.0950697	178.095	572.764	6.87149	0.0950697	0.0950697	0.472103	0.0950697	52.8897	0.0950697
ENSPMAG00000008200	unknown	27.4531	7.66826	2.57227	2.98113	0.0028719	0.178624	52.3034	0.0950697	0.0950697	9.81177	11.7987	184.847	185.186	0.0950697	0.0950697	0.0950697	0.0950697	130.915	0.0950697	0.0950697	0.0950697	0.0950697	0.0950697	0.0950697	0.0950697	0.0950697	0.0950697
ENSPMAG00000008213	cadpsa	43.1729	6.8895	2.29861	2.99725	0.0027243	0.178624	81.7769	25.738	135.311	0.86704	0.0950697	628.023	0.0950697	52.5262	0.0950697	0.0950697	0.0950697	0.565551	0.0950697	0.0950697	0.0950697	229.373	1.04886	0.0950697	0.0950697	0.0950697	0.649665
ENSPMAG00000008667	MAP3K11 (2 of 2)	21.0455	-7.88245	2.65648	-2.96725	0.00300473	0.178624	73.9673	44.5752	0.0950697	0.0950697	0.0950697	738.818	0.0950697	0.0950697	0.0950697	0.0950697	0.0950697	0.0950697	9.35954	381.906	3.52891	5.33862	0.0950697	0.0950697	0.0950697	0.662966	0.0950697
ENSPMAG00000006463	rab11fip5a	97.9349	8.08378	2.73514	2.95553	0.00312135	0.180352	185.541	0.848005	139.876	1078.6	492.847	0.0950697	0.0950697	0.0950697	143.514	0.0950697	0.0950697	0.0950697	0.0950697	0.0950697	6.87149	0.0950697	0.0950697	0.0950697	0.0950697	0.0950697	0.0950697
ENSPMAG00000005835	unknown	31.3045	-7.58977	2.57161	-2.95137	0.00316369	0.181078	11.9922	65.7056	114.769	0.0950697	0.0950697	0.0950697	4.39253	0.0950697	0.0950697	0.0950697	0.0950697	0.0950697	0.0950697	572.764	13.5548	0.0950697	0.0950697	0.0950697	0.0950697	3.26828	1.28781
ENSPMAG00000006498	HEATR1 (2 of 2)	25.3331	7.55165	2.55993	2.94994	0.00317836	0.181078	48.2753	0.0950697	0.0950697	8.09326	108.684	184.847	0.0950697	0.0950697	11.6772	168.976	0.0950697	0.0950697	0.0950697	0.0950697	0.0950697	0.0950697	0.0950697	0.0950697	0.0950697	0.0950697	0.0950697
ENSPMAG00000003152	wdr13	91.992	8.63268	2.93661	2.93967	0.00328561	0.185888	174.577	0.473368	0.0950697	0.0950697	0.0950697	812.68	651.879	0.0950697	0.0950697	280.547	0.0950697	0.0950697	0.0950697	0.0950697	0.0950697	0.0950697	0.0950697	3.49975	0.0950697	0.0950697	0.0950697
ENSPMAG00000009026	ergic3 (2 of 2)	24.6059	-7.69263	2.61929	-2.93691	0.00331497	0.186256	0.158033	52.0206	0.0950697	0.0950697	0.0950697	0.0950697	0.0950697	0.0950697	0.724706	0.0950697	0.0950697	0.0950697	0.0950697	334.192	0.0950697	56.8419	0.608968	0.0950697	76.0677	0.0950697	0.0950697
ENSPMAG00000002284	egfra	63.4856	-5.20848	1.77997	-2.92617	0.00343164	0.187635	30.4461	130.999	14.3407	280.962	3.56486	0.0950697	4.39253	0.0950697	0.724706	0.0950697	0.0950697	0.0950697	0.0950697	954.48	10.2133	159.846	0.608968	45.6573	0.922788	0.827834	6.34341
ENSPMAG00000003753	FKBP10 (1 of 2)	54.4614	8.62348	2.94594	2.92724	0.00341984	0.187635	214.677	34.154	0.0950697	0.86704	0.0950697	1034.27	0.0950697	0.0950697	0.0950697	0.0950697	0.0950697	1110.96	0.0950697	0.0950697	0.0950697	306.626	0.0950697	0.0950697	0.0950697	0.0950697	0.0950697
ENSPMAG00000005821	wdr24	19.7281	7.23804	2.47016	2.93019	0.00338753	0.187635	37.3427	20.4457	14.3407	36.9618	0.0950697	0.0950697	0.0950697	0.0950697	39.5767	281.977	0.0950697	0.0950697	0.0950697	0.0950697	0.0950697	183.021	0.0950697	0.0950697	0.0950697	0.324434	0.0950697
ENSPMAG00000008206	safb	232.69	4.70734	1.60811	2.92725	0.00341975	0.187635	428.498	56.6832	2.46893	209.137	0.0950697	2770.04	862.101	115.568	95.9218	21.6456	205.466	2.53493	0.0950697	0.0950697	10.2133	425.08	0.0950697	0.78078	59.7339	10.0806	3.97537
ENSPMAG00000006318	abca5	206.304	-8.03756	2.74991	-2.92285	0.00346842	0.188381	16.9236	433.806	0.0950697	4.312	0.0950697	0.0950697	164.163	0.0950697	0.0950697	0.0950697	0.0950697	0.0950697	0.0950697	3149.35	501.39	252.549	0.0950697	0.0950697	0.0950697	0.496232	0.0950697
ENSPMAG00000008362	try (10 of 13)	12.4797	6.44599	2.20725	2.92037	0.00349617	0.188631	23.8706	1701.92	0.0950697	35.9308	10.1099	184.847	0.0950697	0.893701	2.37449	1.61493	2.65004	0.0950697	0.0950697	15316.5	0.0950697	0.0950697	0.0950697	0.0950697	0.0950697	0.0950697	0.0950697
