# Supplementary material for: Transcriptomes of Injured Lamprey Axon Tips: Single-Cell RNA-Seq Suggests Differential Involvement of MAPK Signaling Pathways in Axon Retraction and Regeneration after Spinal Cord Injury
Source: Cells. 2022 Jul 27;11(15):2320. doi: 10.3390/cells11152320 (PMC9367414; doi:10.3390/cells11152320)
Supplement: Supplementary file 1 [file cells-11-02320-s001.zip › cells-1803217-supplementary/cells-1803217supplementary/cells-1803217-figures and tables/Table S3C.xlsx]

## Sheet: Sheet1
Gene	Gene_Name	baseMean	log2FoldChange	lfcSE	stat	pvalue	padj	AvgExp.Retract	AvgExp.Static	R.1	R.2	R.3	R.4	R.5	S.1	S.2	S.3	S.4	S.5	S.6	S.7	S.8	S.9
ENSPMAG00000007215	wdr48	152.821	-24.9908	2.83888	-8.80305	1.33142e-18	1.57374e-15	0.0459601	237.798	0.0459601	0.0459601	0.0459601	0.0459601	0.0459601	1655.19	238.813	0.0459601	17.8644	36.0831	0.955592	0.0459601	191.14	0.0459601
ENSPMAG00000009747	unknown	272.468	-25.7965	2.90985	-8.86522	7.63541e-19	1.57374e-15	0.0459601	423.915	0.0459601	0.0459601	0.0459601	0.0459601	0.0459601	0.0459601	2435.04	790.139	493.282	0.0459601	93.6071	2.69637	0.0459601	0.328682
ENSPMAG00000007379	ptpra	52.3927	26.8953	3.08831	8.70873	3.07298e-18	2.42151e-15	146.764	0.0459601	571.781	0.0459601	161.9	0.0459601	0.0459601	0.0459601	0.0459601	0.0459601	0.0459601	0.0459601	0.0459601	0.0459601	0.0459601	0.0459601
ENSPMAG00000009225	dnah9	48.5741	26.7941	3.08844	8.67561	4.11327e-18	2.43094e-15	136.072	0.0459601	612.135	68.0858	0.0459601	0.0459601	0.0459601	0.0459601	0.0459601	0.0459601	0.0459601	0.0459601	0.0459601	0.0459601	0.0459601	0.0459601
ENSPMAG00000006381	unknown	38.7938	26.4817	3.08887	8.57326	1.00599e-17	4.75631e-15	108.687	0.0459601	309.476	233.821	0.0459601	0.0459601	0.0459601	0.0459601	0.0459601	0.0459601	0.0459601	0.0459601	0.0459601	0.0459601	0.0459601	0.0459601
ENSPMAG00000002755	grm8a	57.5043	26.2971	3.08817	8.51542	1.65988e-17	6.53992e-15	161.076	0.0459601	53.8979	0.0459601	751.346	0.0459601	0.0459601	0.0459601	0.0459601	0.0459601	0.0459601	0.0459601	0.0459601	0.0459601	0.0459601	0.0459601
ENSPMAG00000002244	si:ch211-132g1.5	28.861	26.074	3.08961	8.43924	3.19404e-17	1.07867e-14	80.8752	0.0459601	161.51	0.0459601	0.0459601	0.0459601	242.728	0.0459601	0.0459601	0.0459601	0.0459601	0.0459601	0.0459601	0.0459601	0.0459601	0.0459601
ENSPMAG00000006888	gmppab	444.552	-26.4857	3.14641	-8.41774	3.83828e-17	1.13421e-14	0.0459601	691.596	0.0459601	0.0459601	0.0459601	0.0459601	0.0459601	0.0459601	4153.83	1607.43	428.857	0.0459601	0.0459601	33.4862	0.576871	0.0459601
ENSPMAG00000002694	morn5	35.9062	25.5342	3.08904	8.26606	1.38456e-16	3.63676e-14	100.602	0.0459601	94.2524	0.0459601	0.0459601	0.0459601	408.618	0.0459601	0.0459601	0.0459601	0.0459601	0.0459601	0.0459601	0.0459601	0.0459601	0.0459601
ENSPMAG00000000377	gabpb2a	72.4323	-23.9163	2.92265	-8.1831	2.76635e-16	6.53965e-14	0.0459601	112.748	0.0459601	0.0459601	0.0459601	0.0459601	0.0459601	1.92371	238.813	690.248	82.2903	0.0459601	0.374913	0.0459601	0.944757	0.0459601
ENSPMAG00000009219	sdc2	15.6738	25.2547	3.09201	8.16775	3.14194e-16	6.75231e-14	43.9509	0.0459601	20.2691	0.0459601	199.348	0.0459601	0.0459601	0.0459601	0.0459601	0.0459601	0.0459601	0.0459601	0.0459601	0.0459601	0.0459601	0.0459601
ENSPMAG00000004110	EFCAB6	235.952	-25.589	3.14671	-8.13198	4.22329e-16	8.31988e-14	0.0459601	367.107	0.0459601	0.0459601	0.0459601	0.0459601	0.0459601	0.0459601	2721.51	254.36	324.442	0.0459601	3.26617	0.0459601	0.203704	0.0459601
ENSPMAG00000003167	rock1 (1 of 2)	66.8937	-23.8461	2.94747	-8.09035	5.94914e-16	1.08183e-13	0.0459601	1165.11	0.0459601	0.0459601	0.0459601	0.0459601	0.0459601	0.0459601	9548.92	590.357	319.999	3.43933	0.0459601	14.7758	8.39809	0.0459601
ENSPMAG00000008091	MRPL42	42.599	-23.2173	2.87469	-8.07646	6.66765e-16	1.12588e-13	0.0459601	66.3362	0.0459601	0.0459601	0.0459601	0.0459601	0.0459601	447.317	0.0459601	0.0459601	0.0459601	0.646658	70.8056	71.2622	6.81004	0.0459601
ENSPMAG00000004965	col19a1	196.736	-25.3371	3.14684	-8.05162	8.17044e-16	1.28766e-13	0.0459601	306.099	0.0459601	0.0459601	0.0459601	0.0459601	0.0459601	0.0459601	1862.11	567.655	324.442	0.0459601	0.0459601	0.0459601	0.453724	0.0459601
ENSPMAG00000000549	siae (1 of 3)	157.792	-25.0361	3.14702	-7.95548	1.78434e-15	2.34343e-13	0.0459601	245.526	0.0459601	0.0459601	0.0459601	0.0459601	0.0459601	133.893	286.557	1611.97	175.597	0.0459601	1.53368	0.0459601	0.0459601	0.0459601
ENSPMAG00000000744	gclc (1 of 2)	202.245	-25.0409	3.14682	-7.95753	1.75504e-15	2.34343e-13	0.0459601	314.665	0.0459601	0.0459601	0.0459601	0.0459601	0.0459601	0.0459601	1814.37	917.273	100.063	0.0459601	0.0459601	0.0459601	0.0459601	0.0459601
ENSPMAG00000008997	raf1a	161.09	-25.0602	3.147	-7.96319	1.67666e-15	2.34343e-13	0.0459601	250.645	0.0459601	0.0459601	0.0459601	0.0459601	0.0459601	0.0459601	1480.16	0.0459601	773.201	0.0459601	0.0459601	0.0459601	2.16755	0.0459601
ENSPMAG00000004500	trak2	150.211	-24.9504	3.14707	-7.92812	2.22487e-15	2.73488e-13	0.0459601	233.728	0.0459601	0.0459601	0.0459601	0.0459601	0.0459601	0.0459601	1480.16	435.98	184.483	0.0459601	0.0459601	2.69637	0.0459601	0.0459601
ENSPMAG00000005972	unknown	147.629	-24.9352	3.14709	-7.92325	2.31377e-15	2.73488e-13	0.0459601	229.706	0.0459601	0.0459601	0.0459601	0.0459601	0.0459601	0.0459601	1193.7	731.113	142.273	0.0459601	0.0459601	0.0459601	0.0459601	0.0459601
ENSPMAG00000005318	wdr37	139.943	-24.8596	3.14715	-7.89908	2.80963e-15	3.16284e-13	0.0459601	217.755	0.0459601	0.0459601	0.0459601	0.0459601	0.0459601	0.0459601	1432.42	322.468	204.477	0.0459601	0.0459601	0.0459601	0.203704	0.0459601
ENSPMAG00000002402	sema3fa	131.704	-24.7906	3.1472	-7.87703	3.35243e-15	3.30215e-13	0.0459601	204.939	0.0459601	0.0459601	0.0459601	0.0459601	0.0459601	586.617	0.0459601	1130.68	126.722	0.0459601	0.0459601	0.0459601	0.203704	0.0459601
ENSPMAG00000007678	ulk4	98.9498	-23.0827	2.92935	-7.87979	3.27928e-15	3.30215e-13	0.0459601	153.997	0.0459601	0.0459601	0.0459601	0.0459601	0.0459601	0.0459601	143.324	817.382	422.192	0.0459601	2.40006	0.0459601	0.203704	0.328682
ENSPMAG00000008089	ptprk	147.162	-24.8223	3.14709	-7.88738	3.0859e-15	3.30215e-13	0.0459601	228.99	0.0459601	0.0459601	0.0459601	0.0459601	0.0459601	0.0459601	525.277	1226.03	280.011	0.0459601	28.9546	0.0459601	0.453724	0.0459601
ENSPMAG00000001385	znf646p	109.161	-24.505	3.14744	-7.7857	6.93296e-15	6.55581e-13	0.0459601	169.872	0.0459601	0.0459601	0.0459601	0.0459601	0.0459601	0.0459601	859.486	331.549	322.221	0.0459601	0.0459601	0.0459601	15.3609	0.0459601
ENSPMAG00000009141	VWA7 (2 of 2)	101.051	-24.3882	3.14756	-7.7483	9.31313e-15	8.46778e-13	0.0459601	157.246	0.0459601	0.0459601	0.0459601	0.0459601	0.0459601	0.0459601	1050.46	0.0459601	364.431	0.0459601	0.0459601	0.0459601	0.0459601	0.0459601
ENSPMAG00000003488	PDE1B	55.3927	-23.5791	3.05546	-7.71704	1.19062e-14	1.04245e-12	0.0459601	367.402	0.0459601	0.0459601	0.0459601	0.0459601	0.0459601	0.0459601	2530.53	708.41	28.9724	0.0459601	33.284	0.0459601	0.203704	5.07686
ENSPMAG00000009595	wdr66	89.6223	-24.2373	3.14773	-7.69994	1.36125e-14	1.14929e-12	0.0459601	139.474	0.0459601	0.0459601	0.0459601	0.0459601	0.0459601	0.0459601	191.068	499.547	564.373	0.0459601	0.0459601	0.0459601	0.0459601	0.0459601
ENSPMAG00000005346	il17ra1	86.6886	-24.2065	3.14777	-7.69004	1.47089e-14	1.19903e-12	0.0459601	134.915	0.0459601	0.0459601	0.0459601	0.0459601	0.0459601	559.124	0.0459601	576.736	57.8529	0.0459601	20.2957	0.0459601	0.0459601	0.0459601
ENSPMAG00000000786	unknown	84.3061	-24.1695	3.14782	-7.67817	1.61382e-14	1.27169e-12	0.0459601	131.209	0.0459601	0.0459601	0.0459601	0.0459601	0.0459601	0.0459601	0.0459601	195.333	671.009	0.0459601	312.387	0.0459601	1.92312	0.0459601
ENSPMAG00000007771	unknown	84.3973	-24.1465	3.14785	-7.6708	1.70932e-14	1.3035e-12	0.0459601	131.341	0.0459601	0.0459601	0.0459601	0.0459601	0.0459601	0.0459601	763.998	0.0459601	417.749	0.0459601	0.0459601	0.0459601	0.0459601	0.0459601
ENSPMAG00000000472	gfm2	79.5767	-24.0628	3.14796	-7.64395	2.10658e-14	1.50908e-12	0.0459601	123.847	0.0459601	0.0459601	0.0459601	0.0459601	0.0459601	0.0459601	811.742	0.0459601	302.227	0.0459601	0.374913	0.0459601	0.0459601	0.0459601
ENSPMAG00000001707	mto1	78.5321	-24.0688	3.14795	-7.64585	2.07562e-14	1.50908e-12	0.0459601	620.893	0.0459601	0.0459601	0.0459601	0.0459601	0.0459601	1.92371	4488.04	1012.62	82.2903	0.0459601	2.97748	0.0459601	0.0459601	0.0459601
ENSPMAG00000006138	unknown	76.7954	-24.0248	3.148	-7.63175	2.31586e-14	1.6102e-12	0.0459601	119.521	0.0459601	0.0459601	0.0459601	0.0459601	0.0459601	623.275	334.301	0.0459601	117.836	0.0459601	0.0459601	0.0459601	0.0459601	0.0459601
ENSPMAG00000006039	unknown	74.8757	-23.9958	3.14805	-7.62245	2.48911e-14	1.68122e-12	0.0459601	116.54	0.0459601	0.0459601	0.0459601	0.0459601	0.0459601	267.694	191.068	563.114	26.7508	0.0459601	0.0459601	0.0459601	0.0459601	0.0459601
ENSPMAG00000000960	tex10	78.2711	-23.916	3.14795	-7.59732	3.02321e-14	1.98524e-12	0.0459601	535.608	0.0459601	0.0459601	0.0459601	0.0459601	0.0459601	980.689	3724.13	113.604	0.0459601	0.0459601	1.53368	0.0459601	0.0459601	0.328682
ENSPMAG00000002206	zgc:162816	68.4846	-23.8287	3.14822	-7.56894	3.76274e-14	2.40409e-12	0.0459601	462.026	0.0459601	0.0459601	0.0459601	0.0459601	0.0459601	0.0459601	3198.95	890.03	66.7393	0.0459601	0.0459601	0.0459601	2.28976	0.0459601
ENSPMAG00000000920	exd1	64.8643	-23.8027	3.14833	-7.5604	4.01824e-14	2.49977e-12	0.0459601	440.47	0.0459601	0.0459601	0.0459601	0.0459601	0.0459601	0.0459601	3055.72	908.192	0.0459601	0.0459601	0.0459601	0.0459601	0.0459601	0.0459601
ENSPMAG00000004426	frmd3	61.534	-23.7284	3.14845	-7.53654	4.82615e-14	2.88535e-12	0.0459601	811.953	0.0459601	0.0459601	0.0459601	0.0459601	0.0459601	1.92371	6445.55	585.817	271.125	0.0459601	2.97748	0.0459601	0.0459601	0.0459601
ENSPMAG00000006585	unknown	61.5276	-23.7237	3.14846	-7.53503	4.88215e-14	2.88535e-12	0.0459601	95.776	0.0459601	0.0459601	0.0459601	0.0459601	0.0459601	0.0459601	95.5801	340.63	406.641	0.0459601	0.0459601	0.0459601	18.9034	0.0459601
ENSPMAG00000001729	pla2g4a	70.2543	-23.6411	3.14817	-7.5095	5.93558e-14	3.28303e-12	0.0459601	1101.37	0.0459601	0.0459601	0.0459601	0.0459601	0.0459601	0.0459601	8928.24	980.84	0.0459601	0.0459601	0.955592	0.0459601	0.0459601	2.03639
ENSPMAG00000008192	ap4b1	57.9361	-23.6433	3.1486	-7.50915	5.95144e-14	3.28303e-12	0.0459601	488.057	0.0459601	0.0459601	0.0459601	0.0459601	0.0459601	38.5826	3580.9	771.977	0.0459601	0.0459601	0.0459601	0.0459601	0.0459601	0.818905
ENSPMAG00000009016	mat2b	57.6909	-23.6411	3.1486	-7.50845	5.98327e-14	3.28303e-12	0.0459601	471.765	0.0459601	0.0459601	0.0459601	0.0459601	0.0459601	647.102	3437.67	0.0459601	157.824	0.0459601	0.0459601	0.0459601	2.77853	0.328682
ENSPMAG00000009490	zgc:85932	62.8476	-23.6309	3.1484	-7.50569	6.11054e-14	3.28303e-12	0.0459601	368.373	0.0459601	0.0459601	0.0459601	0.0459601	0.0459601	0.0459601	2435.04	0.0459601	879.837	0.0459601	0.0459601	0.0459601	0.0459601	0.203115
ENSPMAG00000002506	parvg	55.0952	-23.5764	3.14872	-7.48762	7.01342e-14	3.68438e-12	0.0459601	85.77	0.0459601	0.0459601	0.0459601	0.0459601	0.0459601	0.0459601	0.0459601	526.79	128.943	0.0459601	0.0459601	54.9202	61.0463	0.0459601
ENSPMAG00000004243	unknown	52.8418	-23.5198	3.14883	-7.46939	8.05703e-14	4.14061e-12	0.0459601	1010.61	0.0459601	0.0459601	0.0459601	0.0459601	0.0459601	0.0459601	8355.31	0.0459601	739.878	0.0459601	0.0459601	0.0459601	0.0459601	0.0459601
ENSPMAG00000004021	slc16a8	54.9047	-23.4717	3.14873	-7.45436	9.03085e-14	4.54233e-12	0.0459601	5114.51	0.0459601	0.0459601	0.0459601	0.0459601	0.0459601	0.0459601	45261.5	0.0459601	768.758	0.0459601	0.0459601	0.0459601	0.0459601	0.0459601
ENSPMAG00000001769	INPP1	50.9046	-23.4552	3.14894	-7.44862	9.43202e-14	4.64527e-12	0.0459601	79.2513	0.0459601	0.0459601	0.0459601	0.0459601	0.0459601	0.0459601	47.836	163.55	468.845	0.0459601	0.0459601	0.0459601	0.0459601	32.8007
ENSPMAG00000007358	RBMS2 (3 of 3)	50.0347	-23.4382	3.14898	-7.44311	9.83388e-14	4.74435e-12	0.0459601	252.955	0.0459601	0.0459601	0.0459601	0.0459601	0.0459601	0.0459601	1575.65	653.924	46.745	0.0459601	0.0459601	0.0459601	0.0459601	0.0459601
ENSPMAG00000007029	srp72 (1 of 2)	47.2696	-23.3647	3.14914	-7.41939	1.1766e-13	5.56295e-12	0.0459601	73.5969	0.0459601	0.0459601	0.0459601	0.0459601	0.0459601	0.0459601	0.0459601	195.333	0.0459601	0.0459601	280.06	111.288	75.4604	0.0459601
ENSPMAG00000003790	hivep3b	120.156	-23.3247	3.14731	-7.41099	1.25359e-13	5.69902e-12	0.0459601	499.97	0.0459601	0.0459601	0.0459601	0.0459601	0.0459601	0.0459601	2817	1643.75	37.8587	0.0459601	0.374913	0.56184	0.0459601	0.0459601
ENSPMAG00000006559	BSPRY (34 of 51)	46.7246	-23.3459	3.14918	-7.41331	1.23187e-13	5.69902e-12	0.0459601	204.311	0.0459601	0.0459601	0.0459601	0.0459601	0.0459601	0.0459601	0.0459601	635.762	1184.19	0.0459601	0.0459601	18.5653	0.0459601	0.0459601
ENSPMAG00000000178	AGR3	45.682	-23.3091	3.14925	-7.40147	1.3468e-13	6.00725e-12	0.0459601	462.144	0.0459601	0.0459601	0.0459601	0.0459601	0.0459601	3533.91	0.0459601	472.304	0.0459601	0.0459601	3.55485	149.301	0.0459601	0.0459601
ENSPMAG00000007413	disc1	68.8849	-23.2859	3.14823	-7.39651	1.39806e-13	6.12042e-12	0.0459601	107.216	0.0459601	0.0459601	0.0459601	0.0459601	0.0459601	0.0459601	429.789	381.494	153.381	0.0459601	0.0459601	0.0459601	0.0459601	0.0459601
ENSPMAG00000001224	ntpcr	110.389	-23.2691	3.14742	-7.39309	1.43456e-13	6.16598e-12	0.0459601	695.383	0.0459601	0.0459601	0.0459601	0.0459601	0.0459601	4754.61	238.813	199.874	0.0459601	0.0459601	0.0459601	0.322204	0.0459601	1064.65
ENSPMAG00000007312	traf2b	43.9069	-23.2589	3.14936	-7.38528	1.52136e-13	6.42231e-12	0.0459601	68.3659	0.0459601	0.0459601	0.0459601	0.0459601	0.0459601	0.0459601	0.0459601	0.0459601	211.142	0.0459601	354.815	1.98557	47.1209	0.0459601
ENSPMAG00000008666	SCAMP5 (2 of 2)	92.3101	-23.1033	3.14767	-7.33981	2.13899e-13	8.87117e-12	0.0459601	143.655	0.0459601	0.0459601	0.0459601	0.0459601	0.0459601	571.954	0.0459601	653.924	66.7393	0.0459601	0.0459601	0.0459601	0.0459601	0.0459601
ENSPMAG00000010396	gcnt3 (2 of 2)	49.2601	-23.058	3.14902	-7.32228	2.438e-13	9.93694e-12	0.0459601	585.963	0.0459601	0.0459601	0.0459601	0.0459601	0.0459601	0.0459601	4583.53	349.711	339.994	0.0459601	0.0459601	0.0459601	0.0459601	0.203115
ENSPMAG00000009604	ric8a	37.4235	-23.0385	3.14991	-7.31402	2.59264e-13	1.03881e-11	0.0459601	58.2757	0.0459601	0.0459601	0.0459601	0.0459601	0.0459601	0.0459601	0.0459601	45.4969	417.749	0.0459601	0.0459601	60.9597	0.0459601	0.0459601
ENSPMAG00000006389	ctnnal1	36.4981	-23.0002	3.15001	-7.30162	2.84327e-13	1.12025e-11	0.0459601	56.8361	0.0459601	0.0459601	0.0459601	0.0459601	0.0459601	27.5852	0.0459601	272.522	211.142	0.0459601	0.0459601	0.0459601	0.0459601	0.0459601
ENSPMAG00000002266	DNAJA4	35.2255	-22.9601	3.15013	-7.28861	3.13162e-13	1.21363e-11	0.0459601	375.816	0.0459601	0.0459601	0.0459601	0.0459601	0.0459601	2896.06	0.0459601	0.0459601	0.0459601	0.0459601	0.0459601	75.0516	0.0459601	410.958
ENSPMAG00000007016	tmod1	35.2093	-22.9329	3.15015	-7.27992	3.34024e-13	1.2736e-11	0.0459601	54.8364	0.0459601	0.0459601	0.0459601	0.0459601	0.0459601	0.0459601	47.836	0.0459601	0.0459601	0.0459601	382.812	0.0459601	19.5142	43.1362
ENSPMAG00000003080	unknown	33.0289	-22.869	3.15039	-7.25909	3.89709e-13	1.46233e-11	0.0459601	51.4396	0.0459601	0.0459601	0.0459601	0.0459601	0.0459601	0.0459601	0.0459601	0.0459601	222.25	0.0459601	213.099	0.0459601	27.332	0.0459601
ENSPMAG00000000111	WARS	32.6579	-22.8517	3.15044	-7.25349	4.06154e-13	1.50023e-11	0.0459601	143.696	0.0459601	0.0459601	0.0459601	0.0459601	0.0459601	0.0459601	0.0459601	840.085	382.204	0.0459601	2.97748	0.0459601	67.7648	0.0459601
ENSPMAG00000006070	KIAA0556 (2 of 2)	32.2408	-22.8327	3.1505	-7.24732	4.25113e-13	1.5461e-11	0.0459601	101.535	0.0459601	0.0459601	0.0459601	0.0459601	0.0459601	463.813	0.0459601	36.4159	413.306	0.0459601	0.0459601	0.0459601	0.0459601	0.0459601
ENSPMAG00000002211	unknown	30.6561	-22.7644	3.15071	-7.22515	5.00565e-13	1.76617e-11	0.0459601	237.816	0.0459601	0.0459601	0.0459601	0.0459601	0.0459601	428.988	0.0459601	0.0459601	1710.71	0.0459601	0.374913	0.0459601	0.0459601	0.0459601
ENSPMAG00000009515	sqrdl (3 of 3)	30.8341	-22.7703	3.15069	-7.22708	4.93497e-13	1.76617e-11	0.0459601	578.521	0.0459601	0.0459601	0.0459601	0.0459601	0.0459601	395.996	4774.5	0.0459601	17.8644	0.0459601	0.0459601	18.0916	0.0459601	0.0459601
ENSPMAG00000000212	unknown	30.4098	-22.7512	3.15075	-7.22087	5.16545e-13	1.79576e-11	0.0459601	307.315	0.0459601	0.0459601	0.0459601	0.0459601	0.0459601	0.0459601	2339.55	4.63197	406.641	0.0459601	0.0459601	0.442405	14.3837	0.0459601
ENSPMAG00000006590	MLKL	27.2842	-22.5983	3.15125	-7.1712	7.4341e-13	2.54699e-11	0.0459601	42.5034	0.0459601	0.0459601	0.0459601	0.0459601	0.0459601	0.0459601	0.0459601	0.0459601	295.562	0.0459601	55.2197	31.4731	0.0459601	0.0459601
ENSPMAG00000002711	zgc:110224	26.8171	-22.5807	3.15133	-7.16545	7.75324e-13	2.61838e-11	0.0459601	169.099	0.0459601	0.0459601	0.0459601	0.0459601	0.0459601	0.0459601	1145.95	36.4159	0.0459601	0.0459601	337.497	0.0459601	1.80089	0.0459601
ENSPMAG00000005107	rtdr1	104.66	-22.4572	3.14749	-7.13497	9.68054e-13	3.22321e-11	0.0459601	2725.14	0.0459601	0.0459601	0.0459601	0.0459601	0.0459601	0.0459601	23060.5	1453.05	8.978	0.0459601	0.0459601	0.918559	2.65634	0.0459601
ENSPMAG00000006540	unknown	24.8037	-22.4691	3.15174	-7.12911	1.01018e-12	3.31677e-11	0.0459601	547.925	0.0459601	0.0459601	0.0459601	0.0459601	0.0459601	0.0459601	4583.53	54.5779	286.676	0.0459601	6.15275	0.0459601	0.0459601	0.203115
ENSPMAG00000002715	hint2	24.3336	-22.4484	3.15182	-7.12236	1.06092e-12	3.43564e-11	0.0459601	37.9185	0.0459601	0.0459601	0.0459601	0.0459601	0.0459601	0.0459601	0.0459601	0.0459601	2.31259	17.6689	166.053	0.0459601	0.0459601	155.003
ENSPMAG00000002782	cul2	23.7678	-22.4065	3.15197	-7.10872	1.17127e-12	3.67878e-11	0.0459601	928.261	0.0459601	0.0459601	0.0459601	0.0459601	0.0459601	23.9194	8021.1	0.0459601	308.891	0.0459601	0.0459601	0.0459601	0.203704	0.0459601
ENSPMAG00000003987	fam120b	23.9608	-22.4024	3.15199	-7.10738	1.18269e-12	3.67878e-11	0.0459601	37.3336	0.0459601	0.0459601	0.0459601	0.0459601	0.0459601	256.697	47.836	0.0459601	31.194	0.0459601	0.0459601	0.0459601	0.0459601	0.0459601
ENSPMAG00000004968	wdr26b (2 of 2)	23.7101	-22.4066	3.15199	-7.10873	1.17118e-12	3.67878e-11	0.0459601	180.18	0.0459601	0.0459601	0.0459601	0.0459601	0.0459601	0.0459601	1289.18	31.8754	300.005	0.0459601	0.0459601	0.0459601	0.329822	0.0459601
ENSPMAG00000006221	psmd6	49.9263	-22.3533	3.14898	-7.09859	1.26034e-12	3.8694e-11	0.0459601	77.7295	0.0459601	0.0459601	0.0459601	0.0459601	0.0459601	0.0459601	0.0459601	0.0459601	122.279	0.0459601	284.967	175.708	116.382	0.0459601
ENSPMAG00000000037	PCYOX1L	23.5216	-22.3551	3.15202	-7.0923	1.31899e-12	3.99754e-11	0.0459601	36.6504	0.0459601	0.0459601	0.0459601	0.0459601	0.0459601	0.0459601	0.0459601	0.0459601	162.267	0.0459601	113.811	53.4992	0.0459601	0.0459601
ENSPMAG00000005810	dph6	22.2157	-22.3213	3.15233	-7.08088	1.43244e-12	4.28645e-11	0.0459601	34.6191	0.0459601	0.0459601	0.0459601	0.0459601	0.0459601	0.0459601	0.0459601	0.0459601	17.8644	0.0459601	157.394	136.038	0.0459601	0.0459601
ENSPMAG00000008701	abcf1 (3 of 3)	21.9388	-22.2915	3.15242	-7.07123	1.53567e-12	4.53792e-11	0.0459601	34.1883	0.0459601	0.0459601	0.0459601	0.0459601	0.0459601	0.0459601	0.0459601	0.0459601	182.261	0.0459601	0.0459601	42.3677	82.7896	0.0459601
ENSPMAG00000000450	si:ch211-132b12.8	20.6239	-22.2133	3.1528	-7.04558	1.84686e-12	5.3901e-11	0.0459601	461.84	0.0459601	0.0459601	0.0459601	0.0459601	0.0459601	0.0459601	3867.37	0.0459601	246.687	0.0459601	42.2315	0.0459601	0.0459601	0.0459601
ENSPMAG00000004145	wdr21	46.8243	-22.1403	3.14918	-7.03051	2.05774e-12	5.9323e-11	0.0459601	412.418	0.0459601	0.0459601	0.0459601	0.0459601	0.0459601	0.0459601	3055.72	631.222	17.8644	0.0459601	6.73003	0.0459601	0.0459601	0.0459601
ENSPMAG00000002057	dsc2l	19.6658	-22.152	3.15309	-7.02548	2.13328e-12	6.076e-11	0.0459601	30.6525	0.0459601	0.0459601	0.0459601	0.0459601	0.0459601	0.0459601	0.0459601	18.2538	95.6198	0.0459601	161.723	0.0459601	0.0459601	0.0459601
ENSPMAG00000003473	unknown	46.2647	-21.9977	3.14921	-6.98515	2.84547e-12	8.00796e-11	0.0459601	236.491	0.0459601	0.0459601	0.0459601	0.0459601	0.0459601	3.75714	1480.16	599.438	37.8587	0.0459601	7.01867	0.0459601	0.0459601	0.0459601
ENSPMAG00000007966	gpatch11	17.7253	-22.0118	3.15377	-6.9795	2.96228e-12	8.23863e-11	0.0459601	96.7506	0.0459601	0.0459601	0.0459601	0.0459601	0.0459601	0.0459601	0.0459601	622.141	0.0459601	0.0459601	220.892	27.4468	0.0459601	0.0459601
ENSPMAG00000001042	unknown	17.6525	-21.9848	3.15381	-6.97085	3.15039e-12	8.65992e-11	0.0459601	27.5207	0.0459601	0.0459601	0.0459601	0.0459601	0.0459601	0.0459601	0.0459601	27.3349	44.5235	0.0459601	0.0459601	0.0459601	0.0459601	175.552
ENSPMAG00000009308	nfixa	17.0093	-21.9482	3.15406	-6.95869	3.4344e-12	9.33209e-11	0.0459601	26.5201	0.0459601	0.0459601	0.0459601	0.0459601	0.0459601	0.0459601	0.0459601	0.0459601	0.0459601	0.0459601	50.6017	27.4468	160.357	0.0459601
ENSPMAG00000007196	unknown	33.1822	-21.8767	3.15038	-6.94414	3.8076e-12	1.02286e-10	0.0459601	200.225	0.0459601	0.0459601	0.0459601	0.0459601	0.0459601	0.0459601	1336.93	0.0459601	426.635	12.6468	11.9255	13.71	0.0459601	0.0459601
ENSPMAG00000001289	dennd5a (1 of 2)	17.0515	-21.7744	3.15499	-6.90155	5.14368e-12	1.21597e-10	0.0459601	26.5756	0.0459601	0.0459601	0.0459601	0.0459601	0.0459601	0.0459601	238.813	0.0459601	0.0459601	0.0459601	0.0459601	0.0459601	0.0459601	0.0459601
ENSPMAG00000002285	calcr	17.0515	-21.7744	3.15499	-6.90155	5.14368e-12	1.21597e-10	0.0459601	26.5756	0.0459601	0.0459601	0.0459601	0.0459601	0.0459601	0.0459601	238.813	0.0459601	0.0459601	0.0459601	0.0459601	0.0459601	0.0459601	0.0459601
ENSPMAG00000002903	unknown	17.0515	-21.7744	3.15499	-6.90155	5.14368e-12	1.21597e-10	0.0459601	26.5756	0.0459601	0.0459601	0.0459601	0.0459601	0.0459601	0.0459601	238.813	0.0459601	0.0459601	0.0459601	0.0459601	0.0459601	0.0459601	0.0459601
ENSPMAG00000003294	si:ch211-212d10.2	17.0515	-21.7744	3.15499	-6.90155	5.14368e-12	1.21597e-10	0.0459601	26.5756	0.0459601	0.0459601	0.0459601	0.0459601	0.0459601	0.0459601	238.813	0.0459601	0.0459601	0.0459601	0.0459601	0.0459601	0.0459601	0.0459601
ENSPMAG00000003704	si:ch73-359p15.1	17.2102	-21.7857	3.15498	-6.90519	5.01376e-12	1.21597e-10	0.0459601	26.8274	0.0459601	0.0459601	0.0459601	0.0459601	0.0459601	0.0459601	238.813	0.0459601	2.31259	0.0459601	0.0459601	0.0459601	0.0459601	0.0459601
ENSPMAG00000004459	faima	17.0515	-21.7744	3.15499	-6.90155	5.14368e-12	1.21597e-10	0.0459601	26.5756	0.0459601	0.0459601	0.0459601	0.0459601	0.0459601	0.0459601	238.813	0.0459601	0.0459601	0.0459601	0.0459601	0.0459601	0.0459601	0.0459601
ENSPMAG00000005367	mb (7 of 13)	17.0515	-21.7744	3.15499	-6.90155	5.14368e-12	1.21597e-10	0.0459601	26.5756	0.0459601	0.0459601	0.0459601	0.0459601	0.0459601	0.0459601	238.813	0.0459601	0.0459601	0.0459601	0.0459601	0.0459601	0.0459601	0.0459601
ENSPMAG00000005756	prdm8b	17.0515	-21.7744	3.15499	-6.90155	5.14368e-12	1.21597e-10	0.0459601	26.5756	0.0459601	0.0459601	0.0459601	0.0459601	0.0459601	0.0459601	238.813	0.0459601	0.0459601	0.0459601	0.0459601	0.0459601	0.0459601	0.0459601
ENSPMAG00000006567	gnat2	17.2102	-21.7857	3.15498	-6.90519	5.01376e-12	1.21597e-10	0.0459601	26.8274	0.0459601	0.0459601	0.0459601	0.0459601	0.0459601	0.0459601	238.813	0.0459601	2.31259	0.0459601	0.0459601	0.0459601	0.0459601	0.0459601
ENSPMAG00000008501	unknown	17.0515	-21.7744	3.15499	-6.90155	5.14368e-12	1.21597e-10	0.0459601	26.5756	0.0459601	0.0459601	0.0459601	0.0459601	0.0459601	0.0459601	238.813	0.0459601	0.0459601	0.0459601	0.0459601	0.0459601	0.0459601	0.0459601
ENSPMAG00000009825	CPQ (2 of 2)	17.0515	-21.7744	3.15499	-6.90155	5.14368e-12	1.21597e-10	0.0459601	26.5756	0.0459601	0.0459601	0.0459601	0.0459601	0.0459601	0.0459601	238.813	0.0459601	0.0459601	0.0459601	0.0459601	0.0459601	0.0459601	0.0459601
ENSPMAG00000010259	ST8SIA1	17.1212	-21.7815	3.15499	-6.90383	5.06204e-12	1.21597e-10	0.0459601	48.0817	0.0459601	0.0459601	0.0459601	0.0459601	0.0459601	192.545	238.813	0.0459601	0.0459601	0.0459601	0.0459601	0.0459601	0.944757	0.203115
ENSPMAG00000004848	vwa8	33.5894	-21.7223	3.15038	-6.89513	5.38166e-12	1.25963e-10	0.0459601	175.923	0.0459601	0.0459601	0.0459601	0.0459601	0.0459601	0.0459601	95.5801	1121.6	364.431	0.0459601	0.0459601	0.0459601	1.31184	0.203115
ENSPMAG00000001305	MRPL2	32.6165	-21.5172	3.15044	-6.82989	8.49812e-12	1.95044e-10	0.0459601	183.486	0.0459601	0.0459601	0.0459601	0.0459601	0.0459601	0.0459601	0.0459601	1203.32	108.949	0.0459601	338.074	0.799798	0.0459601	0.0459601
ENSPMAG00000007549	BMPR2 (3 of 3)	12.679	-21.5521	3.15528	-6.83047	8.4637e-12	1.95044e-10	0.0459601	1669.6	0.0459601	0.0459601	0.0459601	0.0459601	0.0459601	0.0459601	14848.5	0.0459601	0.0459601	0.0459601	177.598	0.0459601	0.0459601	0.0459601
ENSPMAG00000004443	GON4L	27.4451	-21.4463	3.15122	-6.8057	1.00558e-11	2.28575e-10	0.0459601	42.7586	0.0459601	0.0459601	0.0459601	0.0459601	0.0459601	258.53	0.0459601	0.0459601	75.6256	0.0459601	1.24473	0.0459601	49.1975	0.0459601
ENSPMAG00000002494	COL21A1 (2 of 2)	13.6412	-21.3798	3.15548	-6.77545	1.2402e-11	2.54942e-10	0.0459601	21.2707	0.0459601	0.0459601	0.0459601	0.0459601	0.0459601	0.0459601	191.068	0.0459601	0.0459601	0.0459601	0.0459601	0.0459601	0.0459601	0.0459601
ENSPMAG00000003540	bfsp2	13.6499	-21.3985	3.15548	-6.78139	1.19024e-11	2.54942e-10	0.0459601	21.2882	0.0459601	0.0459601	0.0459601	0.0459601	0.0459601	0.0459601	191.068	0.0459601	0.0459601	0.0459601	0.0459601	0.0459601	0.203704	0.0459601
ENSPMAG00000003998	ATP2B2 (2 of 3)	13.6412	-21.3798	3.15548	-6.77545	1.2402e-11	2.54942e-10	0.0459601	21.2707	0.0459601	0.0459601	0.0459601	0.0459601	0.0459601	0.0459601	191.068	0.0459601	0.0459601	0.0459601	0.0459601	0.0459601	0.0459601	0.0459601
ENSPMAG00000005335	tectb	13.6412	-21.3798	3.15548	-6.77545	1.2402e-11	2.54942e-10	0.0459601	21.2707	0.0459601	0.0459601	0.0459601	0.0459601	0.0459601	0.0459601	191.068	0.0459601	0.0459601	0.0459601	0.0459601	0.0459601	0.0459601	0.0459601
ENSPMAG00000006752	unknown	13.6412	-21.3798	3.15548	-6.77545	1.2402e-11	2.54942e-10	0.0459601	21.2707	0.0459601	0.0459601	0.0459601	0.0459601	0.0459601	0.0459601	191.068	0.0459601	0.0459601	0.0459601	0.0459601	0.0459601	0.0459601	0.0459601
ENSPMAG00000006857	cyb561d2	13.6412	-21.3798	3.15548	-6.77545	1.2402e-11	2.54942e-10	0.0459601	21.2707	0.0459601	0.0459601	0.0459601	0.0459601	0.0459601	0.0459601	191.068	0.0459601	0.0459601	0.0459601	0.0459601	0.0459601	0.0459601	0.0459601
ENSPMAG00000008003	wisp2	13.6412	-21.3798	3.15548	-6.77545	1.2402e-11	2.54942e-10	0.0459601	21.2707	0.0459601	0.0459601	0.0459601	0.0459601	0.0459601	0.0459601	191.068	0.0459601	0.0459601	0.0459601	0.0459601	0.0459601	0.0459601	0.0459601
ENSPMAG00000008359	rnf144aa	13.6412	-21.3798	3.15548	-6.77545	1.2402e-11	2.54942e-10	0.0459601	21.2707	0.0459601	0.0459601	0.0459601	0.0459601	0.0459601	0.0459601	191.068	0.0459601	0.0459601	0.0459601	0.0459601	0.0459601	0.0459601	0.0459601
ENSPMAG00000010004	tmem203	11.5116	-21.4192	3.15548	-6.78793	1.13752e-11	2.54942e-10	0.0459601	930.411	0.0459601	0.0459601	0.0459601	0.0459601	0.0459601	0.0459601	8212.08	0.0459601	0.0459601	0.0459601	137.19	0.0459601	24.156	0.0459601
ENSPMAG00000010371	SOXE1	13.6412	-21.3798	3.15548	-6.77545	1.2402e-11	2.54942e-10	0.0459601	21.2707	0.0459601	0.0459601	0.0459601	0.0459601	0.0459601	0.0459601	191.068	0.0459601	0.0459601	0.0459601	0.0459601	0.0459601	0.0459601	0.0459601
ENSPMAG00000010739	SNORA57	13.6412	-21.3798	3.15548	-6.77545	1.2402e-11	2.54942e-10	0.0459601	21.2707	0.0459601	0.0459601	0.0459601	0.0459601	0.0459601	0.0459601	191.068	0.0459601	0.0459601	0.0459601	0.0459601	0.0459601	0.0459601	0.0459601
ENSPMAG00000006086	SGK3	23.3353	-21.1623	3.15207	-6.71377	1.89657e-11	3.86507e-10	0.0459601	258.34	0.0459601	0.0459601	0.0459601	0.0459601	0.0459601	0.0459601	0.0459601	1997.91	326.664	0.0459601	0.0459601	0.0459601	0.203704	0.0459601
ENSPMAG00000007026	C22orf39	24.4411	-20.9247	3.1518	-6.63896	3.15905e-11	6.3829e-10	0.0459601	38.0807	0.0459601	0.0459601	0.0459601	0.0459601	0.0459601	0.0459601	0.0459601	0.0459601	0.0459601	0.0459601	115.254	137.933	89.2637	0.0459601
ENSPMAG00000001218	pcmt (1 of 2)	18.924	-20.5906	3.15333	-6.52981	6.58527e-11	1.31929e-09	0.0459601	29.4987	0.0459601	0.0459601	0.0459601	0.0459601	0.0459601	0.0459601	0.0459601	0.0459601	0.0459601	0.0459601	146.137	45.4467	73.6281	0.0459601
ENSPMAG00000007539	prkcq	776.643	14.1568	3.07396	4.60539	4.11699e-06	8.17862e-05	2174.52	0.131843	2488.62	0.0459601	0.0459601	8383.84	0.0459601	0.0459601	0.0459601	0.0459601	0.0459601	0.0459601	0.0459601	0.0459601	0.0459601	0.818905
ENSPMAG00000008379	grb2a	197.685	-10.0322	2.25921	-4.44057	8.97192e-06	0.000176747	0.0459601	307.597	0.0459601	0.0459601	0.0459601	0.0459601	0.0459601	0.0459601	1862.11	149.928	66.7393	25.76	160.569	138.169	363.498	1.54969
ENSPMAG00000007488	stom	138.329	-9.5179	2.3852	-3.99039	6.59639e-05	0.00128875	0.0459601	215.26	0.0459601	0.0459601	0.0459601	0.0459601	0.0459601	0.0459601	334.301	0.0459601	344.437	63.7044	375.885	106.433	1.18952	711.296
ENSPMAG00000009697	DDX58	88.6696	-8.89993	2.25292	-3.9504	7.80221e-05	0.00151184	0.0459601	138.017	0.0459601	0.0459601	0.0459601	0.0459601	0.0459601	3.75714	0.0459601	376.954	568.816	2.32303	2.11131	12.5258	32.3403	243.28
ENSPMAG00000008573	zgc:100919	159.651	-9.71403	2.5325	-3.83574	0.000125185	0.002406	0.0459601	725.874	0.0459601	0.0459601	0.0459601	0.0459601	0.0459601	2085.92	4297.06	54.5779	20.086	12.3678	0.0459601	22.4732	31.4852	8.84645
ENSPMAG00000005376	cacna2d4b	192.714	-11.7711	3.14685	-3.74059	0.000183588	0.00350001	0.106691	299.81	0.0459601	0.0459601	0.0459601	0.0459601	0.349614	0.0459601	2148.58	231.658	317.778	0.0459601	0.0459601	0.0459601	0.0459601	0.0459601
ENSPMAG00000004240	obscn	128.052	-9.37494	2.55757	-3.66557	0.000246788	0.00466725	0.0459601	199.273	0.0459601	0.0459601	0.0459601	0.0459601	0.0459601	0.0459601	907.23	726.572	42.3019	0.0459601	84.6597	1.03724	29.4086	2.15804
ENSPMAG00000009320	psmc3	46.6198	-7.99141	2.18617	-3.65544	0.000256741	0.00481694	0.0459601	72.6014	0.0459601	0.0459601	0.0459601	0.0459601	0.0459601	207.209	0.0459601	0.0459601	60.0745	71.7954	20.2957	58.8281	215.814	19.3037
ENSPMAG00000002540	ABCC11	163.344	-9.72229	2.70067	-3.59995	0.000318275	0.00592442	0.0459601	254.167	0.0459601	0.0459601	0.0459601	0.0459601	0.0459601	0.0459601	763.998	1039.87	46.745	82.1185	0.0459601	45.0914	0.0459601	309.549
ENSPMAG00000005781	NUP160 (2 of 2)	110.918	-9.15893	2.54599	-3.59739	0.000321427	0.00593635	0.0459601	172.624	0.0459601	0.0459601	0.0459601	0.0459601	0.0459601	1.92371	1098.21	4.63197	2.31259	2.60213	392.048	0.0459601	51.6405	0.203115
ENSPMAG00000000061	kntc1	84.771	-8.7809	2.46516	-3.562	0.000368045	0.00674464	0.0459601	131.948	0.0459601	0.0459601	0.0459601	0.0459601	0.0459601	0.0459601	573.021	417.818	111.171	51.9863	17.4094	0.0459601	8.76456	7.26568
ENSPMAG00000000190	p4ha1b	125.221	-11.1508	3.14727	-3.54301	0.000395594	0.00719372	0.106691	194.82	0.0459601	0.0459601	0.0459601	0.0459601	0.349614	0.0459601	811.742	762.896	0.0459601	0.0459601	178.464	0.0459601	0.0459601	0.0459601
ENSPMAG00000005631	l3mbtl1a	90.627	-8.87983	2.52809	-3.51247	0.000443959	0.0080116	0.0459601	141.057	0.0459601	0.0459601	0.0459601	0.0459601	0.0459601	0.0459601	477.533	113.604	644.35	0.0459601	2.40006	5.06513	4.24463	22.2219
ENSPMAG00000003948	UTP20 (2 of 3)	118.287	-10.4525	2.98327	-3.50372	0.000458805	0.00821678	0.146847	184.02	0.0459601	0.0459601	0.550392	0.0459601	0.0459601	0.0459601	1002.72	381.494	271.125	0.0459601	0.0459601	0.0459601	0.329822	0.328682
ENSPMAG00000003683	cct4	55.1247	-7.59452	2.18574	-3.47457	0.000511671	0.00908095	0.139321	808.554	0.0459601	0.512763	0.0459601	0.0459601	0.0459601	6549.01	0.0459601	4.63197	35.6371	279.094	31.2636	178.787	198.469	0.0459601
ENSPMAG00000004127	DHX35	133.12	-9.41399	2.71065	-3.47297	0.000514741	0.00908095	0.0459601	207.154	0.0459601	0.0459601	0.0459601	0.0459601	0.0459601	0.0459601	1289.18	458.683	24.5292	0.646658	0.0459601	0.322204	90.7296	0.203115
ENSPMAG00000001264	myo1ea	191.21	-9.1915	2.64905	-3.46973	0.000520982	0.00912297	0.15996	297.456	0.0459601	0.0459601	0.0459601	0.0459601	0.615962	0.0459601	2053.09	199.874	384.425	0.0459601	0.0459601	17.8548	3.14508	18.5741
ENSPMAG00000007253	ttc21b	256.197	-10.7836	3.13373	-3.44112	0.000579313	0.0100698	0.212914	398.501	0.0459601	0.0459601	0.0459601	0.0459601	0.880728	0.0459601	2005.35	1194.24	386.647	0.0459601	0.0459601	0.0459601	0.0459601	0.0459601
ENSPMAG00000003137	tpm3 (2 of 4)	47.2639	-7.98382	2.33454	-3.41986	0.000626529	0.0108111	0.0459601	73.6032	0.0459601	0.0459601	0.0459601	0.0459601	0.0459601	113.731	0.0459601	404.197	62.2961	0.0459601	15.9663	21.8811	40.891	3.37433
ENSPMAG00000005967	arid4a	263.457	-7.92514	2.32093	-3.41464	0.000638653	0.0109404	1.11001	994.038	0.0459601	0.0459601	0.0459601	0.0459601	5.36623	18.4207	3294.44	5294.32	142.273	0.0459601	6.44139	8.38105	65.9325	116.093
ENSPMAG00000004149	bdh1	125.32	-9.32001	2.76896	-3.36589	0.000762975	0.0128696	0.0459601	195.018	0.0459601	0.0459601	0.0459601	0.0459601	0.0459601	0.0459601	1336.93	140.847	0.0459601	2.88121	0.955592	125.025	148.386	0.0459601
ENSPMAG00000009058	unknown	94.8505	-9.19267	2.73248	-3.36422	0.000767605	0.0128696	0.23966	524.171	0.0459601	0.0459601	1.01446	0.0459601	0.0459601	0.0459601	3389.92	1198.78	111.171	2.88121	0.955592	0.199766	13.5286	0.0459601
ENSPMAG00000009729	alas2	126.804	-9.3374	2.77274	-3.36757	0.000758342	0.0128696	0.0459601	197.327	0.0459601	0.0459601	0.0459601	0.0459601	0.0459601	207.209	1336.93	0.0459601	0.0459601	1.20618	10.7709	3.99924	215.692	0.0459601
ENSPMAG00000000362	txnl4b	59.8382	10.2951	3.07376	3.34935	0.000810001	0.0133905	167.446	0.142916	0.0459601	156.478	680.612	0.0459601	0.0459601	0.0459601	0.0459601	0.0459601	0.0459601	0.0459601	0.0459601	0.918559	0.0459601	0.0459601
ENSPMAG00000006615	calcoco1b	71.9907	-8.52065	2.54396	-3.34937	0.000809957	0.0133905	0.0459601	395.092	0.0459601	0.0459601	0.0459601	0.0459601	0.0459601	0.0459601	716.254	2570.02	242.244	0.0459601	1.82252	6.84154	2.53415	16.0206
ENSPMAG00000004349	fam160b1	119.4	10.1882	3.05798	3.33167	0.000863259	0.0141718	333.841	0.356798	1338.52	0.0459601	0.0459601	0.0459601	330.552	0.0459601	0.0459601	0.0459601	2.31259	0.0459601	0.0459601	0.0459601	0.576871	0.0459601
ENSPMAG00000000747	unknown	75.5593	10.0324	3.0644	3.27384	0.00106096	0.0172973	211.351	0.20591	995.503	0.0459601	61.1168	0.0459601	0.0459601	0.0459601	0.0459601	0.0459601	0.0459601	1.48551	0.0459601	0.0459601	0.0459601	0.0459601
ENSPMAG00000001812	LGALS7B	51.5141	-8.09753	2.47637	-3.26992	0.00107579	0.017419	0.0459601	80.2096	0.0459601	0.0459601	0.0459601	0.0459601	0.0459601	0.0459601	0.0459601	0.0459601	13.4212	9.57777	240.518	145.156	272.249	40.8259
ENSPMAG00000003899	RBM25 (1 of 2)	26.0828	-7.16413	2.20152	-3.25418	0.00113721	0.0182882	0.0459601	240.037	0.0459601	0.0459601	0.0459601	0.0459601	0.0459601	1805.49	0.0459601	18.2538	8.978	9.29876	80.3303	233.26	0.203704	4.46883
ENSPMAG00000001374	prrc1	206.599	9.89691	3.0499	3.245	0.00117452	0.0187606	577.629	0.56234	1049.31	0.0459601	1838.7	0.0459601	0.0459601	0.0459601	0.0459601	0.0459601	0.0459601	0.0459601	3.55485	0.0459601	0.0459601	1.18448
ENSPMAG00000001796	crim1 (1 of 2)	92.0873	-8.89705	2.78559	-3.19396	0.00140337	0.0222655	0.0459601	143.323	0.0459601	0.0459601	0.0459601	0.0459601	0.0459601	535.296	47.836	163.55	526.606	0.0459601	1.24473	0.0459601	15.2388	0.0459601
ENSPMAG00000001263	srgap3	23.8865	-7.02745	2.20992	-3.17996	0.00147295	0.0232136	0.0459601	37.2422	0.0459601	0.0459601	0.0459601	0.0459601	0.0459601	144.89	0.0459601	86.3614	53.4098	0.365137	0.374913	2.69637	35.0277	12.008
ENSPMAG00000006154	shmt2	39.7445	-7.72802	2.43421	-3.17476	0.00149962	0.0234776	0.0459601	61.9053	0.0459601	0.0459601	0.0459601	0.0459601	0.0459601	383.166	0.0459601	31.8754	6.75634	0.0459601	11.0596	40.473	83.5225	0.203115
ENSPMAG00000001890	cdc42bpb	103.529	-8.44831	2.67626	-3.15676	0.0015953	0.0248111	0.418387	2802.77	0.0459601	0.939596	1.01446	0.0459601	0.0459601	154.055	23776.7	1230.57	0.0459601	0.0459601	9.90504	0.0459601	0.822271	52.7421
ENSPMAG00000007795	ubxn1	77.4114	-8.64089	2.75785	-3.1332	0.00172913	0.0267168	0.0459601	120.494	0.0459601	0.0459601	0.0459601	0.0459601	0.0459601	12.922	191.068	708.41	146.716	18.5059	0.0459601	0.0459601	6.68788	0.0459601
ENSPMAG00000005385	ATP1B2	67.6384	-8.41908	2.7058	-3.11149	0.00186143	0.0284027	0.0459601	105.292	0.0459601	0.0459601	0.0459601	0.0459601	0.0459601	0.0459601	668.51	127.226	20.086	0.0459601	109.482	3.52549	18.6591	0.0459601
ENSPMAG00000006991	eif2s1a	108.013	-9.10913	2.9277	-3.11136	0.00186228	0.0284027	0.0459601	168.092	0.0459601	0.0459601	0.0459601	0.0459601	0.0459601	529.797	382.045	458.683	0.0459601	0.0459601	0.0459601	31.3547	110.763	0.0459601
ENSPMAG00000005081	ercc3	53.629	9.5216	3.0646	3.10696	0.0018902	0.0286438	149.957	0.200201	87.5266	0.0459601	662.12	0.0459601	0.0459601	0.0459601	0.0459601	0.0459601	0.0459601	0.0459601	0.0459601	0.0459601	1.43413	0.0459601
ENSPMAG00000008991	timeless	48.2267	-9.77425	3.14911	-3.10381	0.00191044	0.0287662	0.106691	75.0558	0.0459601	0.0459601	0.0459601	0.0459601	0.349614	0.0459601	143.324	331.549	200.034	0.365137	0.0459601	0.0459601	0.0459601	0.0459601
ENSPMAG00000000805	eif1ad	64.533	-6.86852	2.21576	-3.09985	0.00193618	0.0289692	0.424782	100.261	0.0459601	0.0459601	1.94007	0.0459601	0.0459601	38.5826	0.0459601	190.793	42.3019	45.5692	5.57546	209.34	370.094	0.0459601
ENSPMAG00000007560	slc35b3	79.6115	-8.6511	2.79427	-3.09602	0.00196136	0.0291614	0.0459601	123.917	0.0459601	0.0459601	0.0459601	0.0459601	0.0459601	0.0459601	859.486	218.036	4.53461	8.18272	20.873	3.99924	0.0459601	0.0459601
ENSPMAG00000000136	unknown	38.4903	-7.66559	2.48712	-3.08212	0.00205534	0.0303676	0.0459601	59.9548	0.0459601	0.0459601	0.0459601	0.0459601	0.0459601	0.0459601	47.836	27.3349	273.346	0.365137	1.82252	135.446	53.3507	0.0459601
ENSPMAG00000008576	c1qtnf5 (4 of 8)	30.9569	-7.35952	2.39591	-3.0717	0.00212844	0.0312524	0.0459601	48.2368	0.0459601	0.0459601	0.0459601	0.0459601	0.0459601	14.7549	47.836	81.8209	17.8644	0.0459601	0.0459601	148.827	120.413	2.52296
ENSPMAG00000005780	dpp9 (2 of 2)	48.0314	-7.98085	2.60034	-3.06915	0.00214667	0.0313255	0.0459601	74.7919	0.0459601	0.0459601	0.0459601	0.0459601	0.0459601	0.0459601	0.0459601	227.117	35.6371	45.2902	0.0459601	4.47298	1.43413	359.038
ENSPMAG00000005409	CEMIP	146.643	-9.52446	3.11661	-3.05603	0.00224291	0.032529	0.0459601	428.454	0.0459601	0.0459601	0.0459601	0.0459601	0.0459601	0.0459601	2053.09	1802.67	0.0459601	0.0459601	0.0459601	0.0459601	0.0459601	0.0459601
ENSPMAG00000008121	ptdss2 (2 of 2)	145.856	-9.51698	3.11662	-3.05362	0.00226095	0.0325908	0.0459601	398.993	0.0459601	0.0459601	0.0459601	0.0459601	0.0459601	0.0459601	2005.35	1548.4	22.3076	0.0459601	1.53368	0.0459601	13.1622	0.0459601
ENSPMAG00000003147	smc6	59.3333	-8.62093	2.82984	-3.04644	0.00231571	0.0329779	0.224687	612.159	0.0459601	0.939596	0.0459601	0.0459601	0.0459601	0.0459601	4679.02	667.546	4.53461	0.0459601	150.467	0.0459601	1.18952	6.53608
ENSPMAG00000009767	ube3a	34.0268	-7.41496	2.43384	-3.04662	0.00231433	0.0329779	0.0459601	53.012	0.0459601	0.0459601	0.0459601	0.0459601	0.0459601	0.0459601	286.557	40.9564	97.8414	1.48551	0.0459601	5.42042	41.7461	3.00948
ENSPMAG00000008511	unknown	49.0165	-8.00713	2.63491	-3.03886	0.00237474	0.033616	0.0459601	76.3242	0.0459601	0.0459601	0.0459601	0.0459601	0.0459601	0.0459601	0.0459601	18.2538	371.096	1.48551	252.064	39.8809	4.0003	0.0459601
ENSPMAG00000006141	wdhd1	43.4221	-8.71592	2.87236	-3.03441	0.00241004	0.0339127	0.15996	682.93	0.0459601	0.0459601	0.0459601	0.0459601	0.615962	287.856	5538.41	308.846	0.0459601	0.0459601	0.374913	0.199766	0.0459601	10.5488
ENSPMAG00000004613	lrrc9	74.746	-8.58917	2.83343	-3.03137	0.00243448	0.0340538	0.0459601	116.348	0.0459601	0.0459601	0.0459601	0.0459601	0.0459601	416.158	95.5801	517.709	15.6428	0.0459601	0.955592	0.0459601	0.944757	0.0459601
ENSPMAG00000003896	flot1a	31.075	-7.3764	2.44014	-3.02294	0.00250331	0.0348107	0.0459601	547.085	0.0459601	0.0459601	0.0459601	0.0459601	0.0459601	293.354	4488.04	0.0459601	4.53461	87.9776	0.374913	44.4993	4.48897	0.452029
ENSPMAG00000003866	med20	125.507	9.20801	3.05033	3.0187	0.00253865	0.0350958	350.608	4.9589	1614.27	138.629	0.0459601	0.0459601	0.0459601	0.0459601	0.0459601	0.0459601	0.0459601	0.0459601	0.0459601	44.2625	0.0459601	0.0459601
ENSPMAG00000004012	CTSA (2 of 2)	72.3192	-8.54497	2.84365	-3.00493	0.00265644	0.0365106	0.0459601	112.568	0.0459601	0.0459601	0.0459601	0.0459601	0.0459601	0.0459601	0.0459601	712.951	95.6198	0.0459601	110.925	21.8811	71.5515	0.0459601
ENSPMAG00000006131	NSMCE2	33.4812	-7.47511	2.50222	-2.98739	0.00281372	0.0384487	0.0459601	52.1582	0.0459601	0.0459601	0.0459601	0.0459601	0.0459601	0.0459601	0.0459601	140.847	0.0459601	34.1301	127.088	12.7627	153.761	0.696859
ENSPMAG00000007825	cdc73 (1 of 2)	129.965	-8.07592	2.70849	-2.98171	0.00286642	0.0389438	1.40024	354.442	6.81736	0.0459601	0.0459601	0.0459601	0.0459601	1389.42	1671.14	0.0459601	6.75634	12.6468	0.0459601	69.9596	39.9138	0.0459601
ENSPMAG00000008589	denr	99.2921	-6.39685	2.15055	-2.97452	0.00293445	0.0396402	1.26086	153.871	0.0459601	5.61605	0.550392	0.0459601	0.0459601	289.689	573.021	245.279	0.0459601	0.0459601	132.572	32.7757	19.5142	91.8954
ENSPMAG00000009496	tenc1b	70.3931	-8.48067	2.85622	-2.96919	0.00298584	0.0401052	0.0459601	109.575	0.0459601	0.0459601	0.0459601	0.0459601	0.0459601	0.0459601	477.533	440.521	64.5177	0.0459601	2.68878	0.0459601	0.576871	0.203115
ENSPMAG00000004137	rock1 (2 of 2)	51.15	-8.02222	2.70562	-2.96502	0.00302667	0.040424	0.0459601	79.643	0.0459601	0.0459601	0.0459601	0.0459601	0.0459601	0.0459601	334.301	304.306	28.9724	34.9671	0.0459601	0.0459601	13.1622	0.940833
ENSPMAG00000007396	chrm3a	59.8914	-8.26816	2.7902	-2.96328	0.00304377	0.040424	0.0459601	93.2406	0.0459601	0.0459601	0.0459601	0.0459601	0.0459601	379.5	143.324	295.225	17.8644	0.0459601	0.955592	0.0459601	0.0459601	2.15804
ENSPMAG00000002622	arhgef11	16.9833	-6.54322	2.21175	-2.95839	0.00309253	0.0408422	0.0459601	26.5045	0.0459601	0.0459601	0.0459601	0.0459601	0.0459601	177.882	0.0459601	22.7943	26.7508	0.926647	2.11131	1.39302	2.16755	4.46883
ENSPMAG00000007245	msnb	65.9183	-7.72421	2.61798	-2.95045	0.00317313	0.0415239	0.146847	102.564	0.0459601	0.0459601	0.550392	0.0459601	0.0459601	0.0459601	525.277	286.144	100.063	0.0459601	9.32777	0.0459601	1.06717	1.06268
ENSPMAG00000009626	strap	73.3802	-6.10791	2.07058	-2.94985	0.00317929	0.0415239	1.93675	113.188	6.81736	0.0459601	0.0459601	0.0459601	2.7285	0.0459601	0.0459601	90.9019	233.358	38.0362	555.699	66.9991	23.6674	9.94083
ENSPMAG00000008186	chid1	82.0155	-8.68855	2.95347	-2.94181	0.00326302	0.0423834	0.0459601	127.651	0.0459601	0.0459601	0.0459601	0.0459601	0.0459601	0.0459601	859.486	50.0374	33.4155	0.0459601	88.9891	0.0459601	116.748	0.0459601
ENSPMAG00000008889	N4BP2L1	58.3265	-8.19511	2.78805	-2.93937	0.00328883	0.0424852	0.0459601	90.8055	0.0459601	0.0459601	0.0459601	0.0459601	0.0459601	0.0459601	573.021	177.171	46.745	0.0459601	3.26617	0.0459601	16.7046	0.203115
ENSPMAG00000007326	dcaf17	218.515	7.66746	2.6114	2.93615	0.0033231	0.0426947	601.294	5.96662	13.5433	0.0459601	1635.28	1357.55	0.0459601	0.0459601	47.836	0.0459601	0.0459601	0.0459601	1.53368	3.52549	0.0459601	0.57462
ENSPMAG00000001564	mettl9	57.0554	-8.16948	2.78868	-2.92951	0.00339492	0.0433816	0.0459601	88.829	0.0459601	0.0459601	0.0459601	0.0459601	0.0459601	0.0459601	477.533	249.82	2.31259	0.0459601	0.955592	0.0459601	66.7875	1.91473
ENSPMAG00000003126	NAAA	51.4199	-8.00881	2.74312	-2.9196	0.0035048	0.0443067	0.0459601	80.0623	0.0459601	0.0459601	0.0459601	0.0459601	0.0459601	0.0459601	525.277	45.4969	0.0459601	136.245	2.11131	0.0459601	10.9634	0.328682
ENSPMAG00000006265	pop4	24.7672	-6.97746	2.38856	-2.92119	0.00348693	0.0443067	0.0459601	38.6077	0.0459601	0.0459601	0.0459601	0.0459601	0.0459601	0.0459601	143.324	0.0459601	44.5235	0.365137	3.55485	117.327	35.3941	2.88785
ENSPMAG00000002842	unknown	121.957	-9.07081	3.10985	-2.9168	0.00353647	0.0444692	0.318588	1133.9	0.0459601	0.0459601	0.0459601	0.0459601	1.4091	0.0459601	8498.55	1394.03	304.448	0.0459601	7.88459	0.0459601	0.0459601	0.0459601
ENSPMAG00000003151	apbb1ip	27.9342	-7.13375	2.45716	-2.90325	0.00369315	0.0461937	0.0459601	43.534	0.0459601	0.0459601	0.0459601	0.0459601	0.0459601	0.0459601	191.068	90.9019	55.6314	0.365137	1.24473	21.5258	0.0459601	30.9767
ENSPMAG00000007406	htr3a	55.2837	-9.09496	3.13898	-2.89742	0.00376241	0.0468123	0.15996	86.0045	0.0459601	0.0459601	0.0459601	0.0459601	0.615962	253.031	0.0459601	440.521	77.8472	0.0459601	0.0459601	0.0459601	2.41196	0.0459601
ENSPMAG00000004561	rims1b	103.278	-9.01101	3.11705	-2.89088	0.00384166	0.0475481	0.0459601	305.512	0.0459601	0.0459601	0.0459601	0.0459601	0.0459601	0.0459601	1432.42	1303.22	13.4212	0.0459601	0.0459601	0.0459601	0.0459601	0.328682
ENSPMAG00000004405	MTA1 (2 of 2)	43.0291	-6.07417	2.11014	-2.87856	0.00399492	0.0491874	0.538783	1111.82	0.0459601	0.0459601	1.94007	0.0459601	0.615962	45.9141	9405.68	295.225	53.4098	0.0459601	0.374913	148.827	42.1126	14.8047
ENSPMAG00000001945	unknown	292.271	-7.08963	2.46834	-2.87222	0.00407595	0.0499251	2.92746	453.134	0.0459601	10.7158	0.0459601	0.0459601	3.78366	0.0459601	2817	858.247	388.868	0.365137	5.28681	0.0459601	5.34411	3.00948
ENSPMAG00000005423	col27a1b	62.7243	-6.59127	2.30212	-2.86313	0.00419472	0.0511151	0.529704	2537.65	0.0459601	0.0459601	0.0459601	0.0459601	2.46468	0.0459601	21962.4	317.927	486.618	1.20618	15.389	12.9995	3.0229	39.2452
ENSPMAG00000000122	unknown	33.4337	-7.45798	2.60992	-2.85755	0.00426929	0.0512713	0.0459601	52.0844	0.0459601	0.0459601	0.0459601	0.0459601	0.0459601	227.37	0.0459601	163.55	48.9666	0.0459601	12.2141	1.03724	15.4831	0.0459601
ENSPMAG00000003205	si:ch211-223m11.2	95.8307	-8.90666	3.11716	-2.8573	0.00427261	0.0512713	0.0459601	149.131	0.0459601	0.0459601	0.0459601	0.0459601	0.0459601	0.0459601	1098.21	0.0459601	148.938	0.0459601	0.0459601	0.0459601	94.7606	0.0459601
ENSPMAG00000006198	unknown	96.4835	-8.91431	3.11715	-2.85976	0.00423957	0.0512713	0.0459601	150.147	0.0459601	0.0459601	0.0459601	0.0459601	0.0459601	0.0459601	1193.7	77.2804	80.0687	0.0459601	0.0459601	0.0459601	0.0459601	0.0459601
ENSPMAG00000009865	unknown	55.1668	-8.09474	2.83945	-2.85082	0.00436069	0.052064	0.0459601	85.8914	0.0459601	0.0459601	0.0459601	0.0459601	0.0459601	3.75714	716.254	31.8754	15.6428	0.0459601	3.55485	0.0459601	1.80089	0.0459601
ENSPMAG00000004441	UQCC2	20.3086	-6.78348	2.38405	-2.84536	0.00443618	0.0526991	0.0459601	297.64	0.0459601	0.0459601	0.0459601	0.0459601	0.0459601	2412.18	0.0459601	0.0459601	0.0459601	43.0582	61.2809	77.6569	81.2016	3.25272
ENSPMAG00000003551	MYO9B (1 of 2)	24.2567	-6.04316	2.12623	-2.84219	0.00448046	0.052959	0.224687	222.871	0.0459601	0.939596	0.0459601	0.0459601	0.0459601	0.0459601	0.0459601	1684.62	77.8472	31.8981	129.974	2.81482	76.9263	1.67138
ENSPMAG00000005969	wdr33	159.426	-7.21474	2.54211	-2.83809	0.00453843	0.0533774	1.11379	247.489	0.0459601	3.49101	1.94007	0.0459601	0.0459601	1.92371	1718.88	154.469	284.454	0.0459601	0.0459601	41.4204	0.0459601	26.113
ENSPMAG00000001386	paxip1 (1 of 2)	81.5906	-7.41254	2.6348	-2.81332	0.00490324	0.0557069	1.40024	126.248	6.81736	0.0459601	0.0459601	0.0459601	0.0459601	0.0459601	763.998	45.4969	13.4212	7.6247	0.0459601	25.5521	0.0459601	280.001
ENSPMAG00000002824	btaf1	76.9654	-7.54541	2.67811	-2.81743	0.0048409	0.0557069	0.564946	750.804	0.0459601	2.64089	0.0459601	0.0459601	0.0459601	0.0459601	5681.64	912.733	146.716	2.60213	8.17323	0.0459601	0.203704	5.07686
ENSPMAG00000002834	RWDD3	86.9149	-8.76445	3.11732	-2.81153	0.00493058	0.0557069	0.0459601	135.272	0.0459601	0.0459601	0.0459601	0.0459601	0.0459601	0.0459601	954.974	145.388	0.0459601	0.0459601	0.955592	0.0459601	1.43413	114.512
ENSPMAG00000003229	unknown	24.3128	-6.87615	2.44416	-2.81329	0.00490368	0.0557069	0.0459601	37.9014	0.0459601	0.0459601	0.0459601	0.0459601	0.0459601	27.5852	238.813	36.4159	13.4212	0.0459601	1.53368	5.89413	0.0459601	17.3582
ENSPMAG00000003387	tmem8c	87.6978	-8.77239	3.11731	-2.81409	0.00489156	0.0557069	0.0459601	343.839	0.0459601	0.0459601	0.0459601	0.0459601	0.0459601	0.0459601	1145.95	1870.78	73.404	0.0459601	0.374913	0.0459601	0.0459601	3.86079
ENSPMAG00000003443	dnase2	42.0276	-7.76323	2.76236	-2.81036	0.00494858	0.0557069	0.0459601	65.4523	0.0459601	0.0459601	0.0459601	0.0459601	0.0459601	0.0459601	47.836	358.792	177.818	0.0459601	0.0459601	1.63008	0.576871	2.27969
ENSPMAG00000004109	rassf8b	88.1358	-8.78625	3.11729	-2.81855	0.0048241	0.0557069	0.0459601	137.161	0.0459601	0.0459601	0.0459601	0.0459601	0.0459601	0.0459601	907.23	317.927	0.0459601	9.01975	0.0459601	0.0459601	0.0459601	0.0459601
ENSPMAG00000007103	unknown	285.068	-6.34144	2.24682	-2.82241	0.00476639	0.0557069	5.49198	440.51	13.5433	12.4156	0.0459601	0.0459601	1.4091	185.214	2100.83	177.171	1204.19	0.0459601	286.41	0.0459601	9.74181	0.940833
ENSPMAG00000007224	aktip	48.9382	-7.98669	2.83151	-2.82065	0.0047927	0.0557069	0.0459601	76.1976	0.0459601	0.0459601	0.0459601	0.0459601	0.0459601	494.972	0.0459601	63.6589	0.0459601	0.0459601	60.9922	59.8939	6.07708	0.0459601
ENSPMAG00000001111	unknown	34.9122	-7.51811	2.67901	-2.8063	0.00501137	0.0557737	0.0459601	3469.87	0.0459601	0.0459601	0.0459601	0.0459601	0.0459601	30759.7	0.0459601	0.0459601	160.046	0.365137	47.4268	0.0459601	261.011	0.203115
ENSPMAG00000007811	dpp7	85.5375	-8.74542	3.11734	-2.80541	0.0050253	0.0557737	0.0459601	133.125	0.0459601	0.0459601	0.0459601	0.0459601	0.0459601	0.0459601	811.742	9.17269	0.0459601	0.0459601	343.847	33.131	0.0459601	0.0459601
ENSPMAG00000008409	snx6 (2 of 3)	33.1736	-6.44985	2.29862	-2.80596	0.00501663	0.0557737	0.224687	51.5894	0.0459601	0.939596	0.0459601	0.0459601	0.0459601	143.057	47.836	31.8754	91.1766	0.0459601	0.0459601	73.749	76.3155	0.203115
ENSPMAG00000006144	prpf6	71.9177	-8.50857	3.0391	-2.7997	0.00511494	0.0565034	0.0459601	111.943	0.0459601	0.0459601	0.0459601	0.0459601	0.0459601	0.0459601	334.301	572.195	42.3019	0.0459601	56.9515	0.0459601	1.5564	0.0459601
ENSPMAG00000002396	unknown	26.3021	-5.84129	2.09409	-2.78941	0.00528039	0.057546	1.40024	40.2537	6.81736	0.0459601	0.0459601	0.0459601	0.0459601	0.0459601	191.068	45.4969	2.31259	4.27646	44.2518	43.1967	17.4376	14.1967
ENSPMAG00000007239	ncaph	75.5241	-8.06165	2.89021	-2.78929	0.00528235	0.057546	0.394886	117.364	0.0459601	1.79059	0.0459601	0.0459601	0.0459601	0.0459601	191.068	0.0459601	573.259	0.365137	290.451	0.0459601	0.944757	0.0459601
ENSPMAG00000007841	helz2	39.1541	-7.67067	2.74928	-2.79006	0.00526977	0.057546	0.0459601	60.9807	0.0459601	0.0459601	0.0459601	0.0459601	0.0459601	25.7523	0.0459601	254.36	231.136	0.0459601	37.0362	0.199766	0.203704	0.0459601
ENSPMAG00000006275	cul4a	82.58	-8.68323	3.11742	-2.78539	0.00534633	0.0579758	0.0459601	239.519	0.0459601	0.0459601	0.0459601	0.0459601	0.0459601	0.0459601	1098.21	1003.54	24.5292	0.0459601	0.0459601	28.631	0.576871	0.0459601
ENSPMAG00000004223	prkd3 (1 of 2)	22.6956	-6.91556	2.49225	-2.77482	0.00552324	0.0596207	0.0459601	35.3807	0.0459601	0.0459601	0.0459601	0.0459601	0.0459601	0.0459601	0.0459601	159.009	57.8529	46.4062	0.0459601	12.8811	1.5564	40.5827
ENSPMAG00000003312	aqr	51.9083	-6.78052	2.45431	-2.7627	0.00573251	0.0615984	1.40024	80.0798	6.81736	0.0459601	0.0459601	0.0459601	0.0459601	0.0459601	429.789	99.9829	17.8644	43.8952	0.666003	0.442405	127.986	0.0459601
ENSPMAG00000009669	NPAS3 (2 of 2)	60.7616	-8.02085	2.90812	-2.75809	0.00581406	0.062192	0.332252	94.4348	0.0459601	0.0459601	1.47742	0.0459601	0.0459601	0.0459601	143.324	603.979	95.6198	0.365137	6.44139	0.0459601	0.0459601	0.0459601
ENSPMAG00000001199	traip	158.08	-8.48866	3.08746	-2.7494	0.00597053	0.0628342	0.265771	527.866	0.0459601	0.0459601	0.0459601	0.0459601	1.14502	0.0459601	2196.32	2538.23	15.6428	0.365137	0.0459601	0.0459601	0.0459601	0.0459601
ENSPMAG00000002156	ireb2	211.174	-7.54606	2.74662	-2.7474	0.00600699	0.0628342	1.62785	327.694	0.0459601	0.512763	7.4886	0.0459601	0.0459601	960.527	0.0459601	1680.08	255.574	0.0459601	0.0459601	52.4334	0.453724	0.0459601
ENSPMAG00000002523	mibp2	110.635	7.93488	2.88232	2.75295	0.00590613	0.0628342	307.828	1.17993	215.316	0.0459601	1323.69	0.0459601	0.0459601	0.0459601	0.0459601	0.0459601	2.31259	0.0459601	0.0459601	6.84154	1.18952	0.0459601
ENSPMAG00000006582	sec31b	76.2324	-8.5711	3.11757	-2.74929	0.00597242	0.0628342	0.0459601	118.65	0.0459601	0.0459601	0.0459601	0.0459601	0.0459601	0.0459601	859.486	4.63197	202.256	0.0459601	1.24473	0.0459601	0.0459601	0.0459601
ENSPMAG00000009427	exosc7	50.466	-7.95824	2.89571	-2.74829	0.0059907	0.0628342	0.0459601	368.989	0.0459601	0.0459601	0.0459601	0.0459601	0.0459601	2615.63	668.51	0.0459601	4.53461	0.365137	0.374913	31.3547	0.0459601	0.0459601
ENSPMAG00000008242	ier3ip1	45.3706	-6.64764	2.42396	-2.74247	0.00609797	0.0635049	1.96702	69.5908	0.0459601	0.0459601	0.0459601	9.65128	0.0459601	0.0459601	0.0459601	0.0459601	2.31259	120.342	221.469	156.288	101.479	24.2891
ENSPMAG00000008141	MMEL1	74.5909	-8.53975	3.11761	-2.7392	0.00615887	0.0638578	0.0459601	116.096	0.0459601	0.0459601	0.0459601	0.0459601	0.0459601	0.0459601	811.742	227.117	4.53461	0.0459601	1.24473	0.0459601	0.0459601	0.0459601
ENSPMAG00000005280	cep128	45.6449	-7.11009	2.59856	-2.73616	0.00621607	0.0639684	0.15996	71.02	0.0459601	0.0459601	0.0459601	0.0459601	0.615962	0.0459601	286.557	77.2804	2.31259	0.0459601	217.14	0.0459601	55.5494	0.203115
ENSPMAG00000006102	flot2a	25.1219	-7.06079	2.58092	-2.73576	0.00622366	0.0639684	0.0459601	120.323	0.0459601	0.0459601	0.0459601	0.0459601	0.0459601	0.0459601	0.0459601	9.17269	6.75634	31.3401	736.092	9.6837	0.0459601	289.729
ENSPMAG00000004634	unknown	49.8739	-7.99187	2.93314	-2.72468	0.00643644	0.065544	0.0459601	77.6532	0.0459601	0.0459601	0.0459601	0.0459601	0.0459601	284.19	143.324	50.0374	186.705	0.0459601	34.4385	0.0459601	0.0459601	0.0459601
ENSPMAG00000008495	naga	40.698	-7.72133	2.83512	-2.72346	0.00646013	0.065544	0.0459601	63.3795	0.0459601	0.0459601	0.0459601	0.0459601	0.0459601	97.2351	0.0459601	36.4159	355.545	42.2212	0.0459601	38.8151	0.0459601	0.0459601
ENSPMAG00000009452	FLVCR2 (4 of 5)	52.8927	-8.0348	2.94946	-2.72416	0.00644655	0.065544	0.0459601	82.3487	0.0459601	0.0459601	0.0459601	0.0459601	0.0459601	0.0459601	620.766	0.0459601	71.1824	1.20618	0.0459601	0.0459601	42.8455	4.95526
ENSPMAG00000000090	slc24a3	71.0374	-8.46882	3.11771	-2.71636	0.00660039	0.0658506	0.0459601	110.573	0.0459601	0.0459601	0.0459601	0.0459601	0.0459601	1.92371	763.998	0.0459601	224.471	0.0459601	4.13219	0.0459601	0.0459601	0.452029
ENSPMAG00000007181	klhl10a	130.166	-8.40305	3.09114	-2.71844	0.00655915	0.0658506	0.529704	202.279	0.0459601	0.0459601	0.0459601	0.0459601	2.46468	0.0459601	1098.21	717.491	4.53461	0.0459601	0.0459601	0.0459601	0.0459601	0.0459601
ENSPMAG00000008223	tbc1d17	36.2836	-6.88843	2.53597	-2.71629	0.00660177	0.0658506	0.146847	56.4661	0.0459601	0.0459601	0.550392	0.0459601	0.0459601	45.9141	95.5801	140.847	217.807	0.0459601	0.0459601	6.84154	1.06717	0.0459601
ENSPMAG00000008308	nelfcd (2 of 2)	47.344	-6.70154	2.46681	-2.71669	0.00659389	0.0658506	1.40024	72.9755	6.81736	0.0459601	0.0459601	0.0459601	0.0459601	0.0459601	0.0459601	36.4159	251.13	4.83452	211.078	29.1047	124.077	0.0459601
ENSPMAG00000009303	PLBD2	25.8572	-7.04929	2.59816	-2.71318	0.006664	0.066192	0.0459601	40.2988	0.0459601	0.0459601	0.0459601	0.0459601	0.0459601	0.0459601	95.5801	104.523	117.836	0.0459601	14.2345	26.4995	3.87813	0.0459601
ENSPMAG00000008144	mon1a	70.0409	-8.44543	3.11774	-2.70883	0.00675213	0.0667868	0.0459601	109.023	0.0459601	0.0459601	0.0459601	0.0459601	0.0459601	0.0459601	811.742	22.7943	86.7335	0.0459601	59.5491	0.0459601	0.0459601	0.203115
ENSPMAG00000003968	unknown	69.2023	-8.43531	3.11776	-2.70557	0.00681871	0.0671455	0.0459601	107.709	0.0459601	0.0459601	0.0459601	0.0459601	0.0459601	0.0459601	620.766	281.603	66.7393	0.0459601	0.0459601	0.0459601	0.0459601	0.0459601
ENSPMAG00000009347	C1orf131	38.9415	-7.65923	2.83226	-2.70428	0.00684521	0.0671455	0.0459601	60.6471	0.0459601	0.0459601	0.0459601	0.0459601	0.0459601	0.0459601	0.0459601	4.63197	351.101	0.0459601	123.336	17.6179	48.9532	0.0459601
ENSPMAG00000004131	kif16ba	56.903	-8.1585	3.01931	-2.70211	0.00689007	0.0673063	0.0459601	88.5867	0.0459601	0.0459601	0.0459601	0.0459601	0.0459601	0.0459601	429.789	95.4424	175.597	0.0459601	0.374913	95.8935	0.0459601	0.0459601
ENSPMAG00000006179	eif2s2	43.8142	-4.81706	1.78419	-2.69985	0.00693701	0.0674859	1.7641	67.3025	0.0459601	6.04104	1.01446	0.0459601	1.67307	33.0839	191.068	22.7943	75.6256	8.46173	120.449	39.6441	114.549	0.0459601
ENSPMAG00000006128	mri1	39.062	-7.60757	2.82128	-2.69649	0.00700739	0.0678913	0.0459601	60.8344	0.0459601	0.0459601	0.0459601	0.0459601	0.0459601	0.0459601	334.301	0.0459601	0.0459601	100.812	0.0459601	41.0651	70.0857	1.06268
ENSPMAG00000000877	NPHP3-ACAD11	29.2743	8.24385	3.06108	2.69312	0.00707866	0.0683018	81.6658	0.254533	215.316	0.0459601	192.875	0.0459601	0.0459601	0.0459601	0.0459601	0.0459601	0.0459601	0.0459601	0.0459601	0.0459601	1.92312	0.0459601
ENSPMAG00000003134	RPS27L	2760.24	4.75118	1.76988	2.68446	0.00726472	0.0698122	7246.54	267.99	3019.95	445.877	699.105	32062.9	4.83872	430.821	0.0459601	0.0459601	339.994	203.205	506.633	330.128	384.264	216.773
ENSPMAG00000000921	unknown	66.3073	-8.36476	3.11786	-2.68285	0.0072998	0.0698653	0.0459601	103.201	0.0459601	0.0459601	0.0459601	0.0459601	0.0459601	0.0459601	763.998	0.0459601	164.489	0.0459601	0.0459601	0.0459601	0.0459601	0.0459601
ENSPMAG00000006403	unknown	19.0262	-6.4835	2.41941	-2.67978	0.007367	0.0702241	0.0459601	29.6772	0.0459601	0.0459601	0.0459601	0.0459601	0.0459601	12.922	191.068	13.7133	0.0459601	0.365137	0.0459601	3.05172	22.0794	23.8027
ENSPMAG00000000841	ston2 (1 of 2)	64.9571	-8.331	3.11792	-2.67198	0.00754058	0.0705152	0.0459601	101.101	0.0459601	0.0459601	0.0459601	0.0459601	0.0459601	0.0459601	811.742	0.0459601	97.8414	0.0459601	0.0459601	0.0459601	0.0459601	0.0459601
ENSPMAG00000003761	RBPMS	64.7446	-8.32605	3.11792	-2.67038	0.00757651	0.0705152	0.0459601	100.775	0.0459601	0.0459601	0.0459601	0.0459601	0.0459601	0.0459601	811.742	0.0459601	77.8472	17.1109	0.0459601	0.0459601	0.0459601	0.0459601
ENSPMAG00000007195	RANBP2	22.0182	-6.42775	2.40385	-2.67394	0.00749666	0.0705152	0.106691	34.2975	0.0459601	0.0459601	0.0459601	0.0459601	0.349614	77.0733	0.0459601	36.4159	137.83	0.0459601	1.24473	47.5782	8.39809	0.0459601
ENSPMAG00000007793	dyrk1ab	32.7556	-7.41661	2.77544	-2.67223	0.00753499	0.0705152	0.0459601	51.0246	0.0459601	0.0459601	0.0459601	0.0459601	0.0459601	0.0459601	0.0459601	27.3349	213.364	0.0459601	139.499	66.2885	12.5514	0.0459601
ENSPMAG00000008952	cdc23	13.1763	-6.18031	2.31256	-2.6725	0.00752891	0.0705152	0.0459601	20.5774	0.0459601	0.0459601	0.0459601	0.0459601	0.0459601	3.75714	0.0459601	63.6589	28.9724	0.0459601	0.374913	5.30199	37.5929	45.4465
ENSPMAG00000009065	alg6	134.905	-8.18123	3.06367	-2.6704	0.00757613	0.0705152	0.649961	209.592	0.0459601	3.06596	0.0459601	0.0459601	0.0459601	0.0459601	1336.93	27.3349	519.941	0.0459601	1.24473	0.0459601	0.0459601	0.696859
ENSPMAG00000001478	c1qbp	32.8887	-7.42252	2.789	-2.66135	0.00778276	0.0710176	0.0459601	459.714	0.0459601	0.0459601	0.0459601	0.0459601	0.0459601	0.0459601	3676.39	77.2804	0.0459601	103.323	0.0459601	234.918	45.0443	0.328682
ENSPMAG00000004376	hells	63.5527	-8.30526	3.11796	-2.66369	0.00772897	0.0710176	0.0459601	98.9259	0.0459601	0.0459601	0.0459601	0.0459601	0.0459601	0.0459601	668.51	122.685	97.8414	0.0459601	0.0459601	0.0459601	1.06717	0.0459601
ENSPMAG00000006593	nipsnap3	29.7216	-7.28131	2.73585	-2.66144	0.0077807	0.0710176	0.0459601	46.3051	0.0459601	0.0459601	0.0459601	0.0459601	0.0459601	0.0459601	0.0459601	99.9829	26.7508	83.7925	0.0459601	103.946	102.09	0.0459601
ENSPMAG00000007956	gmeb1	196.597	8.07954	3.03726	2.66014	0.00781073	0.0710176	547.047	1.99446	2535.7	199.399	0.0459601	0.0459601	0.0459601	0.0459601	0.0459601	0.0459601	15.6428	0.0459601	0.0459601	1.98557	0.0459601	0.0459601
ENSPMAG00000008537	TJP1 (2 of 2)	71.9639	-6.56163	2.46151	-2.66569	0.00768303	0.0710176	0.635229	111.702	0.0459601	0.0459601	0.0459601	0.0459601	2.9923	0.0459601	811.742	9.17269	137.83	0.0459601	20.873	17.6179	7.7873	0.203115
ENSPMAG00000009824	sec11a	28.3686	-6.02554	2.26497	-2.66032	0.00780662	0.0710176	1.40024	265.039	6.81736	0.0459601	0.0459601	0.0459601	0.0459601	2008.94	0.0459601	0.0459601	11.1996	85.1875	7.01867	221.063	51.5184	0.328682
ENSPMAG00000000697	SLC7A2 (2 of 2)	60.8464	-8.24192	3.11806	-2.64328	0.00821065	0.0716235	0.0459601	94.7112	0.0459601	0.0459601	0.0459601	0.0459601	0.0459601	0.0459601	620.766	213.495	17.8644	0.0459601	0.0459601	0.0459601	0.0459601	0.0459601
ENSPMAG00000000731	ADAP1 (1 of 2)	61.0504	-8.24489	3.11806	-2.64424	0.00818747	0.0716235	0.0459601	95.0286	0.0459601	0.0459601	0.0459601	0.0459601	0.0459601	179.715	668.51	0.0459601	6.75634	0.0459601	0.0459601	0.0459601	0.0459601	0.0459601
ENSPMAG00000000890	ripk1l	25.7733	-7.02405	2.6518	-2.64878	0.00807821	0.0716235	0.0459601	40.1673	0.0459601	0.0459601	0.0459601	0.0459601	0.0459601	0.0459601	143.324	40.9564	0.0459601	0.0459601	0.666003	65.6964	110.396	0.328682
ENSPMAG00000001771	plekhm2	38.0719	-7.61517	2.86841	-2.65484	0.00793457	0.0716235	0.0459601	59.2944	0.0459601	0.0459601	0.0459601	0.0459601	0.0459601	0.0459601	47.836	77.2804	251.13	0.0459601	0.0459601	21.1705	136.048	0.0459601
ENSPMAG00000002271	unknown	60.8012	-8.25697	3.11804	-2.64813	0.00809384	0.0716235	0.0459601	94.6456	0.0459601	0.0459601	0.0459601	0.0459601	0.0459601	0.0459601	334.301	472.304	44.5235	0.0459601	0.0459601	0.0459601	0.0459601	0.452029
ENSPMAG00000002943	lrpap1	1174.42	7.35325	2.77991	2.64514	0.00816569	0.0716235	3253.44	19.5254	0.0459601	0.0459601	1430.48	14836.6	0.0459601	0.0459601	0.0459601	0.0459601	0.0459601	0.365137	163.744	2.22253	7.42083	1.79306
ENSPMAG00000003257	unknown	36.0533	-7.54727	2.84421	-2.65356	0.0079648	0.0716235	0.0459601	363.844	0.0459601	0.0459601	0.0459601	0.0459601	0.0459601	353.84	2769.25	0.0459601	106.728	0.0459601	38.4793	3.99924	0.0459601	2.15804
ENSPMAG00000005231	unknown	61.7891	-8.26581	3.11802	-2.65098	0.00802586	0.0716235	0.0459601	96.1725	0.0459601	0.0459601	0.0459601	0.0459601	0.0459601	0.0459601	620.766	0.0459601	244.466	0.0459601	0.0459601	0.0459601	0.0459601	0.0459601
ENSPMAG00000005937	tecpr2	71.2503	-7.20026	2.72277	-2.64446	0.00818214	0.0716235	1.40024	110.161	6.81736	0.0459601	0.0459601	0.0459601	0.0459601	0.0459601	573.021	99.9829	264.46	0.0459601	53.1993	0.199766	0.0459601	0.452029
ENSPMAG00000006516	hspa9	43.4844	-6.29308	2.37887	-2.64541	0.00815927	0.0716235	0.424782	686.216	0.0459601	0.0459601	1.94007	0.0459601	0.0459601	5601.41	0.0459601	0.0459601	6.75634	39.7102	236.766	115.906	175.26	0.0459601
ENSPMAG00000009361	pma-mir-4548	19.5129	7.61282	2.875	2.64793	0.00809853	0.0716235	54.1613	0.355127	0.0459601	26.0145	244.654	0.0459601	0.0459601	0.0459601	0.0459601	0.0459601	2.31259	0.0459601	0.0459601	0.56184	0.0459601	0.0459601
ENSPMAG00000001121	SMIM4	60.7874	-8.23258	3.11808	-2.64027	0.00828393	0.0718956	0.0459601	94.6245	0.0459601	0.0459601	0.0459601	0.0459601	0.0459601	0.0459601	763.998	0.0459601	31.194	0.0459601	52.9107	3.28861	0.0459601	0.0459601
ENSPMAG00000007309	ace	12.5704	-6.12838	2.32179	-2.63951	0.00830267	0.0718956	0.0459601	46.0474	0.0459601	0.0459601	0.0459601	0.0459601	0.0459601	14.7549	0.0459601	13.7133	242.244	0.926647	0.0459601	10.9863	124.444	7.26568
ENSPMAG00000001077	hsp90b1	310.233	6.06445	2.30423	2.63188	0.0084915	0.072317	846.876	49.3543	3927.93	3.91604	302.443	0.0459601	0.0459601	0.0459601	0.0459601	0.0459601	22.3076	0.646658	3.26617	45.3282	0.453724	372.048
ENSPMAG00000001148	echs1	59.54	-8.20406	3.11813	-2.63109	0.00851122	0.072317	0.0459601	92.6842	0.0459601	0.0459601	0.0459601	0.0459601	0.0459601	0.0459601	716.254	0.0459601	0.0459601	0.0459601	0.0459601	12.8811	61.535	43.2578
ENSPMAG00000005071	smurf1	21.4433	-6.65813	2.53272	-2.62884	0.00856761	0.072317	0.0459601	33.4357	0.0459601	0.0459601	0.0459601	0.0459601	0.0459601	0.0459601	238.813	0.0459601	15.6428	2.0439	0.955592	42.8414	0.329822	0.203115
ENSPMAG00000005993	cyb5d1	60.1187	-8.21548	3.11811	-2.63477	0.00841952	0.072317	0.0459601	93.5741	0.0459601	0.0459601	0.0459601	0.0459601	0.0459601	0.0459601	763.998	0.0459601	77.8472	0.0459601	0.0459601	0.0459601	0.0459601	0.0459601
ENSPMAG00000008936	C20orf194	32.261	-7.37538	2.80677	-2.62771	0.00859605	0.072317	0.0459601	50.2583	0.0459601	0.0459601	0.0459601	0.0459601	0.0459601	0.0459601	47.836	240.739	162.267	0.0459601	0.0459601	0.442405	0.699667	0.203115
ENSPMAG00000009290	zgc:158403	55.8783	-8.11093	3.08608	-2.62823	0.00858301	0.072317	0.0459601	86.9926	0.0459601	0.0459601	0.0459601	0.0459601	0.0459601	108.232	668.51	0.0459601	0.0459601	0.0459601	0.0459601	3.99924	1.5564	0.452029
ENSPMAG00000009475	unknown	59.3405	-8.19864	3.11814	-2.62934	0.00855507	0.072317	0.0459601	92.3734	0.0459601	0.0459601	0.0459601	0.0459601	0.0459601	111.898	716.254	0.0459601	2.31259	0.0459601	0.666003	0.0459601	0.0459601	0.0459601
ENSPMAG00000009596	dok1b	33.7051	-7.45581	2.82921	-2.6353	0.0084063	0.072317	0.0459601	52.5011	0.0459601	0.0459601	0.0459601	0.0459601	0.0459601	0.0459601	0.0459601	0.0459601	2.31259	122.853	0.666003	209.103	137.392	0.0459601
ENSPMAG00000005930	hif1an	59.0704	-8.18836	3.11815	-2.62603	0.00863879	0.0724188	0.0459601	91.9486	0.0459601	0.0459601	0.0459601	0.0459601	0.0459601	0.0459601	763.998	40.9564	22.3076	0.0459601	0.0459601	0.0459601	0.0459601	0.0459601
ENSPMAG00000001299	snx33	37.3623	-7.56803	2.8853	-2.62296	0.00871688	0.0725588	0.0459601	58.1905	0.0459601	0.0459601	0.0459601	0.0459601	0.0459601	113.731	143.324	208.955	0.0459601	0.0459601	6.15275	51.3676	0.0459601	0.0459601
ENSPMAG00000009678	ripk2	58.4826	-8.18256	3.11816	-2.62416	0.00868632	0.0725588	0.0459601	91.0393	0.0459601	0.0459601	0.0459601	0.0459601	0.0459601	20.2536	620.766	9.17269	168.932	0.0459601	0.0459601	0.0459601	0.0459601	0.0459601
ENSPMAG00000007943	tspan4a (1 of 2)	38.5168	8.00759	3.05496	2.62117	0.00876276	0.0726848	107.003	0.555516	0.0459601	0.0459601	47.2475	487.631	0.0459601	0.0459601	0.0459601	4.63197	0.0459601	0.0459601	0.0459601	0.0459601	0.0459601	0.0459601
ENSPMAG00000004042	aldh1l2	57.9989	-8.16327	3.1182	-2.61795	0.0088461	0.0731195	0.0459601	90.2868	0.0459601	0.0459601	0.0459601	0.0459601	0.0459601	7.4232	716.254	86.3614	2.31259	0.0459601	0.0459601	0.0459601	0.0459601	0.0459601
ENSPMAG00000002593	cnp	18.0652	-6.59472	2.52289	-2.61395	0.00895011	0.0734655	0.0459601	28.1767	0.0459601	0.0459601	0.0459601	0.0459601	0.0459601	0.0459601	0.0459601	54.5779	0.0459601	4.55549	134.304	11.9337	0.203704	47.8783
ENSPMAG00000007472	wrb	16.3829	-8.24708	3.15435	-2.61451	0.00893552	0.0734655	0.106691	25.5165	0.0459601	0.0459601	0.0459601	0.0459601	0.349614	0.0459601	0.0459601	0.0459601	0.0459601	0.0459601	0.0459601	26.0258	48.7089	154.638
ENSPMAG00000001120	C12orf73	34.3348	-7.40428	2.84341	-2.60401	0.00921389	0.0742716	0.0459601	53.481	0.0459601	0.0459601	0.0459601	0.0459601	0.0459601	0.0459601	334.301	0.0459601	0.0459601	2.60213	113.811	20.9337	9.4975	0.0459601
ENSPMAG00000004589	mthfsd	23.3804	7.98578	3.06248	2.60762	0.00911748	0.0742716	65.5294	0.0459601	282.573	0.0459601	44.9359	0.0459601	0.0459601	0.0459601	0.0459601	0.0459601	0.0459601	0.0459601	0.0459601	0.0459601	0.0459601	0.0459601
ENSPMAG00000004859	H1-9P	17.2569	-7.47573	2.86922	-2.60549	0.00917431	0.0742716	0.146847	68.336	0.0459601	0.0459601	0.550392	0.0459601	0.0459601	0.0459601	238.813	0.0459601	373.317	0.0459601	1.53368	0.199766	0.203704	0.818905
ENSPMAG00000007777	fbl	34.56	-7.48339	2.87473	-2.60316	0.00923682	0.0742716	0.0459601	53.8304	0.0459601	0.0459601	0.0459601	0.0459601	0.0459601	326.346	0.0459601	90.9019	0.0459601	35.2461	0.0459601	31.5915	0.203704	0.0459601
ENSPMAG00000009232	ppt1	29.4041	-7.26413	2.78715	-2.6063	0.00915268	0.0742716	0.0459601	45.8101	0.0459601	0.0459601	0.0459601	0.0459601	0.0459601	0.0459601	0.0459601	0.0459601	31.194	0.0459601	135.169	59.7755	185.765	0.203115
ENSPMAG00000010115	unknown	56.5222	-8.12402	3.11827	-2.6053	0.00917942	0.0742716	0.0459601	87.9795	0.0459601	0.0459601	0.0459601	0.0459601	0.0459601	75.2404	716.254	0.0459601	0.0459601	0.0459601	0.0459601	0.0459601	0.0459601	0.0459601
ENSPMAG00000000113	utp18	55.7255	-8.10214	3.11831	-2.59825	0.00937002	0.0745816	0.0459601	86.7555	0.0459601	0.0459601	0.0459601	0.0459601	0.0459601	0.0459601	716.254	4.63197	46.745	9.57777	0.0459601	3.40705	0.0459601	0.0459601
ENSPMAG00000001644	FUBP3 (1 of 3)	22.9395	7.95808	3.06255	2.59851	0.00936281	0.0745816	64.2949	0.0459601	282.573	38.7634	0.0459601	0.0459601	0.0459601	0.0459601	0.0459601	0.0459601	0.0459601	0.0459601	0.0459601	0.0459601	0.0459601	0.0459601
ENSPMAG00000006885	unknown	29.2649	-7.25166	2.78901	-2.60008	0.00932019	0.0745816	0.0459601	1175.54	0.0459601	0.0459601	0.0459601	0.0459601	0.0459601	0.0459601	10169.6	104.523	202.256	0.0459601	23.182	0.0459601	3.26726	76.9393
ENSPMAG00000002358	pcdh15b	26.2171	-7.08262	2.73083	-2.59357	0.0094984	0.0752636	0.0459601	40.8581	0.0459601	0.0459601	0.0459601	0.0459601	0.0459601	0.0459601	47.836	4.63197	248.909	0.365137	57.8173	8.02578	0.0459601	0.0459601
ENSPMAG00000008332	crk	55.1181	-8.08528	3.11834	-2.59282	0.00951939	0.0752636	0.0459601	85.8005	0.0459601	0.0459601	0.0459601	0.0459601	0.0459601	0.0459601	716.254	18.2538	0.0459601	0.0459601	0.0459601	0.0459601	0.0459601	37.4212
ENSPMAG00000008076	eral1	58.8816	-5.61731	2.16992	-2.58871	0.00963351	0.0759001	2.55629	90.295	0.0459601	0.0459601	0.0459601	9.65128	2.9923	27.5852	620.766	59.1184	37.8587	5.11355	59.5491	0.0459601	2.28976	0.328682
ENSPMAG00000009318	acmsd	54.5532	-8.06916	3.11837	-2.58762	0.00966409	0.0759001	0.0459601	84.9218	0.0459601	0.0459601	0.0459601	0.0459601	0.0459601	0.0459601	716.254	40.9564	0.0459601	0.0459601	0.0459601	0.0459601	6.81004	0.0459601
ENSPMAG00000000968	grasp	18.8182	-6.00538	2.32869	-2.57886	0.00991258	0.0762922	0.146847	29.2973	0.0459601	0.0459601	0.550392	0.0459601	0.0459601	0.0459601	0.0459601	0.0459601	91.1766	4.83452	18.564	14.539	133.972	0.452029
ENSPMAG00000003158	glis1b	53.0023	-8.03913	3.11843	-2.57795	0.00993897	0.0762922	0.0459601	82.5141	0.0459601	0.0459601	0.0459601	0.0459601	0.0459601	0.0459601	525.277	213.495	2.31259	0.0459601	0.0459601	0.0459601	1.31184	0.0459601
ENSPMAG00000003603	BSPRY (18 of 51)	32.4286	-7.34873	2.85027	-2.57825	0.00993011	0.0762922	0.0459601	50.5159	0.0459601	0.0459601	0.0459601	0.0459601	0.0459601	0.0459601	191.068	68.1994	86.7335	0.0459601	76.8668	31.5915	0.0459601	0.0459601
ENSPMAG00000006257	unknown	45.6607	-7.83491	3.04057	-2.57679	0.0099722	0.0762922	0.0459601	71.0985	0.0459601	0.0459601	0.0459601	0.0459601	0.0459601	0.0459601	334.301	50.0374	242.244	0.0459601	12.7914	0.0459601	0.0459601	0.328682
ENSPMAG00000006562	unknown	70.8103	-8.01335	3.10373	-2.58184	0.00982738	0.0762922	0.106691	110.186	0.0459601	0.0459601	0.0459601	0.0459601	0.349614	0.0459601	811.742	31.8754	113.392	0.0459601	34.4385	0.0459601	0.0459601	0.0459601
ENSPMAG00000007476	nae1	47.8608	-7.89003	3.05708	-2.5809	0.00985428	0.0762922	0.0459601	74.5213	0.0459601	0.0459601	0.0459601	0.0459601	0.0459601	0.0459601	477.533	154.469	28.9724	0.646658	0.0459601	0.0459601	8.88671	0.0459601
ENSPMAG00000009414	unknown	53.3033	-8.03708	3.11843	-2.57728	0.00995806	0.0762922	0.0459601	82.9874	0.0459601	0.0459601	0.0459601	0.0459601	0.0459601	0.0459601	668.51	54.5779	11.1996	0.0459601	0.955592	11.46	0.0459601	0.0459601
ENSPMAG00000009460	PTS	53.5571	-8.04069	3.11842	-2.57845	0.00992458	0.0762922	0.0459601	83.3723	0.0459601	0.0459601	0.0459601	0.0459601	0.0459601	0.0459601	716.254	27.3349	0.0459601	0.0459601	0.0459601	6.48626	0.0459601	0.0459601
ENSPMAG00000001949	ATP1A3 (1 of 2)	115.238	-5.52279	2.1452	-2.57448	0.010039	0.0765558	3.95655	177.184	13.5433	0.0459601	6.1016	0.0459601	0.0459601	0.0459601	620.766	40.9564	797.639	1.76474	14.2345	50.3019	67.2762	1.67138
ENSPMAG00000004143	mks1	52.871	-8.02079	3.11846	-2.57203	0.0101103	0.0766244	0.0459601	82.3101	0.0459601	0.0459601	0.0459601	0.0459601	0.0459601	0.0459601	716.254	9.17269	0.0459601	5.39257	0.0459601	0.0459601	9.74181	0.0459601
ENSPMAG00000006487	tfam	52.1828	-8.01708	3.11847	-2.57084	0.0101453	0.0766244	0.0459601	81.2397	0.0459601	0.0459601	0.0459601	0.0459601	0.0459601	0.0459601	525.277	0.0459601	15.6428	0.0459601	0.0459601	66.0517	123.955	0.0459601
ENSPMAG00000007929	esyt3	174.371	-7.04023	2.73818	-2.57114	0.0101365	0.0766244	1.51586	270.508	0.0459601	6.891	0.550392	0.0459601	0.0459601	102.734	1527.9	172.631	593.254	0.0459601	0.0459601	37.8678	0.0459601	0.0459601
ENSPMAG00000001022	smfn	29.1341	-7.24765	2.82423	-2.56624	0.0102807	0.0774	0.0459601	362.685	0.0459601	0.0459601	0.0459601	0.0459601	0.0459601	2864.9	0.0459601	0.0459601	8.978	0.0459601	305.748	3.76237	80.5909	0.0459601
ENSPMAG00000006294	zgc:158257	47.7063	-7.91976	3.08963	-2.56334	0.0103671	0.0775564	0.0459601	74.2806	0.0459601	0.0459601	0.0459601	0.0459601	0.0459601	0.0459601	95.5801	399.656	168.932	0.0459601	3.84353	0.0459601	0.329822	0.0459601
ENSPMAG00000009880	IP6K2 (2 of 2)	258.857	7.76966	3.03088	2.5635	0.0103624	0.0775564	719.162	3.22868	329.654	0.0459601	0.0459601	3259.91	6.15749	0.0459601	0.0459601	0.0459601	26.7508	0.0459601	0.0459601	1.98557	0.0459601	0.0459601
ENSPMAG00000006954	dnaja1 (2 of 2)	51.0825	-7.97586	3.11855	-2.55755	0.0105411	0.0786095	0.0459601	79.5229	0.0459601	0.0459601	0.0459601	0.0459601	0.0459601	0.0459601	620.766	13.7133	0.0459601	0.0459601	0.0459601	0.0459601	0.0459601	80.9519
ENSPMAG00000007161	PGAP3	51.1743	-7.96998	3.11856	-2.55566	0.0105987	0.0787906	0.0459601	197.214	0.0459601	0.0459601	0.0459601	0.0459601	0.0459601	0.0459601	716.254	1058.03	0.0459601	0.365137	0.0459601	0.0459601	0.0459601	0.0459601
ENSPMAG00000004806	RNF19A	49.67	-7.96595	3.11857	-2.55436	0.0106383	0.078837	0.0459601	77.3308	0.0459601	0.0459601	0.0459601	0.0459601	0.0459601	0.0459601	238.813	172.631	213.364	0.0459601	0.0459601	0.0459601	70.9408	0.0459601
ENSPMAG00000000533	eif3ja	21.4063	-6.82294	2.67689	-2.54883	0.0108084	0.0795984	0.0459601	33.3701	0.0459601	0.0459601	0.0459601	0.0459601	0.0459601	12.922	0.0459601	0.0459601	0.0459601	27.1551	88.9891	43.3151	0.0459601	127.766
ENSPMAG00000009456	WDR72	44.3348	-7.76148	3.0444	-2.54943	0.0107899	0.0795984	0.0459601	69.0366	0.0459601	0.0459601	0.0459601	0.0459601	0.0459601	0.0459601	573.021	18.2538	22.3076	0.0459601	0.0459601	2.34099	5.22195	0.0459601
ENSPMAG00000004342	nsmfa	75.1774	-7.88422	3.09815	-2.54482	0.0109335	0.0798637	0.146847	116.958	0.0459601	0.0459601	0.550392	0.0459601	0.0459601	0.0459601	859.486	4.63197	175.597	0.0459601	0.0459601	0.0459601	12.6735	0.0459601
ENSPMAG00000005660	unknown	34.3316	-7.45972	2.93147	-2.5447	0.010937	0.0798637	0.0459601	53.476	0.0459601	0.0459601	0.0459601	0.0459601	0.0459601	0.0459601	47.836	45.4969	357.766	0.0459601	27.2228	0.0459601	2.77853	0.0459601
ENSPMAG00000009759	unknown	49.4793	-7.93513	3.11863	-2.54442	0.0109458	0.0798637	0.0459601	77.0291	0.0459601	0.0459601	0.0459601	0.0459601	0.0459601	0.0459601	525.277	0.0459601	162.267	0.0459601	0.0459601	0.0459601	0.0459601	5.44167
ENSPMAG00000007961	poc5	48.9024	-7.90346	3.1187	-2.53422	0.0112699	0.0817358	0.0459601	76.1409	0.0459601	0.0459601	0.0459601	0.0459601	0.0459601	0.0459601	668.51	4.63197	0.0459601	0.0459601	0.374913	10.8679	0.699667	0.0459601
ENSPMAG00000009293	il6r	48.6169	-7.9033	3.1187	-2.53417	0.0112715	0.0817358	0.0459601	75.6875	0.0459601	0.0459601	0.0459601	0.0459601	0.0459601	0.0459601	573.021	50.0374	57.8529	0.0459601	0.0459601	0.0459601	0.0459601	0.0459601
ENSPMAG00000002600	prom1b	190.356	7.68263	3.03423	2.53199	0.0113418	0.081994	528.594	2.537	1964.01	0.0459601	0.0459601	678.822	0.0459601	0.0459601	0.0459601	0.0459601	22.3076	0.0459601	0.0459601	0.0459601	0.203704	0.0459601
ENSPMAG00000000875	FMN2 (2 of 2)	46.7263	-7.88313	3.11874	-2.52766	0.0114824	0.0820769	0.0459601	72.7466	0.0459601	0.0459601	0.0459601	0.0459601	0.0459601	0.0459601	143.324	413.278	97.8414	0.0459601	0.0459601	0.0459601	0.0459601	0.0459601
ENSPMAG00000001629	mep1b	47.7441	-7.86586	3.11878	-2.5221	0.0116658	0.0820769	0.0459601	74.3197	0.0459601	0.0459601	0.0459601	0.0459601	0.0459601	0.0459601	668.51	0.0459601	0.0459601	0.0459601	0.0459601	0.0459601	0.0459601	0.0459601
ENSPMAG00000004531	khdrbs3	106.465	-7.79195	3.08601	-2.52493	0.0115723	0.0820769	0.30982	277.535	0.0459601	1.36526	0.0459601	0.0459601	0.0459601	0.0459601	1480.16	1008.08	8.978	0.365137	0.0459601	0.0459601	0.0459601	0.0459601
ENSPMAG00000004547	unknown	47.7441	-7.86586	3.11878	-2.5221	0.0116658	0.0820769	0.0459601	74.3197	0.0459601	0.0459601	0.0459601	0.0459601	0.0459601	0.0459601	668.51	0.0459601	0.0459601	0.0459601	0.0459601	0.0459601	0.0459601	0.0459601
ENSPMAG00000005383	unknown	47.8249	-7.87335	3.11876	-2.52451	0.0115859	0.0820769	0.0459601	74.4504	0.0459601	0.0459601	0.0459601	0.0459601	0.0459601	0.0459601	620.766	0.0459601	48.9666	0.0459601	0.0459601	0.0459601	0.0459601	0.0459601
ENSPMAG00000006506	si:dkey-65j6.2	24.6008	-6.98582	2.76189	-2.52936	0.0114271	0.0820769	0.0459601	38.3434	0.0459601	0.0459601	0.0459601	0.0459601	0.0459601	157.721	47.836	22.7943	115.614	0.0459601	0.666003	0.322204	0.0459601	0.0459601
ENSPMAG00000007220	si:dkey-106c17.3	48.2289	-7.88171	3.11874	-2.52721	0.0114973	0.0820769	0.0459601	75.0828	0.0459601	0.0459601	0.0459601	0.0459601	0.0459601	0.0459601	668.51	0.0459601	6.75634	0.0459601	0.0459601	0.0459601	0.203704	0.0459601
ENSPMAG00000008136	mrps11	48.5379	-7.89173	3.11872	-2.53044	0.0113921	0.0820769	0.0459601	75.5696	0.0459601	0.0459601	0.0459601	0.0459601	0.0459601	0.0459601	668.51	4.63197	0.0459601	0.0459601	0.0459601	4.70984	2.04534	0.0459601
ENSPMAG00000009537	saa	47.7441	-7.86586	3.11878	-2.5221	0.0116658	0.0820769	0.0459601	74.3197	0.0459601	0.0459601	0.0459601	0.0459601	0.0459601	0.0459601	668.51	0.0459601	0.0459601	0.0459601	0.0459601	0.0459601	0.0459601	0.0459601
ENSPMAG00000005021	polr2d	26.8374	-7.0771	2.81479	-2.51426	0.0119283	0.0834566	0.0459601	41.8185	0.0459601	0.0459601	0.0459601	0.0459601	0.0459601	0.0459601	143.324	0.0459601	133.387	3.16028	0.0459601	66.1701	30.1415	0.0459601
ENSPMAG00000008746	KNDC1 (2 of 2)	46.0925	-7.84117	3.11883	-2.51414	0.0119325	0.0834566	0.0459601	71.7608	0.0459601	0.0459601	0.0459601	0.0459601	0.0459601	0.0459601	382.045	0.0459601	244.466	0.0459601	0.0459601	0.0459601	0.0459601	19.0605
ENSPMAG00000002088	sort1a	71.9077	-7.20323	2.8725	-2.50765	0.0121536	0.0842344	1.40024	111.18	6.81736	0.0459601	0.0459601	0.0459601	0.0459601	0.0459601	286.557	218.036	477.731	0.0459601	0.0459601	0.799798	17.3154	0.0459601
ENSPMAG00000003258	riok3	66.5739	-5.87128	2.34175	-2.50722	0.0121684	0.0842344	2.74542	102.145	13.5433	0.0459601	0.0459601	0.0459601	0.0459601	0.0459601	0.0459601	567.655	93.3982	50.5913	83.5052	36.9204	86.9428	0.203115
ENSPMAG00000003370	wdr45 (2 of 2)	20.5648	-6.21343	2.47974	-2.50567	0.0122218	0.0842344	0.106691	32.0369	0.0459601	0.0459601	0.0459601	0.0459601	0.349614	29.4181	143.324	4.63197	48.9666	0.0459601	0.0459601	0.0459601	4.85546	56.9979
ENSPMAG00000003956	parn	25.0391	-7.03276	2.80528	-2.50697	0.0121771	0.0842344	0.0459601	256.527	0.0459601	0.0459601	0.0459601	0.0459601	0.0459601	5.59021	1957.6	0.0459601	55.6314	0.0459601	4.13219	0.0459601	19.1477	266.504
ENSPMAG00000006667	PTCHD2	45.5501	-7.81807	3.11888	-2.50669	0.0121868	0.0842344	0.0459601	70.917	0.0459601	0.0459601	0.0459601	0.0459601	0.0459601	0.0459601	429.789	0.0459601	200.034	0.0459601	0.0459601	0.0459601	8.15377	0.0459601
ENSPMAG00000000019	unknown	44.3338	-7.75435	3.11903	-2.48614	0.0129135	0.0850351	0.0459601	69.0148	0.0459601	0.0459601	0.0459601	0.0459601	0.0459601	0.0459601	620.766	0.0459601	0.0459601	0.0459601	0.0459601	0.0459601	0.0459601	0.0459601
ENSPMAG00000000248	aggf1	23.9357	-6.96627	2.79896	-2.48888	0.0128145	0.0850351	0.0459601	37.3047	0.0459601	0.0459601	0.0459601	0.0459601	0.0459601	91.7364	0.0459601	40.9564	15.6428	0.0459601	166.053	21.1705	0.0459601	0.0459601
ENSPMAG00000000693	abhd14b	17.0211	-6.49446	2.61041	-2.48791	0.0128496	0.0850351	0.0459601	26.5529	0.0459601	0.0459601	0.0459601	0.0459601	0.0459601	0.0459601	0.0459601	109.064	2.31259	21.017	2.68878	0.322204	103.434	0.0459601
ENSPMAG00000001334	TPMT	12.5661	-7.8699	3.1553	-2.49418	0.0126248	0.0850351	0.106691	162.812	0.0459601	0.0459601	0.0459601	0.0459601	0.349614	0.0459601	1289.18	0.0459601	0.0459601	0.0459601	0.0459601	34.7889	141.057	0.0459601
ENSPMAG00000004419	plek2	44.3338	-7.75435	3.11903	-2.48614	0.0129135	0.0850351	0.0459601	69.0148	0.0459601	0.0459601	0.0459601	0.0459601	0.0459601	0.0459601	620.766	0.0459601	0.0459601	0.0459601	0.0459601	0.0459601	0.0459601	0.0459601
ENSPMAG00000004756	ndufa10 (2 of 2)	45.2912	-7.78803	3.11895	-2.497	0.0125247	0.0850351	0.0459601	70.5191	0.0459601	0.0459601	0.0459601	0.0459601	0.0459601	0.0459601	620.766	9.17269	0.0459601	0.0459601	2.40006	2.10405	0.0459601	0.0459601
ENSPMAG00000005307	unknown	44.3338	-7.75435	3.11903	-2.48614	0.0129135	0.0850351	0.0459601	69.0148	0.0459601	0.0459601	0.0459601	0.0459601	0.0459601	0.0459601	620.766	0.0459601	0.0459601	0.0459601	0.0459601	0.0459601	0.0459601	0.0459601
ENSPMAG00000005636	unknown	28.3442	-7.07339	2.84276	-2.48821	0.0128387	0.0850351	0.0459601	44.1658	0.0459601	0.0459601	0.0459601	0.0459601	0.0459601	0.0459601	382.045	4.63197	6.75634	0.0459601	0.666003	3.05172	0.203704	0.0459601
ENSPMAG00000006357	unknown	44.7049	-7.76755	3.119	-2.4904	0.0127599	0.0850351	0.0459601	69.5971	0.0459601	0.0459601	0.0459601	0.0459601	0.0459601	0.0459601	620.766	0.0459601	0.0459601	0.0459601	5.28681	0.0459601	0.0459601	0.0459601
ENSPMAG00000006452	fancd2	120.837	-7.14727	2.86248	-2.49688	0.012529	0.0850351	0.794737	187.63	0.0459601	0.0459601	3.78984	0.0459601	0.0459601	0.0459601	620.766	862.787	88.9551	0.0459601	111.502	4.47298	0.0459601	0.0459601
ENSPMAG00000006675	CUX1	44.3338	-7.75435	3.11903	-2.48614	0.0129135	0.0850351	0.0459601	69.0148	0.0459601	0.0459601	0.0459601	0.0459601	0.0459601	0.0459601	620.766	0.0459601	0.0459601	0.0459601	0.0459601	0.0459601	0.0459601	0.0459601
ENSPMAG00000006992	eci2 (2 of 2)	81.1852	-7.70199	3.09163	-2.49124	0.0127297	0.0850351	0.212914	126.267	0.0459601	0.0459601	0.0459601	0.0459601	0.880728	0.0459601	763.998	349.711	13.4212	0.0459601	9.03913	0.0459601	0.0459601	0.0459601
ENSPMAG00000007190	THEM6	174.986	6.94649	2.78417	2.495	0.0125958	0.0850351	483.467	3.70842	2266.67	150.528	0.0459601	0.0459601	0.0459601	0.0459601	0.0459601	0.0459601	4.53461	0.0459601	0.374913	5.30199	22.9345	0.0459601
ENSPMAG00000007327	mmaa	45.4675	-7.79959	3.11892	-2.50073	0.0123937	0.0850351	0.0459601	178.252	0.0459601	0.0459601	0.0459601	0.0459601	0.0459601	53.2457	573.021	971.759	0.0459601	0.0459601	0.0459601	6.01256	0.0459601	0.0459601
ENSPMAG00000009260	wdr59	44.4925	-7.76	3.11901	-2.48797	0.0128476	0.0850351	0.0459601	69.2666	0.0459601	0.0459601	0.0459601	0.0459601	0.0459601	0.0459601	620.766	0.0459601	2.31259	0.0459601	0.0459601	0.0459601	0.0459601	0.0459601
ENSPMAG00000009368	ncstn	45.2085	-7.78521	3.11896	-2.4961	0.0125569	0.0850351	0.0459601	70.3855	0.0459601	0.0459601	0.0459601	0.0459601	0.0459601	0.0459601	620.766	0.0459601	6.75634	5.67159	0.0459601	0.0459601	0.0459601	0.0459601
ENSPMAG00000005669	cops5	23.4588	-6.93747	2.79415	-2.48285	0.0130335	0.0855865	0.0459601	455.655	0.0459601	0.0459601	0.0459601	0.0459601	0.0459601	0.0459601	3771.88	40.9564	122.279	0.0459601	0.0459601	55.0387	110.274	0.328682
ENSPMAG00000002321	ubr5	28.6453	-5.60524	2.26449	-2.47527	0.0133135	0.0855876	1.50113	43.842	6.81736	0.0459601	0.550392	0.0459601	0.0459601	0.0459601	47.836	54.5779	262.238	10.4148	2.40006	16.0785	0.0459601	0.940833
ENSPMAG00000002634	naa10	43.0639	-7.72074	3.1191	-2.47531	0.0133121	0.0855876	0.0459601	67.0547	0.0459601	0.0459601	0.0459601	0.0459601	0.0459601	0.0459601	525.277	0.0459601	0.0459601	7.06667	0.0459601	11.46	59.4583	0.0459601
ENSPMAG00000003986	NXPE3 (4 of 7)	33.6792	-7.3583	2.97304	-2.47501	0.0133233	0.0855876	0.0459601	52.461	0.0459601	0.0459601	0.0459601	0.0459601	0.0459601	1.92371	382.045	0.0459601	75.6256	0.0459601	1.82252	0.0459601	0.0459601	10.5488
ENSPMAG00000004133	mettl16	43.4625	-7.72882	3.11909	-2.47791	0.0132153	0.0855876	0.0459601	67.6645	0.0459601	0.0459601	0.0459601	0.0459601	0.0459601	0.0459601	573.021	0.0459601	35.6371	0.0459601	0.0459601	0.0459601	0.0459601	0.0459601
ENSPMAG00000006173	trip12	41.4715	-7.72392	3.1191	-2.47633	0.013274	0.0855876	0.0459601	722.39	0.0459601	0.0459601	0.0459601	0.0459601	0.0459601	0.0459601	5920.36	549.493	28.9724	0.0459601	0.0459601	0.0459601	2.04534	0.452029
ENSPMAG00000006526	naa20	20.7105	-6.76615	2.72853	-2.47978	0.0131463	0.0855876	0.0459601	383.796	0.0459601	0.0459601	0.0459601	0.0459601	0.0459601	3174.66	0.0459601	0.0459601	157.824	40.5472	0.0459601	65.3412	15.6052	0.0459601
ENSPMAG00000007184	unknown	69.0342	-7.67085	3.09556	-2.47802	0.0132115	0.0855876	0.479923	1205.34	0.0459601	2.21578	0.0459601	0.0459601	0.0459601	0.0459601	9883.13	18.2538	942.041	0.0459601	0.666003	0.0459601	3.75595	0.0459601
ENSPMAG00000008470	gtf3c4	31.4535	-7.26133	2.9294	-2.47877	0.0131834	0.0855876	0.0459601	48.9987	0.0459601	0.0459601	0.0459601	0.0459601	0.0459601	0.0459601	334.301	0.0459601	77.8472	0.926647	1.82252	25.9074	0.0459601	0.0459601
ENSPMAG00000004374	unknown	41.2571	-7.71663	3.11911	-2.47398	0.0133617	0.0856017	0.0459601	4907.62	0.0459601	0.0459601	0.0459601	0.0459601	0.0459601	0.0459601	43590.5	517.709	60.0745	0.0459601	0.0459601	0.0459601	0.0459601	0.0459601
ENSPMAG00000000429	suco (1 of 2)	13.314	-6.17096	2.49827	-2.47009	0.0135078	0.0859215	0.0459601	20.7872	0.0459601	0.0459601	0.0459601	0.0459601	0.0459601	29.4181	0.0459601	13.7133	108.949	0.0459601	13.3686	13.71	7.7873	0.0459601
ENSPMAG00000000473	unknown	40.9235	-7.6335	3.11932	-2.44717	0.0143983	0.0859215	0.0459601	293.767	0.0459601	0.0459601	0.0459601	0.0459601	0.0459601	0.0459601	573.021	2070.56	0.0459601	0.0459601	0.0459601	0.0459601	0.0459601	0.0459601
ENSPMAG00000000739	PTTG1IP (1 of 4)	40.9235	-7.6335	3.11932	-2.44717	0.0143983	0.0859215	0.0459601	63.7099	0.0459601	0.0459601	0.0459601	0.0459601	0.0459601	0.0459601	573.021	0.0459601	0.0459601	0.0459601	0.0459601	0.0459601	0.0459601	0.0459601
ENSPMAG00000001310	rhpn2	16.946	7.52442	3.06383	2.45589	0.0140538	0.0859215	47.5221	0.0459601	127.881	1.36526	108.272	0.0459601	0.0459601	0.0459601	0.0459601	0.0459601	0.0459601	0.0459601	0.0459601	0.0459601	0.0459601	0.0459601
ENSPMAG00000001593	ankar	40.9235	-7.6335	3.11932	-2.44717	0.0143983	0.0859215	0.0459601	63.7099	0.0459601	0.0459601	0.0459601	0.0459601	0.0459601	0.0459601	573.021	0.0459601	0.0459601	0.0459601	0.0459601	0.0459601	0.0459601	0.0459601
ENSPMAG00000002713	OIT3	29.388	-7.23884	2.95602	-2.44885	0.0143314	0.0859215	0.0459601	730.123	0.0459601	0.0459601	0.0459601	0.0459601	0.0459601	5.59021	6159.08	399.656	0.0459601	0.0459601	4.99816	0.0459601	0.699667	0.940833
ENSPMAG00000003174	cacnb3a	40.1357	-7.62379	3.09871	-2.46031	0.0138818	0.0859215	0.0459601	62.5035	0.0459601	0.0459601	0.0459601	0.0459601	0.0459601	104.567	429.789	0.0459601	26.7508	0.0459601	0.0459601	1.03724	0.203704	0.0459601
ENSPMAG00000003253	GAS2L1	41.9764	-7.69285	3.11917	-2.46631	0.0136513	0.0859215	0.0459601	65.3606	0.0459601	0.0459601	0.0459601	0.0459601	0.0459601	0.0459601	429.789	0.0459601	157.824	0.0459601	0.0459601	0.199766	0.0459601	0.203115
ENSPMAG00000003435	pih1d1	31.0165	-7.22509	2.95439	-2.44554	0.0144634	0.0859215	0.0459601	88.3743	0.0459601	0.0459601	0.0459601	0.0459601	0.0459601	0.0459601	382.045	4.63197	26.7508	0.0459601	365.205	16.5521	0.0459601	0.0459601
ENSPMAG00000004245	syngr3a	40.9442	-7.6343	3.11931	-2.44743	0.0143879	0.0859215	0.0459601	63.7464	0.0459601	0.0459601	0.0459601	0.0459601	0.0459601	0.0459601	573.021	0.0459601	0.0459601	0.0459601	0.374913	0.0459601	0.0459601	0.0459601
ENSPMAG00000004894	POLDIP3	15.5599	-6.38019	2.58448	-2.46865	0.0135623	0.0859215	0.0459601	252.396	0.0459601	0.0459601	0.0459601	0.0459601	0.0459601	16.5878	2053.09	0.0459601	2.31259	0.365137	169.805	9.92055	19.392	0.0459601
ENSPMAG00000005034	ATXN7	40.9409	-7.63418	3.11931	-2.44739	0.0143896	0.0859215	0.0459601	63.7413	0.0459601	0.0459601	0.0459601	0.0459601	0.0459601	0.0459601	573.021	0.0459601	0.0459601	0.0459601	0.0459601	0.0459601	0.0459601	0.328682
ENSPMAG00000005772	KLHL29 (1 of 2)	40.8339	-7.64887	3.11928	-2.45213	0.0142014	0.0859215	0.0459601	63.5805	0.0459601	0.0459601	0.0459601	0.0459601	0.0459601	0.0459601	429.789	140.847	0.0459601	0.0459601	0.0459601	0.0459601	1.31184	0.0459601
ENSPMAG00000006342	KDM3A	41.4702	-7.66114	3.11925	-2.45608	0.014046	0.0859215	0.0459601	64.5749	0.0459601	0.0459601	0.0459601	0.0459601	0.0459601	0.0459601	525.277	0.0459601	51.1882	0.0459601	0.374913	0.0459601	0.0459601	4.10401
ENSPMAG00000006566	fam193b	70.9578	-7.15447	2.90928	-2.45919	0.0139251	0.0859215	1.40024	109.703	6.81736	0.0459601	0.0459601	0.0459601	0.0459601	0.0459601	763.998	27.3349	177.818	2.60213	15.389	0.0459601	0.0459601	0.0459601
ENSPMAG00000006581	GHSR	40.017	-7.65541	3.11926	-2.45424	0.0141184	0.0859215	0.0459601	62.3149	0.0459601	0.0459601	0.0459601	0.0459601	0.0459601	0.0459601	143.324	317.927	97.8414	0.0459601	0.0459601	1.51156	0.0459601	0.0459601
ENSPMAG00000006859	slc5a9	41.0697	-7.65852	3.11925	-2.45524	0.014079	0.0859215	0.0459601	63.9475	0.0459601	0.0459601	0.0459601	0.0459601	0.0459601	0.0459601	429.789	40.9564	104.506	0.0459601	0.0459601	0.0459601	0.0459601	0.0459601
ENSPMAG00000006925	mgaa	149.72	7.42267	3.03525	2.44549	0.0144656	0.0859215	415.656	2.06905	1446.13	0.0459601	531.748	0.0459601	100.311	0.0459601	0.0459601	18.2538	0.0459601	0.0459601	0.0459601	0.0459601	0.0459601	0.0459601
ENSPMAG00000007183	krt1-c5	40.9584	-7.63486	3.11931	-2.44761	0.0143807	0.0859215	0.0459601	63.7689	0.0459601	0.0459601	0.0459601	0.0459601	0.0459601	0.0459601	573.021	0.0459601	0.0459601	0.0459601	0.0459601	0.0459601	0.576871	0.0459601
ENSPMAG00000007271	PARG	41.037	-7.63792	3.11931	-2.4486	0.0143414	0.0859215	0.0459601	63.8913	0.0459601	0.0459601	0.0459601	0.0459601	0.0459601	0.0459601	573.021	0.0459601	0.0459601	0.0459601	0.0459601	0.0459601	1.67865	0.0459601
ENSPMAG00000007649	unknown	13.66	-7.74655	3.15548	-2.45495	0.0140903	0.0859215	0.106691	21.2707	0.0459601	0.0459601	0.0459601	0.0459601	0.349614	0.0459601	191.068	0.0459601	0.0459601	0.0459601	0.0459601	0.0459601	0.0459601	0.0459601
ENSPMAG00000007674	TMEM68 (1 of 2)	41.6472	-7.69129	3.11917	-2.46581	0.0136704	0.0859215	0.0459601	64.8458	0.0459601	0.0459601	0.0459601	0.0459601	0.0459601	0.0459601	334.301	208.955	40.0803	0.0459601	0.0459601	0.0459601	0.0459601	0.0459601
ENSPMAG00000008279	sfswap	41.0472	-7.66902	3.11923	-2.45863	0.013947	0.0859215	0.0459601	63.9124	0.0459601	0.0459601	0.0459601	0.0459601	0.0459601	0.0459601	334.301	231.658	8.978	0.0459601	0.0459601	0.0459601	0.0459601	0.0459601
ENSPMAG00000008607	sema3h	42.2787	-7.70388	3.11914	-2.46987	0.0135162	0.0859215	0.0459601	65.8333	0.0459601	0.0459601	0.0459601	0.0459601	0.0459601	128.394	429.789	9.17269	0.0459601	0.0459601	24.9138	0.0459601	0.0459601	0.0459601
ENSPMAG00000009154	bub1bb	1030.65	6.15509	2.51388	2.44844	0.0143475	0.0859215	2815.62	39.1202	0.0459601	1.36526	932.109	13144.5	0.0459601	141.225	0.0459601	0.0459601	97.8414	0.0459601	0.374913	4.59141	107.709	0.203115
ENSPMAG00000009187	dis3 (39 of 43)	42.3433	-7.69353	3.11917	-2.46653	0.0136428	0.0859215	0.0459601	65.9286	0.0459601	0.0459601	0.0459601	0.0459601	0.0459601	0.0459601	525.277	45.4969	22.3076	0.0459601	0.0459601	0.0459601	0.0459601	0.0459601
ENSPMAG00000009211	gcm2 (2 of 2)	42.3711	-7.69444	3.11917	-2.46682	0.0136317	0.0859215	0.0459601	65.9718	0.0459601	0.0459601	0.0459601	0.0459601	0.0459601	0.0459601	525.277	63.6589	4.53461	0.0459601	0.0459601	0.0459601	0.0459601	0.0459601
ENSPMAG00000009749	unknown	18.9656	-6.20351	2.52906	-2.45289	0.0141713	0.0859215	0.106691	443.332	0.0459601	0.0459601	0.0459601	0.0459601	0.349614	0.0459601	3724.13	0.0459601	186.705	0.0459601	10.4823	35.381	28.7979	4.34723
ENSPMAG00000009858	ABI2 (2 of 2)	24.6022	-6.96204	2.84211	-2.4496	0.0143014	0.0859215	0.0459601	38.3415	0.0459601	0.0459601	0.0459601	0.0459601	0.0459601	0.0459601	95.5801	9.17269	151.159	0.0459601	0.0459601	43.0783	45.8993	0.0459601
ENSPMAG00000000238	KDELR1 (1 of 2)	97.3786	7.4219	3.04057	2.44095	0.0146486	0.0865731	270.213	1.45087	1183.82	167.102	0.0459601	0.0459601	0.0459601	0.0459601	0.0459601	0.0459601	0.0459601	0.0459601	0.0459601	12.4074	0.0459601	0.328682
ENSPMAG00000003342	C12orf55	40.1169	-7.61497	3.11936	-2.44119	0.0146388	0.0865731	0.0459601	62.4696	0.0459601	0.0459601	0.0459601	0.0459601	0.0459601	0.0459601	477.533	81.8209	2.31259	0.0459601	0.0459601	0.0459601	0.329822	0.0459601
ENSPMAG00000005695	fam45a	38.2811	-7.60865	3.11938	-2.43915	0.0147217	0.0867882	0.0459601	690.903	0.0459601	0.0459601	0.0459601	0.0459601	0.0459601	0.0459601	5681.64	517.709	2.31259	0.0459601	0.0459601	8.73632	7.54299	0.0459601
ENSPMAG00000002054	phf12a	18.1463	-6.54187	2.68453	-2.43687	0.0148149	0.0871203	0.0459601	28.3037	0.0459601	0.0459601	0.0459601	0.0459601	0.0459601	148.556	47.836	9.17269	26.7508	0.0459601	0.666003	0.0459601	0.0459601	21.614
ENSPMAG00000004431	dgat1a	29.884	-7.19042	2.95421	-2.43396	0.0149347	0.0873213	0.0459601	46.5574	0.0459601	0.0459601	0.0459601	0.0459601	0.0459601	0.0459601	286.557	99.9829	28.9724	1.76474	0.0459601	0.0459601	1.5564	0.0459601
ENSPMAG00000004976	unknown	24.9014	-5.79937	2.38329	-2.43335	0.0149599	0.0873213	1.40024	38.0646	6.81736	0.0459601	0.0459601	0.0459601	0.0459601	0.0459601	0.0459601	0.0459601	8.978	34.1301	1.82252	61.4333	53.9614	182.118
ENSPMAG00000007124	trip11	30.3244	-7.21359	2.96413	-2.43362	0.0149485	0.0873213	0.0459601	47.2417	0.0459601	0.0459601	0.0459601	0.0459601	0.0459601	0.0459601	286.557	99.9829	31.194	0.0459601	0.0459601	0.0459601	7.05435	0.203115
ENSPMAG00000006904	SCAMP5 (1 of 2)	36.2744	-7.4908	3.07955	-2.43244	0.0149976	0.0873262	0.0459601	56.4966	0.0459601	0.0459601	0.0459601	0.0459601	0.0459601	163.219	286.557	0.0459601	57.8529	0.0459601	0.0459601	0.0459601	0.453724	0.203115
ENSPMAG00000005591	pole2	29.9784	-7.18419	2.95621	-2.4302	0.0150903	0.08765	0.0459601	283.315	0.0459601	0.0459601	0.0459601	0.0459601	0.0459601	0.0459601	334.301	2134.13	0.0459601	1.76474	0.0459601	0.0459601	78.6364	0.818905
ENSPMAG00000008266	primpol	90.6277	-7.4939	3.08529	-2.42891	0.0151442	0.0877473	1.40024	140.295	6.81736	0.0459601	0.0459601	0.0459601	0.0459601	0.0459601	954.974	0.0459601	220.028	0.0459601	86.9687	0.0459601	0.453724	0.0459601
ENSPMAG00000005884	casc4	13.1771	-6.15924	2.53881	-2.42603	0.0152649	0.0882305	0.0459601	20.5742	0.0459601	0.0459601	0.0459601	0.0459601	0.0459601	3.75714	0.0459601	31.8754	2.31259	42.2212	46.2722	58.5913	0.0459601	0.0459601
ENSPMAG00000004346	unknown	37.9809	-7.55864	3.11953	-2.423	0.0153928	0.0887524	0.0459601	59.1426	0.0459601	0.0459601	0.0459601	0.0459601	0.0459601	0.0459601	286.557	240.739	0.0459601	0.0459601	0.0459601	0.0459601	0.0459601	4.71205
ENSPMAG00000001915	alg10	38.547	-7.5531	3.11952	-2.42123	0.0154679	0.0889686	0.0459601	191.198	0.0459601	0.0459601	0.0459601	0.0459601	0.0459601	0.0459601	477.533	1185.16	0.0459601	0.0459601	29.8205	28.0389	0.0459601	0.0459601
ENSPMAG00000000023	tbc1d31	73.5482	-7.46862	3.0903	-2.41679	0.0156581	0.0889814	0.23966	114.372	0.0459601	0.0459601	1.01446	0.0459601	0.0459601	0.0459601	859.486	154.469	0.0459601	0.0459601	13.3686	0.0459601	0.0459601	1.79306
ENSPMAG00000000501	CCDC108	22.4671	-6.86843	2.85826	-2.40301	0.0162606	0.0889814	0.0459601	126.34	0.0459601	0.0459601	0.0459601	0.0459601	0.0459601	1.92371	0.0459601	821.923	271.125	0.0459601	0.955592	0.0459601	16.3382	24.6538
ENSPMAG00000001388	atpaf2	17.7165	-6.54383	2.71519	-2.41008	0.0159491	0.0889814	0.0459601	27.6305	0.0459601	0.0459601	0.0459601	0.0459601	0.0459601	0.0459601	0.0459601	27.3349	113.392	38.3152	0.0459601	15.4864	53.9614	0.0459601
ENSPMAG00000001854	ttl	37.9893	-7.52184	3.11961	-2.41115	0.0159023	0.0889814	0.0459601	59.1506	0.0459601	0.0459601	0.0459601	0.0459601	0.0459601	0.0459601	525.277	0.0459601	6.75634	0.0459601	0.0459601	0.0459601	0.0459601	0.0459601
ENSPMAG00000002705	scamp1	26.2877	7.35274	3.05526	2.40658	0.0161025	0.0889814	73.2011	0.315334	289.299	0.0459601	0.0459601	76.5685	0.0459601	0.0459601	0.0459601	0.0459601	2.31259	0.0459601	0.0459601	0.0459601	0.203704	0.0459601
ENSPMAG00000002963	lzic	19.6114	-6.67993	2.77342	-2.40855	0.0160159	0.0889814	0.0459601	30.5781	0.0459601	0.0459601	0.0459601	0.0459601	0.0459601	126.561	0.0459601	63.6589	53.4098	0.0459601	0.0459601	25.4337	5.95492	0.0459601
ENSPMAG00000003330	unknown	37.8119	-7.54516	3.11954	-2.41868	0.0155771	0.0889814	0.0459601	58.8797	0.0459601	0.0459601	0.0459601	0.0459601	0.0459601	0.0459601	334.301	0.0459601	188.926	0.0459601	0.0459601	0.0459601	0.0459601	6.41448
ENSPMAG00000003515	def6a	17.5478	-6.44017	2.67443	-2.40805	0.0160378	0.0889814	0.0459601	27.3726	0.0459601	0.0459601	0.0459601	0.0459601	0.0459601	0.0459601	95.5801	118.145	22.3076	2.60213	7.01867	0.56184	0.0459601	0.0459601
ENSPMAG00000004786	srl	37.5132	-7.50159	3.11966	-2.40462	0.0161894	0.0889814	0.0459601	58.405	0.0459601	0.0459601	0.0459601	0.0459601	0.0459601	0.0459601	525.277	0.0459601	0.0459601	0.0459601	0.0459601	0.0459601	0.0459601	0.0459601
ENSPMAG00000004922	brd9	13.519	-6.17654	2.55869	-2.41395	0.0157807	0.0889814	0.0459601	21.1054	0.0459601	0.0459601	0.0459601	0.0459601	0.0459601	0.0459601	0.0459601	113.604	31.194	5.95061	0.374913	3.17017	35.5163	0.0459601
ENSPMAG00000005165	cenpv	23.7616	-6.84053	2.83821	-2.41015	0.0159458	0.0889814	0.0459601	37.0338	0.0459601	0.0459601	0.0459601	0.0459601	0.0459601	0.0459601	238.813	0.0459601	42.3019	1.76474	0.0459601	12.5258	37.7151	0.0459601
ENSPMAG00000006785	kdm5c (2 of 2)	87.6032	-7.43863	3.08536	-2.41095	0.0159111	0.0889814	1.40024	314.688	6.81736	0.0459601	0.0459601	0.0459601	0.0459601	3.75714	1098.21	1621.05	108.949	0.0459601	0.0459601	0.0459601	0.0459601	0.0459601
ENSPMAG00000007086	unknown	37.5385	-7.51068	3.11964	-2.40755	0.0160599	0.0889814	0.0459601	123.217	0.0459601	0.0459601	0.0459601	0.0459601	0.0459601	586.617	477.533	0.0459601	44.5235	0.0459601	0.0459601	0.0459601	0.0459601	0.0459601
ENSPMAG00000007605	CXorf56	19.6152	-6.68523	2.76817	-2.41503	0.0157339	0.0889814	0.0459601	30.584	0.0459601	0.0459601	0.0459601	0.0459601	0.0459601	0.0459601	0.0459601	4.63197	133.387	0.0459601	99.0911	14.539	23.4231	0.0459601
ENSPMAG00000007864	jade3	15.2071	7.36624	3.0644	2.40381	0.0162253	0.0889814	42.6441	0.0459601	141.333	0.0459601	71.7499	0.0459601	0.0459601	0.0459601	0.0459601	0.0459601	0.0459601	0.0459601	0.0459601	0.0459601	0.0459601	0.0459601
ENSPMAG00000007948	unknown	18.7478	-6.62234	2.74734	-2.41045	0.0159327	0.0889814	0.0459601	2310.35	0.0459601	0.0459601	0.0459601	0.0459601	0.0459601	0.0459601	20530.1	0.0459601	151.159	1.20618	61.2809	4.23611	45.0443	0.0459601
ENSPMAG00000008393	xpnpep3	36.5633	-7.50165	3.11966	-2.40464	0.0161885	0.0889814	0.0459601	56.9375	0.0459601	0.0459601	0.0459601	0.0459601	0.0459601	0.0459601	286.557	0.0459601	180.04	0.0459601	0.0459601	45.5651	0.0459601	0.0459601
ENSPMAG00000008464	PLAC8 (2 of 2)	37.5132	-7.50159	3.11966	-2.40462	0.0161894	0.0889814	0.0459601	58.405	0.0459601	0.0459601	0.0459601	0.0459601	0.0459601	0.0459601	525.277	0.0459601	0.0459601	0.0459601	0.0459601	0.0459601	0.0459601	0.0459601
ENSPMAG00000009071	med8	38.3469	-7.54435	3.11955	-2.41841	0.0155884	0.0889814	0.0459601	59.7121	0.0459601	0.0459601	0.0459601	0.0459601	0.0459601	0.0459601	477.533	36.4159	0.0459601	0.0459601	0.0459601	23.1837	0.0459601	0.0459601
ENSPMAG00000009630	unknown	37.8376	-7.51538	3.11962	-2.40907	0.0159934	0.0889814	0.0459601	117.915	0.0459601	0.0459601	0.0459601	0.0459601	0.0459601	0.0459601	525.277	4.63197	531.049	0.0459601	0.0459601	0.0459601	0.0459601	0.0459601
ENSPMAG00000009802	ARFGAP1	37.5132	-7.50159	3.11966	-2.40462	0.0161894	0.0889814	0.0459601	58.405	0.0459601	0.0459601	0.0459601	0.0459601	0.0459601	0.0459601	525.277	0.0459601	0.0459601	0.0459601	0.0459601	0.0459601	0.0459601	0.0459601
ENSPMAG00000002111	PTTG1IP (3 of 4)	36.8621	-7.48988	3.11969	-2.40084	0.0163575	0.0890992	0.0459601	57.4074	0.0459601	0.0459601	0.0459601	0.0459601	0.0459601	0.0459601	429.789	9.17269	71.1824	0.0459601	0.0459601	0.0459601	0.0459601	6.29288
ENSPMAG00000005186	unknown	19.3575	-6.51904	2.71496	-2.40116	0.0163433	0.0890992	0.0459601	30.1877	0.0459601	0.0459601	0.0459601	0.0459601	0.0459601	7.4232	191.068	59.1184	11.1996	0.0459601	0.0459601	0.0459601	2.16755	0.57462
ENSPMAG00000000594	C18orf63	36.7227	-7.48393	3.11971	-2.39892	0.0164435	0.0893291	0.0459601	57.1803	0.0459601	0.0459601	0.0459601	0.0459601	0.0459601	0.0459601	429.789	0.0459601	84.5119	0.0459601	0.0459601	0.0459601	0.0459601	0.0459601
ENSPMAG00000003905	zfyve26	26.6109	-7.07116	2.95057	-2.39654	0.0165508	0.0893291	0.0459601	41.4662	0.0459601	0.0459601	0.0459601	0.0459601	0.0459601	5.59021	95.5801	50.0374	217.807	3.99742	0.0459601	0.0459601	0.0459601	0.0459601
ENSPMAG00000008070	pigt	35.8678	-7.47857	3.11972	-2.39719	0.0165214	0.0893291	0.0459601	55.8557	0.0459601	0.0459601	0.0459601	0.0459601	0.0459601	0.0459601	238.813	163.55	100.063	0.0459601	0.0459601	0.0459601	0.0459601	0.0459601
ENSPMAG00000008289	arid2	34.979	-7.47973	3.11972	-2.39756	0.0165045	0.0893291	0.0459601	1688.39	0.0459601	0.0459601	0.0459601	0.0459601	0.0459601	0.0459601	14705.3	404.197	24.5292	0.0459601	0.0459601	0.0459601	0.453724	60.8889
ENSPMAG00000000126	unknown	32.4527	-7.2971	3.05608	-2.38773	0.0169527	0.089456	0.0459601	50.5525	0.0459601	0.0459601	0.0459601	0.0459601	0.0459601	0.0459601	382.045	54.5779	0.0459601	0.646658	0.374913	17.1442	0.0459601	0.0459601
ENSPMAG00000001125	rnf14	12.4506	-6.08485	2.54765	-2.38842	0.0169211	0.089456	0.0459601	19.4435	0.0459601	0.0459601	0.0459601	0.0459601	0.0459601	0.0459601	0.0459601	4.63197	48.9666	0.0459601	0.374913	4.23611	100.502	16.1422
ENSPMAG00000001935	nrxn3a	37.2494	-6.75346	2.82239	-2.39282	0.0167196	0.089456	0.479923	192.801	0.0459601	2.21578	0.0459601	0.0459601	0.0459601	1222.63	0.0459601	54.5779	437.743	0.0459601	0.0459601	19.8679	0.203704	0.0459601
ENSPMAG00000002978	lrrn1 (2 of 2)	36.0555	-7.45425	3.11979	-2.38934	0.0168785	0.089456	0.0459601	56.1475	0.0459601	0.0459601	0.0459601	0.0459601	0.0459601	0.0459601	429.789	72.7399	0.0459601	0.0459601	0.0459601	0.0459601	0.0459601	2.52296
ENSPMAG00000003760	DLXA	36.4144	-7.46188	3.11977	-2.39181	0.0167657	0.089456	0.0459601	56.7056	0.0459601	0.0459601	0.0459601	0.0459601	0.0459601	0.0459601	477.533	31.8754	0.0459601	0.0459601	0.666003	0.0459601	0.0459601	0.0459601
ENSPMAG00000003832	unknown	36.3084	-7.466	3.11976	-2.39314	0.016705	0.089456	0.0459601	56.5408	0.0459601	0.0459601	0.0459601	0.0459601	0.0459601	0.0459601	429.789	0.0459601	77.8472	0.0459601	0.955592	0.0459601	0.0459601	0.0459601
ENSPMAG00000004996	tcp11l2	36.1734	-7.45138	3.1198	-2.38842	0.0169211	0.089456	0.0459601	56.3359	0.0459601	0.0459601	0.0459601	0.0459601	0.0459601	0.0459601	477.533	22.7943	0.0459601	0.926647	0.0459601	5.53885	0.0459601	0.0459601
ENSPMAG00000006471	hdhd1	20.2189	-6.70022	2.80219	-2.39107	0.0167995	0.089456	0.0459601	31.5227	0.0459601	0.0459601	0.0459601	0.0459601	0.0459601	0.0459601	47.836	0.0459601	0.0459601	161.634	19.1412	54.2097	0.699667	0.0459601
ENSPMAG00000008063	sp1	24.9691	-6.99319	2.92599	-2.39002	0.0168473	0.089456	0.0459601	38.9121	0.0459601	0.0459601	0.0459601	0.0459601	0.0459601	0.0459601	47.836	136.307	160.046	0.0459601	1.24473	4.59141	0.0459601	0.0459601
ENSPMAG00000008320	fam60a	35.5016	-7.46341	3.11976	-2.3923	0.0167432	0.089456	0.0459601	55.2904	0.0459601	0.0459601	0.0459601	0.0459601	0.0459601	0.0459601	238.813	118.145	140.051	0.0459601	0.374913	0.0459601	0.0459601	0.0459601
ENSPMAG00000005976	fras1	574.059	-6.62564	2.77587	-2.38687	0.0169926	0.0894667	9.16366	888.002	33.7206	0.0459601	0.0459601	0.0459601	11.9598	0.0459601	6111.34	1076.19	802.082	0.0459601	1.24473	0.322204	0.0459601	0.696859
ENSPMAG00000001465	unknown	35.7083	-7.43915	3.11983	-2.38447	0.0171037	0.0898137	0.0459601	55.6125	0.0459601	0.0459601	0.0459601	0.0459601	0.0459601	0.0459601	429.789	45.4969	22.3076	0.0459601	2.68878	0.0459601	0.0459601	0.0459601
ENSPMAG00000001616	rnf41	35.7524	-7.43296	3.11985	-2.38247	0.0171967	0.0898137	0.0459601	55.671	0.0459601	0.0459601	0.0459601	0.0459601	0.0459601	0.0459601	477.533	0.0459601	0.0459601	0.0459601	0.0459601	23.1837	0.0459601	0.0459601
ENSPMAG00000002303	rnls	35.6997	-7.43058	3.11986	-2.38171	0.0172326	0.0898137	0.0459601	55.589	0.0459601	0.0459601	0.0459601	0.0459601	0.0459601	0.0459601	477.533	0.0459601	0.0459601	0.0459601	0.0459601	0.0459601	22.4459	0.0459601
ENSPMAG00000006621	pacs2 (2 of 2)	33.8793	-7.43272	3.11985	-2.3824	0.0172004	0.0898137	0.0459601	636.307	0.0459601	0.0459601	0.0459601	0.0459601	0.0459601	0.0459601	5251.95	454.142	13.4212	0.0459601	0.0459601	0.0459601	0.0459601	7.02248
ENSPMAG00000009651	gckr	31.4217	-7.26746	3.0518	-2.38137	0.0172485	0.0898137	0.0459601	48.949	0.0459601	0.0459601	0.0459601	0.0459601	0.0459601	12.922	286.557	122.685	17.8644	0.0459601	0.0459601	0.0459601	0.0459601	0.328682
ENSPMAG00000000336	ATP6V0A4	34.083	-7.38296	3.11999	-2.36634	0.017965	0.0898707	0.0459601	53.0838	0.0459601	0.0459601	0.0459601	0.0459601	0.0459601	0.0459601	334.301	122.685	20.086	0.0459601	0.0459601	0.0459601	0.0459601	0.452029
ENSPMAG00000000350	tm2d1	26.0624	-6.30404	2.66359	-2.36675	0.0179451	0.0898707	0.15996	40.5544	0.0459601	0.0459601	0.0459601	0.0459601	0.615962	0.0459601	95.5801	31.8754	164.489	0.0459601	0.0459601	38.9336	33.9283	0.0459601
ENSPMAG00000000726	TBC1D24	34.9039	-7.40328	3.11993	-2.3729	0.0176493	0.0898707	0.0459601	54.3611	0.0459601	0.0459601	0.0459601	0.0459601	0.0459601	0.0459601	429.789	4.63197	53.4098	0.0459601	0.0459601	0.0459601	1.18952	0.0459601
ENSPMAG00000001295	VWA3B (1 of 2)	34.824	-7.40825	3.11992	-2.3745	0.0175728	0.0898707	0.0459601	54.2319	0.0459601	0.0459601	0.0459601	0.0459601	0.0459601	0.0459601	382.045	54.5779	51.1882	0.0459601	0.0459601	0.0459601	0.0459601	0.0459601
ENSPMAG00000001795	hpda	34.0125	-7.38988	3.11997	-2.36857	0.017857	0.0898707	0.0459601	52.9696	0.0459601	0.0459601	0.0459601	0.0459601	0.0459601	0.0459601	286.557	40.9564	148.938	0.0459601	0.0459601	0.0459601	0.0459601	0.0459601
ENSPMAG00000002113	gucy1b3	35.0306	-7.39983	3.11994	-2.37178	0.0177025	0.0898707	0.0459601	54.5532	0.0459601	0.0459601	0.0459601	0.0459601	0.0459601	0.0459601	477.533	9.17269	0.0459601	3.99742	0.0459601	0.0459601	0.0459601	0.0459601
ENSPMAG00000002996	rimkla	34.8964	-7.39369	3.11996	-2.3698	0.0177977	0.0898707	0.0459601	54.3394	0.0459601	0.0459601	0.0459601	0.0459601	0.0459601	0.0459601	477.533	0.0459601	11.1996	0.0459601	0.0459601	0.0459601	0.0459601	0.0459601
ENSPMAG00000003380	unknown	34.7722	-7.38783	3.11998	-2.36791	0.0178889	0.0898707	0.0459601	54.1507	0.0459601	0.0459601	0.0459601	0.0459601	0.0459601	0.0459601	477.533	9.17269	0.0459601	0.0459601	0.374913	0.0459601	0.0459601	0.0459601
ENSPMAG00000004404	FBXL7 (2 of 2)	34.5899	-7.37947	3.12	-2.36521	0.0180198	0.0898707	0.0459601	53.8676	0.0459601	0.0459601	0.0459601	0.0459601	0.0459601	0.0459601	477.533	0.0459601	0.0459601	0.0459601	4.70951	0.0459601	2.28976	0.0459601
ENSPMAG00000005243	gna12a	35.2413	-7.40952	3.11992	-2.37491	0.0175533	0.0898707	0.0459601	54.891	0.0459601	0.0459601	0.0459601	0.0459601	0.0459601	0.0459601	477.533	9.17269	2.31259	1.76474	0.0459601	3.05172	0.0459601	0.0459601
ENSPMAG00000005599	fastkd1	33.0507	-7.39926	3.11995	-2.3716	0.0177113	0.0898707	0.0459601	539.535	0.0459601	0.0459601	0.0459601	0.0459601	0.0459601	0.0459601	4392.55	236.198	204.477	0.0459601	5.57546	0.0459601	16.8268	0.0459601
ENSPMAG00000005876	unknown	33.8086	-7.38103	3.12	-2.36571	0.0179953	0.0898707	0.0459601	52.6517	0.0459601	0.0459601	0.0459601	0.0459601	0.0459601	0.0459601	286.557	0.0459601	186.705	0.0459601	0.0459601	0.0459601	0.0459601	0.328682
ENSPMAG00000007836	scospondin	79.5508	-7.30036	3.08553	-2.366	0.0179816	0.0898707	1.40024	123.064	6.81736	0.0459601	0.0459601	0.0459601	0.0459601	38.5826	859.486	208.955	0.0459601	0.0459601	0.0459601	0.322204	0.0459601	0.0459601
ENSPMAG00000008005	actr8	35.3992	-7.41694	3.1199	-2.37731	0.0174396	0.0898707	0.0459601	95.367	0.0459601	0.0459601	0.0459601	0.0459601	0.0459601	0.0459601	477.533	0.0459601	362.209	0.0459601	3.55485	14.7758	0.0459601	0.0459601
ENSPMAG00000008288	try (5 of 13)	35.1227	-7.40414	3.11993	-2.37317	0.017636	0.0898707	0.0459601	54.6964	0.0459601	0.0459601	0.0459601	0.0459601	0.0459601	0.0459601	477.533	0.0459601	13.4212	0.0459601	0.0459601	1.03724	0.0459601	0.0459601
ENSPMAG00000008354	unknown	14.294	7.26503	3.0648	2.37047	0.0177653	0.0898707	40.0875	0.0459601	0.0459601	9.01588	0.0459601	191.284	0.0459601	0.0459601	0.0459601	0.0459601	0.0459601	0.0459601	0.0459601	0.0459601	0.0459601	0.0459601
ENSPMAG00000008486	cdkl5	34.0279	-7.38173	3.12	-2.36594	0.0179843	0.0898707	0.0459601	52.9884	0.0459601	0.0459601	0.0459601	0.0459601	0.0459601	0.0459601	334.301	0.0459601	142.273	0.0459601	0.0459601	0.0459601	0.0459601	0.0459601
ENSPMAG00000008531	unknown	82.307	-6.62196	2.79184	-2.3719	0.0176969	0.0898707	1.56719	127.268	6.81736	0.0459601	0.0459601	0.0459601	0.880728	0.0459601	477.533	422.359	244.466	0.0459601	0.666003	0.0459601	0.0459601	0.203115
ENSPMAG00000008689	rbfox3	34.315	-7.38553	3.11999	-2.36717	0.0179248	0.0898707	0.0459601	53.445	0.0459601	0.0459601	0.0459601	0.0459601	0.0459601	0.0459601	382.045	4.63197	93.3982	0.0459601	0.0459601	0.0459601	0.699667	0.0459601
ENSPMAG00000009748	unknown	22.5583	-6.86596	2.90265	-2.36541	0.01801	0.0898707	0.0459601	35.1607	0.0459601	0.0459601	0.0459601	0.0459601	0.0459601	0.0459601	0.0459601	159.009	144.495	0.0459601	11.6368	0.918559	0.0459601	0.203115
ENSPMAG00000000081	unknown	34.4203	-7.37144	3.12003	-2.36262	0.0181463	0.0901559	0.0459601	53.5988	0.0459601	0.0459601	0.0459601	0.0459601	0.0459601	0.0459601	477.533	0.0459601	4.53461	0.0459601	0.0459601	0.0459601	0.0459601	0.0459601
ENSPMAG00000001361	fam110a	34.1029	-7.35639	3.12007	-2.35776	0.0183854	0.0901559	0.0459601	53.1001	0.0459601	0.0459601	0.0459601	0.0459601	0.0459601	0.0459601	477.533	0.0459601	0.0459601	0.0459601	0.0459601	0.0459601	0.0459601	0.0459601
ENSPMAG00000001420	dnajc1	33.683	-7.35685	3.12007	-2.35791	0.0183781	0.0901559	0.0459601	52.461	0.0459601	0.0459601	0.0459601	0.0459601	0.0459601	0.0459601	382.045	9.17269	0.0459601	0.0459601	0.0459601	80.4989	0.0459601	0.203115
ENSPMAG00000002759	baiap3	14.95	-6.30447	2.67471	-2.35706	0.0184202	0.0901559	0.0459601	596.265	0.0459601	0.0459601	0.0459601	0.0459601	0.0459601	143.057	5156.46	18.2538	40.0803	0.646658	7.59595	0.0459601	0.203704	0.0459601
ENSPMAG00000005666	spata18 (1 of 2)	33.8042	-7.37001	3.12003	-2.36216	0.0181689	0.0901559	0.0459601	52.6504	0.0459601	0.0459601	0.0459601	0.0459601	0.0459601	0.0459601	334.301	131.766	6.75634	0.0459601	0.0459601	0.799798	0.0459601	0.0459601
ENSPMAG00000006418	unknown	34.1029	-7.35639	3.12007	-2.35776	0.0183854	0.0901559	0.0459601	53.1001	0.0459601	0.0459601	0.0459601	0.0459601	0.0459601	0.0459601	477.533	0.0459601	0.0459601	0.0459601	0.0459601	0.0459601	0.0459601	0.0459601
ENSPMAG00000008553	unknown	34.2044	-7.36124	3.12006	-2.35933	0.0183081	0.0901559	0.0459601	53.2629	0.0459601	0.0459601	0.0459601	0.0459601	0.0459601	0.0459601	477.533	0.0459601	0.0459601	0.0459601	0.0459601	1.51156	0.0459601	0.0459601
ENSPMAG00000009116	dars	17.1327	-6.49462	2.75445	-2.35787	0.0183804	0.0901559	0.0459601	157.892	0.0459601	0.0459601	0.0459601	0.0459601	0.0459601	0.0459601	0.0459601	1194.24	84.5119	0.0459601	2.11131	68.1833	71.7958	0.0459601
ENSPMAG00000009397	unknown	34.1881	-7.36046	3.12006	-2.35908	0.0183205	0.0901559	0.0459601	53.2418	0.0459601	0.0459601	0.0459601	0.0459601	0.0459601	0.0459601	477.533	0.0459601	0.0459601	0.0459601	0.0459601	1.03724	0.329822	0.0459601
ENSPMAG00000008536	zfhx4 (2 of 2)	33.5472	-7.34973	3.12009	-2.35561	0.0184921	0.0903208	0.0459601	52.2456	0.0459601	0.0459601	0.0459601	0.0459601	0.0459601	0.0459601	382.045	0.0459601	86.7335	0.0459601	0.0459601	1.15587	0.0459601	0.0459601
ENSPMAG00000007659	padi2 (5 of 6)	26.6505	-7.00718	2.97702	-2.35376	0.0185846	0.0905854	0.0459601	189.346	0.0459601	0.0459601	0.0459601	0.0459601	0.0459601	0.0459601	286.557	1335	68.9608	0.0459601	13.08	0.0459601	0.329822	0.0459601
ENSPMAG00000000011	ostf1	12.3473	-6.07429	2.58294	-2.3517	0.0186879	0.0908673	0.0459601	443.676	0.0459601	0.0459601	0.0459601	0.0459601	0.0459601	0.0459601	3819.62	0.0459601	0.0459601	20.459	56.3742	27.6837	62.5122	6.29288
ENSPMAG00000000293	SLC28A3	31.2392	-7.31641	3.12019	-2.34486	0.0190343	0.0908673	0.0459601	446.532	0.0459601	0.0459601	0.0459601	0.0459601	0.0459601	0.0459601	3580.9	367.873	68.9608	0.0459601	0.666003	0.0459601	0.203704	0.0459601
ENSPMAG00000000443	unknown	674.79	5.89408	2.51275	2.34567	0.0189931	0.0908673	1834.68	30.5218	1277.98	8.59091	0.0459601	7886.75	0.0459601	254.864	0.0459601	9.17269	0.0459601	0.926647	5.28681	0.918559	3.38943	0.0459601
ENSPMAG00000004182	dis3 (16 of 43)	52.268	-7.25919	3.0973	-2.34372	0.0190926	0.0908673	0.15996	81.3128	0.0459601	0.0459601	0.0459601	0.0459601	0.615962	3.75714	716.254	0.0459601	11.1996	0.0459601	0.374913	0.0459601	0.0459601	0.0459601
ENSPMAG00000004200	kbp (1 of 2)	32.8878	-7.32697	3.12016	-2.34827	0.018861	0.0908673	0.0459601	51.22	0.0459601	0.0459601	0.0459601	0.0459601	0.0459601	0.0459601	334.301	122.685	0.0459601	3.71838	0.0459601	0.0459601	0.0459601	0.0459601
ENSPMAG00000004420	pde6a	32.995	-7.32333	3.12017	-2.34709	0.0189206	0.0908673	0.0459601	51.3817	0.0459601	0.0459601	0.0459601	0.0459601	0.0459601	0.0459601	382.045	0.0459601	80.0687	0.0459601	0.0459601	0.0459601	0.0459601	0.0459601
ENSPMAG00000005712	slc30a10	32.29	-7.30988	3.12021	-2.34275	0.0191421	0.0908673	0.0459601	50.2901	0.0459601	0.0459601	0.0459601	0.0459601	0.0459601	0.0459601	286.557	0.0459601	162.267	0.0459601	0.0459601	0.0459601	3.51161	0.0459601
ENSPMAG00000006910	ENPP7 (3 of 3)	107.802	-7.23206	3.07828	-2.34938	0.0188047	0.0908673	1.40024	167.006	6.81736	0.0459601	0.0459601	0.0459601	0.0459601	0.0459601	477.533	871.868	153.381	0.0459601	0.0459601	0.0459601	0.0459601	0.0459601
ENSPMAG00000007193	unknown	32.4787	-7.31896	3.12018	-2.34568	0.0189924	0.0908673	0.0459601	50.5836	0.0459601	0.0459601	0.0459601	0.0459601	0.0459601	0.0459601	286.557	0.0459601	162.267	0.0459601	6.15275	0.0459601	0.0459601	0.0459601
ENSPMAG00000008101	HAUS2	16.3331	-6.42887	2.7392	-2.34699	0.018926	0.0908673	0.0459601	25.4784	0.0459601	0.0459601	0.0459601	0.0459601	0.0459601	3.75714	0.0459601	0.0459601	80.0687	24.923	97.0707	23.3021	0.0459601	0.0459601
ENSPMAG00000008262	baz1a	12.1226	-6.03149	2.57421	-2.34304	0.0191273	0.0908673	0.0459601	18.9332	0.0459601	0.0459601	0.0459601	0.0459601	0.0459601	29.4181	0.0459601	81.8209	28.9724	0.365137	4.13219	25.5521	0.0459601	0.0459601
ENSPMAG00000008651	AGO2	43.2968	-5.61235	2.39013	-2.34814	0.0188677	0.0908673	0.794737	67.021	0.0459601	0.0459601	3.78984	0.0459601	0.0459601	0.0459601	382.045	4.63197	51.1882	0.0459601	2.40006	5.65728	3.14508	154.03
ENSPMAG00000009668	skiv2l2	20.0256	-6.7028	2.85445	-2.34819	0.0188647	0.0908673	0.0459601	349.521	0.0459601	0.0459601	0.0459601	0.0459601	0.0459601	0.0459601	2864.74	27.3349	235.579	14.0419	2.11131	1.74859	0.0459601	0.0459601
ENSPMAG00000000096	sf1	30.8163	-7.29714	3.12025	-2.33864	0.0193541	0.0916897	0.0459601	1114.28	0.0459601	0.0459601	0.0459601	0.0459601	0.0459601	0.0459601	9596.66	331.549	100.063	0.0459601	0.0459601	0.0459601	0.0459601	0.0459601
ENSPMAG00000004019	RBMS2 (1 of 3)	15.5308	-6.35797	2.72115	-2.3365	0.019465	0.0920304	0.0459601	24.2304	0.0459601	0.0459601	0.0459601	0.0459601	0.0459601	0.0459601	0.0459601	22.7943	62.2961	0.0459601	9.03913	20.8153	102.945	0.0459601
ENSPMAG00000001202	mtmr2	32.2174	-7.28525	3.12029	-2.3348	0.0195539	0.0922663	0.0459601	50.1819	0.0459601	0.0459601	0.0459601	0.0459601	0.0459601	1.92371	382.045	0.0459601	66.7393	0.0459601	0.0459601	0.0459601	0.699667	0.0459601
ENSPMAG00000000228	zgc:56585	32.2301	-6.10849	2.62477	-2.32725	0.0199521	0.0939577	1.40024	49.4599	6.81736	0.0459601	0.0459601	0.0459601	0.0459601	7.4232	0.0459601	0.0459601	0.0459601	0.0459601	171.537	14.4206	92.0733	159.502
ENSPMAG00000005190	unknown	131.59	-7.08514	3.04706	-2.32524	0.0200591	0.0942739	1.96702	203.704	0.0459601	0.0459601	0.0459601	9.65128	0.0459601	0.0459601	1050.46	363.332	417.749	0.0459601	0.0459601	1.03724	0.0459601	0.57462
ENSPMAG00000000351	unknown	31.4876	-7.23708	3.12044	-2.31925	0.0203815	0.0946601	0.0459601	49.042	0.0459601	0.0459601	0.0459601	0.0459601	0.0459601	0.0459601	429.789	0.0459601	0.0459601	0.0459601	0.0459601	3.52549	7.7873	0.0459601
ENSPMAG00000000596	efhc1	31.5242	-7.23887	3.12043	-2.31983	0.0203502	0.0946601	0.0459601	105.612	0.0459601	0.0459601	0.0459601	0.0459601	0.0459601	0.0459601	429.789	508.628	8.978	2.60213	0.0459601	0.0459601	0.329822	0.0459601
ENSPMAG00000002871	cep44	31.3396	-7.24153	3.12043	-2.32068	0.0203039	0.0946601	0.0459601	48.8066	0.0459601	0.0459601	0.0459601	0.0459601	0.0459601	0.0459601	382.045	0.0459601	0.0459601	0.0459601	0.0459601	0.0459601	56.8931	0.0459601
ENSPMAG00000005487	vgll4b	31.6448	-7.24508	3.12042	-2.32183	0.0202419	0.0946601	0.0459601	49.2813	0.0459601	0.0459601	0.0459601	0.0459601	0.0459601	0.0459601	429.789	0.0459601	13.4212	0.0459601	0.0459601	0.0459601	0.0459601	0.0459601
ENSPMAG00000005793	unknown	31.5856	-7.24217	3.12042	-2.32089	0.0202926	0.0946601	0.0459601	49.1944	0.0459601	0.0459601	0.0459601	0.0459601	0.0459601	0.0459601	429.789	0.0459601	0.0459601	0.0459601	6.73003	0.0459601	5.95492	0.0459601
ENSPMAG00000006844	GABBR1 (2 of 2)	31.6945	-7.24769	3.12041	-2.32267	0.0201967	0.0946601	0.0459601	101.837	0.0459601	0.0459601	0.0459601	0.0459601	0.0459601	0.0459601	429.789	472.304	11.1996	0.0459601	0.0459601	0.0459601	0.0459601	3.00948
ENSPMAG00000000748	SIPA1L2	30.6927	-7.19494	3.12058	-2.30564	0.0211306	0.0952236	0.0459601	47.7952	0.0459601	0.0459601	0.0459601	0.0459601	0.0459601	0.0459601	429.789	0.0459601	0.0459601	0.0459601	0.0459601	0.0459601	0.0459601	0.0459601
ENSPMAG00000000940	rbm17	16.8504	-6.45462	2.79778	-2.30705	0.0210522	0.0952236	0.0459601	26.2831	0.0459601	0.0459601	0.0459601	0.0459601	0.0459601	11.0891	0.0459601	172.631	22.3076	0.0459601	0.0459601	4.70984	0.0459601	25.6266
ENSPMAG00000001043	mrps7 (1 of 2)	17.7583	-5.51921	2.39068	-2.30864	0.0209638	0.0952236	0.224687	27.6062	0.0459601	0.939596	0.0459601	0.0459601	0.0459601	0.0459601	47.836	9.17269	37.8587	0.0459601	35.593	72.4464	45.4107	0.0459601
ENSPMAG00000001046	C16orf62 (1 of 2)	103.887	-5.67406	2.45494	-2.31128	0.0208172	0.0952236	2.64406	160.245	0.0459601	0.0459601	13.0364	0.0459601	0.0459601	0.0459601	1145.95	22.7943	111.171	0.0459601	55.2197	20.46	0.576871	85.9373
ENSPMAG00000001450	nr5a1a	31.01	-7.21187	3.12052	-2.31111	0.0208267	0.0952236	0.0459601	48.2939	0.0459601	0.0459601	0.0459601	0.0459601	0.0459601	0.0459601	429.789	0.0459601	4.53461	0.0459601	0.0459601	0.0459601	0.0459601	0.0459601
ENSPMAG00000002503	top3a	29.1176	-7.21621	3.12051	-2.31251	0.0207495	0.0952236	0.0459601	45.3603	0.0459601	0.0459601	0.0459601	0.0459601	0.0459601	80.7391	0.0459601	277.063	48.9666	0.0459601	1.24473	0.0459601	0.0459601	0.0459601
ENSPMAG00000002616	pole	21.2607	-5.54128	2.39629	-2.31244	0.0207533	0.0952236	1.96702	1050.64	0.0459601	0.0459601	0.0459601	9.65128	0.0459601	1.92371	9166.96	59.1184	177.818	31.0611	17.4094	0.0459601	0.329822	1.06268
ENSPMAG00000003884	fgf20a	30.6927	-7.19494	3.12058	-2.30564	0.0211306	0.0952236	0.0459601	47.7952	0.0459601	0.0459601	0.0459601	0.0459601	0.0459601	0.0459601	429.789	0.0459601	0.0459601	0.0459601	0.0459601	0.0459601	0.0459601	0.0459601
ENSPMAG00000004046	suco (2 of 2)	22.1166	-6.74546	2.9227	-2.30795	0.0210018	0.0952236	0.0459601	34.4739	0.0459601	0.0459601	0.0459601	0.0459601	0.0459601	0.0459601	191.068	27.3349	75.6256	0.0459601	0.0459601	0.0459601	15.8496	0.203115
ENSPMAG00000005399	SRCRB4D (3 of 7)	29.7892	-7.19401	3.12058	-2.30534	0.0211474	0.0952236	0.0459601	46.4	0.0459601	0.0459601	0.0459601	0.0459601	0.0459601	0.0459601	238.813	131.766	46.745	0.0459601	0.0459601	0.0459601	0.0459601	0.0459601
ENSPMAG00000006617	exd2	28.9744	-7.20741	3.12054	-2.30967	0.0209065	0.0952236	0.0459601	342.212	0.0459601	0.0459601	0.0459601	0.0459601	0.0459601	0.0459601	2673.76	395.116	8.978	0.0459601	1.82252	0.0459601	0.0459601	0.0459601
ENSPMAG00000006764	stk33	30.8513	-7.20343	3.12055	-2.30839	0.0209777	0.0952236	0.0459601	48.047	0.0459601	0.0459601	0.0459601	0.0459601	0.0459601	0.0459601	429.789	0.0459601	2.31259	0.0459601	0.0459601	0.0459601	0.0459601	0.0459601
ENSPMAG00000007172	CECR5	30.6927	-7.19494	3.12058	-2.30564	0.0211306	0.0952236	0.0459601	47.7952	0.0459601	0.0459601	0.0459601	0.0459601	0.0459601	0.0459601	429.789	0.0459601	0.0459601	0.0459601	0.0459601	0.0459601	0.0459601	0.0459601
ENSPMAG00000008389	elp5	30.7011	-7.19539	3.12058	-2.30579	0.0211223	0.0952236	0.0459601	47.8123	0.0459601	0.0459601	0.0459601	0.0459601	0.0459601	0.0459601	429.789	0.0459601	0.0459601	0.0459601	0.0459601	0.199766	0.0459601	0.0459601
ENSPMAG00000009092	ATP7B	30.837	-7.20269	3.12055	-2.30815	0.020991	0.0952236	0.0459601	48.0247	0.0459601	0.0459601	0.0459601	0.0459601	0.0459601	0.0459601	429.789	0.0459601	0.0459601	0.0459601	2.11131	0.0459601	0.0459601	0.0459601
ENSPMAG00000009495	KRT80 (10 of 11)	30.8513	-7.20343	3.12055	-2.30839	0.0209777	0.0952236	0.0459601	48.047	0.0459601	0.0459601	0.0459601	0.0459601	0.0459601	0.0459601	429.789	0.0459601	2.31259	0.0459601	0.0459601	0.0459601	0.0459601	0.0459601
ENSPMAG00000002864	uqcrc1 (2 of 2)	48.7853	-5.48029	2.3791	-2.30351	0.0212501	0.0955042	1.15998	75.351	0.0459601	5.61605	0.0459601	0.0459601	0.0459601	0.0459601	0.0459601	0.0459601	8.978	113.646	182.504	272.576	93.2948	7.02248
ENSPMAG00000009577	C7orf63	28.3417	-7.17734	3.12064	-2.29996	0.0214503	0.0962213	0.0459601	44.1528	0.0459601	0.0459601	0.0459601	0.0459601	0.0459601	0.0459601	0.0459601	299.765	46.745	0.0459601	50.313	0.322204	0.0459601	0.0459601
ENSPMAG00000001851	klf12a	28.1534	-7.16641	3.12067	-2.29643	0.0216512	0.0968393	0.0459601	197.698	0.0459601	0.0459601	0.0459601	0.0459601	0.0459601	0.0459601	1384.67	354.251	40.0803	0.0459601	0.0459601	0.0459601	0.0459601	0.0459601
ENSPMAG00000002387	ccdc41 (2 of 2)	29.2305	-7.16413	3.12068	-2.29569	0.0216933	0.0968393	0.0459601	45.5359	0.0459601	0.0459601	0.0459601	0.0459601	0.0459601	0.0459601	238.813	163.55	4.53461	0.0459601	0.0459601	2.69637	0.0459601	0.0459601
ENSPMAG00000004239	kif3a	72.2369	-6.50411	2.83362	-2.29534	0.0217138	0.0968393	0.702259	112.08	0.0459601	0.0459601	3.32746	0.0459601	0.0459601	0.0459601	620.766	0.0459601	293.34	3.99742	0.0459601	0.680917	89.7524	0.0459601
ENSPMAG00000008264	wfikkn2a	28.0566	-7.16096	3.12069	-2.29467	0.021752	0.0968393	0.0459601	340.779	0.0459601	0.0459601	0.0459601	0.0459601	0.0459601	0.0459601	2673.76	390.575	0.0459601	0.0459601	2.40006	0.0459601	0.0459601	0.0459601
ENSPMAG00000008351	wwtr1 (2 of 2)	29.5526	-7.14503	3.12074	-2.28953	0.0220488	0.0977924	0.0459601	46.0269	0.0459601	0.0459601	0.0459601	0.0459601	0.0459601	0.0459601	382.045	31.8754	0.0459601	0.0459601	0.0459601	0.0459601	0.0459601	0.0459601
ENSPMAG00000008706	serpine2	24.2936	-6.96914	3.04341	-2.28991	0.0220267	0.0977924	0.0459601	37.8564	0.0459601	0.0459601	0.0459601	0.0459601	0.0459601	0.0459601	0.0459601	0.0459601	108.949	20.18	0.0459601	59.4202	151.928	0.0459601
ENSPMAG00000001357	mrpl12	13.367	-6.16252	2.69532	-2.28638	0.0222323	0.0979266	0.0459601	328.554	0.0459601	0.0459601	0.0459601	0.0459601	0.0459601	0.0459601	2769.25	0.0459601	55.6314	2.60213	3.84353	73.5122	52.007	0.0459601
ENSPMAG00000001695	abat	35.5059	-6.42909	2.80977	-2.28812	0.0221307	0.0979266	0.23966	55.1989	0.0459601	0.0459601	1.01446	0.0459601	0.0459601	0.0459601	191.068	213.495	88.9551	0.0459601	0.0459601	0.199766	0.0459601	2.88785
ENSPMAG00000002603	kcnt1	21.4188	-6.74389	2.94987	-2.28616	0.0222447	0.0979266	0.0459601	33.389	0.0459601	0.0459601	0.0459601	0.0459601	0.0459601	0.0459601	95.5801	36.4159	166.71	0.0459601	0.666003	0.0459601	0.944757	0.0459601
ENSPMAG00000009532	SCFD2	114.929	6.9383	3.03444	2.28652	0.0222238	0.0979266	317.595	2.42421	1298.16	0.0459601	0.0459601	0.0459601	289.673	0.0459601	0.0459601	0.0459601	0.0459601	0.0459601	21.4502	0.0459601	0.0459601	0.0459601
ENSPMAG00000000373	asl	27.3127	-7.12503	3.12081	-2.28307	0.0224263	0.097996	0.0459601	435.115	0.0459601	0.0459601	0.0459601	0.0459601	0.0459601	0.0459601	3533.16	190.793	188.926	0.0459601	0.0459601	2.93327	0.0459601	0.0459601
ENSPMAG00000001928	srsf3a	21.0845	-6.77211	2.96585	-2.28336	0.0224089	0.097996	0.0459601	32.8644	0.0459601	0.0459601	0.0459601	0.0459601	0.0459601	148.556	0.0459601	0.0459601	0.0459601	0.0459601	52.3334	25.5521	69.1085	0.0459601
ENSPMAG00000004579	tfpi2 (2 of 2)	27.789	-7.1258	3.12081	-2.28332	0.0224117	0.097996	0.0459601	43.2886	0.0459601	0.0459601	0.0459601	0.0459601	0.0459601	0.0459601	95.5801	118.145	175.597	0.0459601	0.0459601	0.0459601	0.0459601	0.0459601
ENSPMAG00000005983	acaa2	90.9901	-4.83505	2.11654	-2.28441	0.0223476	0.097996	5.43574	138.638	26.9948	0.0459601	0.0459601	0.0459601	0.0459601	0.0459601	47.836	413.278	57.8529	32.4561	198.379	113.538	277.502	106.851
ENSPMAG00000001269	tbc1d5	13.7292	-6.19577	2.71479	-2.28223	0.0224761	0.0980321	0.0459601	21.428	0.0459601	0.0459601	0.0459601	0.0459601	0.0459601	0.0459601	0.0459601	13.7133	26.7508	0.0459601	10.4823	43.9072	97.8145	0.0459601
ENSPMAG00000004108	bop1	59.8472	-5.60014	2.45606	-2.28013	0.0225997	0.0982091	2.02179	92.0881	6.81736	1.79059	0.0459601	0.0459601	1.4091	0.0459601	763.998	9.17269	44.5235	0.0459601	0.955592	9.80213	0.203704	0.0459601
ENSPMAG00000006429	dusp19a	24.6228	-6.98473	3.06328	-2.28015	0.0225988	0.0982091	0.0459601	38.3685	0.0459601	0.0459601	0.0459601	0.0459601	0.0459601	0.0459601	0.0459601	113.604	0.0459601	64.5414	0.0459601	30.5257	136.415	0.0459601
ENSPMAG00000000098	unknown	48.3671	-6.56989	2.90777	-2.25943	0.0238568	0.0984137	1.40024	74.5614	6.81736	0.0459601	0.0459601	0.0459601	0.0459601	7.4232	620.766	31.8754	0.0459601	0.0459601	0.0459601	0.0459601	10.2304	0.57462
ENSPMAG00000000234	ITGB1 (1 of 2)	18.1871	-6.56072	2.91884	-2.24771	0.0245946	0.0984137	0.0459601	516.418	0.0459601	0.0459601	0.0459601	0.0459601	0.0459601	99.068	4392.55	4.63197	148.938	0.0459601	2.11131	0.322204	0.0459601	0.0459601
ENSPMAG00000000387	aldh8a1	27.8019	-7.0587	3.12105	-2.26165	0.0237192	0.0984137	0.0459601	43.316	0.0459601	0.0459601	0.0459601	0.0459601	0.0459601	0.0459601	334.301	54.5779	0.0459601	0.0459601	0.374913	0.0459601	0.203704	0.203115
ENSPMAG00000000461	seh1l	15.8785	-6.36736	2.82809	-2.25147	0.024356	0.0984137	0.0459601	24.7701	0.0459601	0.0459601	0.0459601	0.0459601	0.0459601	0.0459601	0.0459601	154.469	35.6371	0.0459601	7.59595	24.8416	0.203704	0.0459601
ENSPMAG00000000497	zzz3	26.6892	-7.09119	3.12093	-2.27214	0.023078	0.0984137	0.0459601	391.701	0.0459601	0.0459601	0.0459601	0.0459601	0.0459601	0.0459601	3151.2	227.117	146.716	0.0459601	0.0459601	0.0459601	0.0459601	0.0459601
ENSPMAG00000000573	SPATA22	27.2824	-7.01311	3.12121	-2.24692	0.0246451	0.0984137	0.0459601	42.4903	0.0459601	0.0459601	0.0459601	0.0459601	0.0459601	0.0459601	382.045	0.0459601	0.0459601	0.0459601	0.0459601	0.0459601	0.0459601	0.0459601
ENSPMAG00000000705	fam151a	27.0901	-7.05897	3.12104	-2.26173	0.023714	0.0984137	0.0459601	42.2014	0.0459601	0.0459601	0.0459601	0.0459601	0.0459601	0.0459601	191.068	181.712	6.75634	0.0459601	0.0459601	0.0459601	0.0459601	0.0459601
ENSPMAG00000000876	unknown	30.4093	-6.6587	2.94867	-2.2582	0.0239329	0.0984137	0.139321	47.3224	0.0459601	0.512763	0.0459601	0.0459601	0.0459601	31.251	0.0459601	195.333	197.812	0.0459601	0.0459601	1.27446	0.0459601	0.0459601
ENSPMAG00000001089	copg2	24.8698	-5.32052	2.36532	-2.24938	0.024488	0.0984137	0.455616	38.5443	0.0459601	1.79059	0.0459601	0.0459601	0.349614	0.0459601	191.068	18.2538	80.0687	0.0459601	42.2315	0.0459601	0.576871	14.5615
ENSPMAG00000001095	unknown	102.175	-6.97379	3.07655	-2.26675	0.0234054	0.0984137	1.15998	158.391	0.0459601	5.61605	0.0459601	0.0459601	0.0459601	0.0459601	477.533	681.167	262.238	0.0459601	0.0459601	0.0459601	0.0459601	4.34723
ENSPMAG00000001123	cmasa	71.3986	6.83169	3.03975	2.24745	0.0246111	0.0984137	197.052	1.68304	0.0459601	0.0459601	583.527	401.594	0.0459601	0.0459601	0.0459601	4.63197	0.0459601	0.0459601	10.1937	0.0459601	0.0459601	0.0459601
ENSPMAG00000001452	CCDC91	27.931	-7.05222	3.12107	-2.25955	0.023849	0.0984137	0.0459601	43.5044	0.0459601	0.0459601	0.0459601	0.0459601	0.0459601	0.0459601	382.045	9.17269	0.0459601	0.0459601	0.0459601	0.0459601	0.0459601	0.0459601
ENSPMAG00000001537	kmo	27.4684	-7.05484	3.12106	-2.2604	0.0237964	0.0984137	0.0459601	42.7937	0.0459601	0.0459601	0.0459601	0.0459601	0.0459601	0.0459601	286.557	0.0459601	95.6198	0.0459601	0.0459601	0.0459601	2.53415	0.203115
ENSPMAG00000001649	ncanb	129.728	-6.379	2.82427	-2.25864	0.023906	0.0984137	2.74542	200.38	13.5433	0.0459601	0.0459601	0.0459601	0.0459601	1.92371	95.5801	771.977	895.388	38.0362	0.374913	0.0459601	0.0459601	0.0459601
ENSPMAG00000001701	atp9b	27.3474	-7.07377	3.12099	-2.26651	0.0234199	0.0984137	0.0459601	42.6067	0.0459601	0.0459601	0.0459601	0.0459601	0.0459601	0.0459601	191.068	177.171	8.978	0.0459601	0.0459601	6.01256	0.0459601	0.0459601
ENSPMAG00000001708	lin37	16.0619	-6.39587	2.8166	-2.27077	0.0231606	0.0984137	0.0459601	25.0564	0.0459601	0.0459601	0.0459601	0.0459601	0.0459601	0.0459601	0.0459601	27.3349	71.1824	2.60213	0.955592	123.248	0.0459601	0.0459601
ENSPMAG00000002803	erlec1	17.7943	-6.46212	2.8526	-2.26535	0.0234915	0.0984137	0.0459601	27.7504	0.0459601	0.0459601	0.0459601	0.0459601	0.0459601	0.0459601	95.5801	72.7399	0.0459601	0.0459601	46.8495	34.1968	0.0459601	0.203115
ENSPMAG00000003010	fech	27.2824	-7.01311	3.12121	-2.24692	0.0246451	0.0984137	0.0459601	42.4903	0.0459601	0.0459601	0.0459601	0.0459601	0.0459601	0.0459601	382.045	0.0459601	0.0459601	0.0459601	0.0459601	0.0459601	0.0459601	0.0459601
ENSPMAG00000003025	smpd1	63.4767	-6.95629	3.08604	-2.25412	0.0241889	0.0984137	1.40024	287.253	6.81736	0.0459601	0.0459601	0.0459601	0.0459601	0.0459601	859.486	1702.78	0.0459601	0.646658	1.24473	20.9337	0.0459601	0.0459601
ENSPMAG00000003314	GNRHR (1 of 3)	27.2824	-7.01311	3.12121	-2.24692	0.0246451	0.0984137	0.0459601	42.4903	0.0459601	0.0459601	0.0459601	0.0459601	0.0459601	0.0459601	382.045	0.0459601	0.0459601	0.0459601	0.0459601	0.0459601	0.0459601	0.0459601
ENSPMAG00000003396	unknown	28.0784	-7.1013	3.12089	-2.27541	0.0228816	0.0984137	0.0459601	43.7337	0.0459601	0.0459601	0.0459601	0.0459601	0.0459601	0.0459601	238.813	154.469	0.0459601	0.0459601	0.0459601	0.0459601	0.0459601	0.0459601
ENSPMAG00000003425	sbno2a	21.9979	-5.12036	2.27114	-2.25454	0.0241625	0.0984137	1.50113	33.5017	6.81736	0.0459601	0.550392	0.0459601	0.0459601	1.92371	143.324	86.3614	55.6314	1.48551	0.0459601	6.13098	6.56572	0.0459601
ENSPMAG00000004080	unknown	92.1055	-5.5175	2.43566	-2.2653	0.023494	0.0984137	2.98123	141.731	6.81736	0.0459601	7.95092	0.0459601	0.0459601	359.339	429.789	249.82	108.949	0.0459601	0.0459601	88.7883	0.0459601	38.7588
ENSPMAG00000004391	otud4	87.1968	-6.91708	3.04557	-2.27119	0.0231354	0.0984137	1.40024	134.962	6.81736	0.0459601	0.0459601	0.0459601	0.0459601	352.007	859.486	0.0459601	0.0459601	0.0459601	0.374913	0.442405	2.16755	0.0459601
ENSPMAG00000004583	hspa13	27.0855	-7.0872	3.12094	-2.27085	0.0231559	0.0984137	0.0459601	42.199	0.0459601	0.0459601	0.0459601	0.0459601	0.0459601	0.0459601	95.5801	149.928	133.387	0.0459601	0.666003	0.0459601	0.0459601	0.0459601
ENSPMAG00000004884	ttll3	26.5867	-7.07207	3.121	-2.26596	0.0234535	0.0984137	0.0459601	41.4234	0.0459601	0.0459601	0.0459601	0.0459601	0.0459601	0.0459601	47.836	231.658	88.9551	0.0459601	4.13219	0.0459601	0.0459601	0.0459601
ENSPMAG00000004980	casp8	14.8576	-6.28926	2.78445	-2.2587	0.0239018	0.0984137	0.0459601	23.1826	0.0459601	0.0459601	0.0459601	0.0459601	0.0459601	0.0459601	0.0459601	0.0459601	126.722	0.646658	0.666003	23.7758	56.6488	0.0459601
ENSPMAG00000005013	tlr21 (1 of 3)	25.6389	-7.03115	3.12114	-2.25275	0.024275	0.0984137	0.0459601	2029.28	0.0459601	0.0459601	0.0459601	0.0459601	0.0459601	0.0459601	17904.1	358.792	0.0459601	0.0459601	0.0459601	0.0459601	0.329822	0.0459601
ENSPMAG00000005623	pex2	27.2824	-7.01311	3.12121	-2.24692	0.0246451	0.0984137	0.0459601	143.9	0.0459601	0.0459601	0.0459601	0.0459601	0.0459601	0.0459601	382.045	912.733	0.0459601	0.0459601	0.0459601	0.0459601	0.0459601	0.0459601
ENSPMAG00000005722	golga1	26.6055	-7.03134	3.12114	-2.25281	0.0242713	0.0984137	0.0459601	41.4521	0.0459601	0.0459601	0.0459601	0.0459601	0.0459601	0.0459601	191.068	159.009	22.3076	0.0459601	0.0459601	0.0459601	0.453724	0.0459601
ENSPMAG00000005982	egln2 (2 of 2)	27.3173	-7.01527	3.1212	-2.24762	0.0246007	0.0984137	0.0459601	42.5493	0.0459601	0.0459601	0.0459601	0.0459601	0.0459601	0.0459601	382.045	0.0459601	0.0459601	0.0459601	0.0459601	0.0459601	0.576871	0.0459601
ENSPMAG00000006029	NHLRC3	26.586	-7.01568	3.1212	-2.24775	0.0245922	0.0984137	0.0459601	41.4173	0.0459601	0.0459601	0.0459601	0.0459601	0.0459601	0.0459601	238.813	127.226	0.0459601	0.0459601	6.44139	0.0459601	0.0459601	0.0459601
ENSPMAG00000006164	pwp2h (2 of 2)	27.9516	-7.05345	3.12106	-2.25995	0.0238243	0.0984137	0.0459601	43.5409	0.0459601	0.0459601	0.0459601	0.0459601	0.0459601	0.0459601	382.045	9.17269	0.0459601	0.0459601	0.374913	0.0459601	0.0459601	0.0459601
ENSPMAG00000006953	unknown	20.4618	-6.19909	2.74978	-2.25439	0.0241714	0.0984137	0.106691	31.8715	0.0459601	0.0459601	0.0459601	0.0459601	0.349614	69.7417	143.324	4.63197	66.7393	0.0459601	0.0459601	2.22253	0.0459601	0.0459601
ENSPMAG00000006987	slc12a7b	18.9733	-6.59279	2.89782	-2.27508	0.0229008	0.0984137	0.0459601	166.81	0.0459601	0.0459601	0.0459601	0.0459601	0.0459601	0.0459601	47.836	1239.65	200.034	0.0459601	0.0459601	0.0459601	5.46628	8.11687
ENSPMAG00000007136	exo1	40.5998	-6.99763	3.10076	-2.25675	0.024024	0.0984137	0.139321	63.169	0.0459601	0.512763	0.0459601	0.0459601	0.0459601	0.0459601	525.277	0.0459601	42.3019	0.0459601	0.666003	0.0459601	0.0459601	0.0459601
ENSPMAG00000007264	unknown	24.4643	-5.72081	2.52257	-2.26785	0.0233385	0.0984137	1.40024	37.3837	6.81736	0.0459601	0.0459601	0.0459601	0.0459601	0.0459601	0.0459601	236.198	40.0803	20.18	10.1937	29.46	0.203704	0.0459601
ENSPMAG00000008035	unknown	27.2824	-7.01311	3.12121	-2.24692	0.0246451	0.0984137	0.0459601	42.4903	0.0459601	0.0459601	0.0459601	0.0459601	0.0459601	0.0459601	382.045	0.0459601	0.0459601	0.0459601	0.0459601	0.0459601	0.0459601	0.0459601
ENSPMAG00000008188	gcgrb	27.4439	-7.05337	3.12106	-2.25992	0.0238259	0.0984137	0.0459601	42.7466	0.0459601	0.0459601	0.0459601	0.0459601	0.0459601	0.0459601	286.557	0.0459601	97.8414	0.0459601	0.0459601	0.0459601	0.0459601	0.0459601
ENSPMAG00000008347	MICALCL	27.5757	-7.09062	3.12093	-2.27196	0.0230891	0.0984137	0.0459601	42.962	0.0459601	0.0459601	0.0459601	0.0459601	0.0459601	0.0459601	191.068	0.0459601	104.506	0.0459601	16.8322	0.0459601	0.0459601	74.0211
ENSPMAG00000008743	COPS6	17.4552	-6.43395	2.82991	-2.27355	0.0229929	0.0984137	0.0459601	27.2238	0.0459601	0.0459601	0.0459601	0.0459601	0.0459601	0.0459601	95.5801	0.0459601	120.057	0.0459601	4.13219	1.39302	23.6674	0.0459601
ENSPMAG00000008788	ZEB2 (3 of 3)	27.952	-7.05363	3.12106	-2.26001	0.0238207	0.0984137	0.0459601	43.5455	0.0459601	0.0459601	0.0459601	0.0459601	0.0459601	0.0459601	382.045	0.0459601	8.978	0.0459601	0.0459601	0.0459601	0.453724	0.203115
ENSPMAG00000008917	ube2kb	11.9777	-6.02438	2.66623	-2.25951	0.0238516	0.0984137	0.0459601	18.7034	0.0459601	0.0459601	0.0459601	0.0459601	0.0459601	0.0459601	0.0459601	0.0459601	4.53461	34.9671	92.7413	13.9469	21.9572	0.0459601
ENSPMAG00000009196	chat	27.4847	-7.0255	3.12117	-2.25092	0.0243904	0.0984137	0.0459601	168.475	0.0459601	0.0459601	0.0459601	0.0459601	0.0459601	1130.99	382.045	0.0459601	2.31259	0.0459601	0.0459601	0.0459601	0.699667	0.0459601
ENSPMAG00000009371	setd6	20.5969	-6.65498	2.93521	-2.26729	0.0233724	0.0984137	0.0459601	32.1105	0.0459601	0.0459601	0.0459601	0.0459601	0.0459601	29.4181	143.324	99.9829	15.6428	0.0459601	0.0459601	0.442405	0.0459601	0.0459601
ENSPMAG00000009410	nat9	26.2766	-7.06961	3.12101	-2.26517	0.0235023	0.0984137	0.0459601	40.9409	0.0459601	0.0459601	0.0459601	0.0459601	0.0459601	1.92371	0.0459601	231.658	68.9608	0.0459601	0.0459601	65.6964	0.0459601	0.0459601
ENSPMAG00000009488	unknown	43.925	-6.46865	2.85502	-2.26571	0.0234691	0.0984137	1.40024	402.64	6.81736	0.0459601	0.0459601	0.0459601	0.0459601	0.0459601	286.557	3042.23	257.795	0.0459601	0.666003	36.3283	0.0459601	0.0459601
ENSPMAG00000010140	unknown	27.2824	-7.01311	3.12121	-2.24692	0.0246451	0.0984137	0.0459601	42.4903	0.0459601	0.0459601	0.0459601	0.0459601	0.0459601	0.0459601	382.045	0.0459601	0.0459601	0.0459601	0.0459601	0.0459601	0.0459601	0.0459601
ENSPMAG00000006474	rad51b	25.1257	-7.00854	3.12123	-2.24544	0.0247397	0.0986249	0.0459601	39.1507	0.0459601	0.0459601	0.0459601	0.0459601	0.0459601	0.0459601	0.0459601	86.3614	140.051	0.0459601	0.0459601	78.9595	46.7544	0.0459601
ENSPMAG00000007882	poc1bl	17.9378	-6.43557	2.87218	-2.24065	0.0250485	0.0996879	0.0459601	27.9746	0.0459601	0.0459601	0.0459601	0.0459601	0.0459601	9.25615	143.324	0.0459601	88.9551	0.0459601	7.88459	0.0459601	2.16755	0.0459601
ENSPMAG00000007805	unknown	34.298	-6.95275	3.10453	-2.23955	0.0251203	0.0998057	0.394886	3082.32	0.0459601	1.79059	0.0459601	0.0459601	0.0459601	0.0459601	27262	0.0459601	475.51	0.0459601	0.0459601	0.0459601	3.14508	0.0459601
ENSPMAG00000003663	alox5b.2	18.7347	-6.50667	2.90753	-2.23787	0.0252297	0.0999047	0.0459601	29.2143	0.0459601	0.0459601	0.0459601	0.0459601	0.0459601	49.5799	143.324	4.63197	55.6314	9.57777	0.0459601	0.0459601	0.0459601	0.0459601
ENSPMAG00000007409	vps39	24.8312	-6.98675	3.12131	-2.23841	0.0251947	0.0999047	0.0459601	38.6876	0.0459601	0.0459601	0.0459601	0.0459601	0.0459601	0.0459601	0.0459601	281.603	33.4155	0.0459601	0.0459601	32.8941	0.0459601	0.0459601
ENSPMAG00000003369	unknown	20.7972	-5.5075	2.46524	-2.23406	0.0254791	0.100705	0.265771	32.3105	0.0459601	0.0459601	0.0459601	0.0459601	1.14502	0.0459601	143.324	63.6589	64.5177	9.01975	0.0459601	2.10405	8.03162	0.0459601
ENSPMAG00000007834	trmt11	39.6578	-6.92378	3.09999	-2.23348	0.0255172	0.100705	0.146847	61.7045	0.0459601	0.0459601	0.550392	0.0459601	0.0459601	0.0459601	525.277	9.17269	20.086	0.0459601	0.0459601	0.0459601	0.0459601	0.57462
ENSPMAG00000007677	unknown	258.91	5.69036	2.54986	2.23164	0.0256388	0.101017	701.04	13.3941	2623.13	0.0459601	2.40259	879.573	0.0459601	0.0459601	0.0459601	36.4159	66.7393	0.0459601	14.2345	0.56184	2.41196	0.0459601
ENSPMAG00000001174	PDP1 (1 of 2)	50.9043	-6.09197	2.73174	-2.23007	0.025743	0.101075	0.609777	78.9524	0.0459601	0.0459601	2.86504	0.0459601	0.0459601	11.0891	668.51	9.17269	2.31259	0.0459601	0.666003	18.6837	0.0459601	0.0459601
ENSPMAG00000003699	unknown	74.5895	-6.47782	2.90614	-2.22901	0.0258134	0.101075	0.758646	115.708	0.0459601	2.64089	1.01446	0.0459601	0.0459601	0.0459601	859.486	0.0459601	166.71	0.0459601	0.0459601	0.56184	14.3837	0.0459601
ENSPMAG00000003825	b3galt4	26.1004	-6.95516	3.12143	-2.2282	0.0258672	0.101075	0.0459601	40.6663	0.0459601	0.0459601	0.0459601	0.0459601	0.0459601	0.0459601	334.301	27.3349	0.0459601	0.0459601	0.374913	0.0459601	3.75595	0.0459601
ENSPMAG00000004964	ZAN (4 of 6)	34.687	-6.17726	2.7721	-2.22837	0.0258556	0.101075	1.40024	292.007	6.81736	0.0459601	0.0459601	0.0459601	0.0459601	5.59021	2148.58	136.307	306.67	0.0459601	14.8118	0.0459601	15.9717	0.0459601
ENSPMAG00000005627	unknown	17.5795	-6.40064	2.87202	-2.22862	0.025839	0.101075	0.0459601	27.4169	0.0459601	0.0459601	0.0459601	0.0459601	0.0459601	0.0459601	143.324	36.4159	46.745	0.0459601	0.0459601	19.6311	0.0459601	0.452029
ENSPMAG00000009875	nxn	26.0564	-6.95318	3.12144	-2.22756	0.02591	0.101075	0.0459601	40.5984	0.0459601	0.0459601	0.0459601	0.0459601	0.0459601	0.0459601	334.301	0.0459601	11.1996	0.0459601	0.0459601	17.8548	1.80089	0.0459601
ENSPMAG00000000629	zyg11	38.6416	-6.89738	3.10006	-2.22492	0.0260868	0.101597	0.146847	60.1237	0.0459601	0.0459601	0.550392	0.0459601	0.0459601	0.0459601	429.789	0.0459601	108.949	0.0459601	0.955592	0.0459601	1.18952	0.0459601
ENSPMAG00000001412	st6galnac	52.3434	-6.86598	3.08942	-2.22242	0.0262552	0.101608	0.265771	81.362	0.0459601	0.0459601	0.0459601	0.0459601	1.14502	0.0459601	620.766	0.0459601	111.171	0.0459601	0.0459601	0.0459601	0.0459601	0.0459601
ENSPMAG00000004322	polr3e	25.818	-6.93697	3.1215	-2.22232	0.0262617	0.101608	0.0459601	40.2175	0.0459601	0.0459601	0.0459601	0.0459601	0.0459601	0.0459601	334.301	27.3349	0.0459601	0.0459601	0.0459601	0.0459601	0.0459601	0.0459601
ENSPMAG00000005128	unknown	12.6772	-6.07823	2.7344	-2.22287	0.0262243	0.101608	0.0459601	1282.36	0.0459601	0.0459601	0.0459601	0.0459601	0.0459601	0.0459601	11363.2	54.5779	84.5119	5.11355	19.7185	0.0459601	14.0172	0.0459601
ENSPMAG00000007770	ciz1b	24.1886	-6.93745	3.1215	-2.22248	0.0262512	0.101608	0.0459601	113.368	0.0459601	0.0459601	0.0459601	0.0459601	0.0459601	0.0459601	47.836	685.708	277.789	0.0459601	8.7505	0.0459601	0.0459601	0.0459601
ENSPMAG00000004528	unknown	25.2139	-6.93271	3.12151	-2.22095	0.0263547	0.101748	0.0459601	39.2829	0.0459601	0.0459601	0.0459601	0.0459601	0.0459601	0.0459601	238.813	45.4969	68.9608	0.0459601	0.0459601	0.0459601	0.0459601	0.0459601
ENSPMAG00000007944	unknown	25.4448	-6.93137	3.12152	-2.22051	0.026384	0.101748	0.0459601	39.646	0.0459601	0.0459601	0.0459601	0.0459601	0.0459601	0.0459601	286.557	0.0459601	48.9666	0.0459601	0.0459601	0.0459601	20.8579	0.203115
ENSPMAG00000002941	GABRB1 (1 of 2)	25.609	-6.92422	3.12155	-2.2182	0.0265411	0.102021	0.0459601	39.8974	0.0459601	0.0459601	0.0459601	0.0459601	0.0459601	0.0459601	334.301	4.63197	0.0459601	0.0459601	0.0459601	19.8679	0.0459601	0.0459601
ENSPMAG00000008987	dars2	18.0739	-6.44499	2.90522	-2.21842	0.0265262	0.102021	0.0459601	28.1863	0.0459601	0.0459601	0.0459601	0.0459601	0.0459601	42.2484	143.324	59.1184	6.75634	0.0459601	0.0459601	0.0459601	2.04534	0.0459601
ENSPMAG00000005643	unknown	28.2491	-6.66565	3.00704	-2.21668	0.0266449	0.102254	0.106691	43.9799	0.0459601	0.0459601	0.0459601	0.0459601	0.349614	0.0459601	238.813	0.0459601	148.938	5.67159	0.0459601	0.0459601	2.16755	0.0459601
ENSPMAG00000004000	znf385c	25.4937	-6.91592	3.12158	-2.21552	0.0267245	0.102275	0.0459601	39.713	0.0459601	0.0459601	0.0459601	0.0459601	0.0459601	0.0459601	334.301	22.7943	0.0459601	0.0459601	0.0459601	0.0459601	0.0459601	0.0459601
ENSPMAG00000007536	cep112	13.8998	-6.18786	2.79319	-2.21534	0.0267368	0.102275	0.0459601	21.693	0.0459601	0.0459601	0.0459601	0.0459601	0.0459601	0.0459601	0.0459601	149.928	22.3076	8.18272	0.0459601	0.680917	0.0459601	13.9535
ENSPMAG00000009433	zdhhc3a	23.7512	-6.91318	3.12159	-2.21463	0.0267852	0.102294	0.0459601	37.0127	0.0459601	0.0459601	0.0459601	0.0459601	0.0459601	0.0459601	47.836	0.0459601	142.273	26.318	0.0459601	0.0459601	0.0459601	116.457
ENSPMAG00000005886	phb2b	15.8439	-6.16163	2.78606	-2.2116	0.0269947	0.102762	0.0459601	24.7173	0.0459601	0.0459601	0.0459601	0.0459601	0.0459601	0.0459601	143.324	0.0459601	0.0459601	2.60213	1.53368	27.4468	47.3652	0.0459601
ENSPMAG00000008981	unknown	25.3016	-6.90409	3.12163	-2.2117	0.0269875	0.102762	0.0459601	39.4141	0.0459601	0.0459601	0.0459601	0.0459601	0.0459601	0.0459601	334.301	0.0459601	0.0459601	0.0459601	0.0459601	20.1048	0.0459601	0.0459601
ENSPMAG00000000811	unknown	23.2022	-6.89212	3.12167	-2.20783	0.0272562	0.103352	0.0459601	1627.63	0.0459601	0.0459601	0.0459601	0.0459601	0.0459601	11.0891	14323.3	90.9019	222.25	0.0459601	0.955592	0.0459601	0.0459601	0.0459601
ENSPMAG00000002229	TTN	1234.49	-4.67133	2.11614	-2.20748	0.0272807	0.103352	74.1414	1879.26	336.379	9.44086	0.0459601	19.211	5.62999	549.959	10742.5	4604.16	966.479	1.76474	44.8291	2.34099	0.203704	1.06268
ENSPMAG00000003817	unknown	23.2248	-6.89247	3.12167	-2.20794	0.0272484	0.103352	0.0459601	439.361	0.0459601	0.0459601	0.0459601	0.0459601	0.0459601	0.0459601	3628.65	140.847	184.483	0.0459601	0.0459601	0.0459601	0.0459601	0.0459601
ENSPMAG00000001029	fbxo30b	23.1425	-6.88474	3.1217	-2.20544	0.0274231	0.103515	0.0459601	179.293	0.0459601	0.0459601	0.0459601	0.0459601	0.0459601	0.0459601	1289.18	295.225	0.0459601	0.0459601	28.9546	0.0459601	0.0459601	0.0459601
ENSPMAG00000004220	WAC (3 of 3)	12.9716	-6.10775	2.76959	-2.20529	0.0274334	0.103515	0.0459601	20.2492	0.0459601	0.0459601	0.0459601	0.0459601	0.0459601	0.0459601	0.0459601	27.3349	111.171	0.0459601	38.4793	3.76237	1.31184	0.0459601
ENSPMAG00000006127	RNF111	657.377	-6.08385	2.75913	-2.20499	0.027455	0.103515	15.2858	3571.17	74.0751	2.21578	0.0459601	0.0459601	0.0459601	8581.69	23060.5	0.0459601	464.402	0.0459601	0.0459601	17.4995	15.2388	1.06268
ENSPMAG00000006926	abcf2a	32.9828	-6.35887	2.88695	-2.20262	0.0276214	0.103976	0.23966	51.2702	0.0459601	0.0459601	1.01446	0.0459601	0.0459601	0.0459601	0.0459601	109.064	275.568	0.0459601	20.5844	55.986	0.0459601	0.0459601
ENSPMAG00000008941	surf4	37.1278	-6.82612	3.10025	-2.20179	0.02768	0.104031	0.146847	57.7685	0.0459601	0.0459601	0.550392	0.0459601	0.0459601	0.0459601	477.533	40.9564	0.0459601	0.0459601	0.374913	0.0459601	0.822271	0.0459601
ENSPMAG00000007842	sf3b4	14.401	-6.0604	2.75386	-2.2007	0.0277576	0.104157	0.0459601	22.473	0.0459601	0.0459601	0.0459601	0.0459601	0.0459601	0.0459601	95.5801	0.0459601	20.086	11.5308	0.0459601	9.92055	64.9552	0.0459601
ENSPMAG00000001146	cmss1	24.6576	-6.86026	3.1218	-2.19753	0.0279823	0.104174	0.0459601	67.7917	0.0459601	0.0459601	0.0459601	0.0459601	0.0459601	11.0891	334.301	0.0459601	264.46	0.0459601	0.0459601	0.0459601	0.0459601	0.0459601
ENSPMAG00000001592	mb (2 of 13)	31.2855	-6.82365	3.10491	-2.1977	0.0279708	0.104174	0.394886	612.458	0.0459601	1.79059	0.0459601	0.0459601	0.0459601	5079.03	0.0459601	45.4969	0.0459601	0.0459601	0.0459601	0.0459601	387.318	0.0459601
ENSPMAG00000005379	si:ch1073-160m15.1	22.8321	-6.86681	3.12177	-2.19965	0.0278318	0.104174	0.0459601	592.593	0.0459601	0.0459601	0.0459601	0.0459601	0.0459601	0.0459601	5013.22	195.333	124.5	0.0459601	0.0459601	0.0459601	0.0459601	0.0459601
ENSPMAG00000005538	unknown	24.6944	-6.86259	3.12179	-2.19829	0.0279286	0.104174	0.0459601	38.4747	0.0459601	0.0459601	0.0459601	0.0459601	0.0459601	0.0459601	334.301	9.17269	0.0459601	0.0459601	0.0459601	0.0459601	0.0459601	2.52296
ENSPMAG00000008696	unknown	16.9775	6.723	3.05704	2.19919	0.0278645	0.104174	46.9604	0.411474	26.9948	0.0459601	207.669	0.0459601	0.0459601	0.0459601	0.0459601	0.0459601	0.0459601	0.0459601	0.0459601	3.05172	0.329822	0.0459601
ENSPMAG00000002666	pacs2 (1 of 2)	38.7735	-6.27375	2.85667	-2.19618	0.0280791	0.10437	0.318588	60.2384	0.0459601	0.0459601	0.0459601	0.0459601	1.4091	0.0459601	382.045	31.8754	126.722	0.0459601	0.374913	0.0459601	0.944757	0.0459601
ENSPMAG00000004652	cpeb4	102.23	6.65968	3.0335	2.19538	0.0281365	0.104419	281.723	2.60366	726.473	0.512763	681.537	0.0459601	0.0459601	0.0459601	0.0459601	0.0459601	0.0459601	0.0459601	0.0459601	23.0653	0.0459601	0.0459601
ENSPMAG00000000050	unknown	24.2138	-6.82925	3.12193	-2.18751	0.0287053	0.104918	0.0459601	37.7265	0.0459601	0.0459601	0.0459601	0.0459601	0.0459601	0.0459601	334.301	4.63197	0.0459601	0.0459601	0.0459601	0.0459601	0.329822	0.0459601
ENSPMAG00000001170	slc9a2	24.2479	-6.83186	3.12192	-2.18836	0.0286437	0.104918	0.0459601	37.7796	0.0459601	0.0459601	0.0459601	0.0459601	0.0459601	0.0459601	334.301	0.0459601	0.0459601	0.0459601	0.374913	5.06513	0.0459601	0.0459601
ENSPMAG00000004822	unknown	24.4043	-6.84285	3.12187	-2.19191	0.0283862	0.104918	0.0459601	38.0184	0.0459601	0.0459601	0.0459601	0.0459601	0.0459601	0.0459601	334.301	0.0459601	0.0459601	0.0459601	0.0459601	0.0459601	7.54299	0.0459601
ENSPMAG00000005572	ppig (2 of 2)	150.657	-5.90944	2.70236	-2.18677	0.0287591	0.104918	4.09058	232.191	20.2691	0.0459601	0.0459601	0.0459601	0.0459601	0.0459601	95.5801	1262.35	562.151	0.0459601	105.729	60.1307	3.63378	0.0459601
ENSPMAG00000005828	unknown	3532.17	3.21352	1.46648	2.19132	0.0284289	0.104918	8285.54	891.56	14104	674.081	1033.82	25294.7	321.058	322.681	47.836	472.304	1046.46	392.09	3232.43	1220.76	1071.13	218.353
ENSPMAG00000007561	gpr39	24.0172	-6.83618	3.1219	-2.18975	0.0285424	0.104918	0.0459601	37.4213	0.0459601	0.0459601	0.0459601	0.0459601	0.0459601	0.0459601	286.557	0.0459601	33.4155	0.0459601	16.5435	0.0459601	0.0459601	0.0459601
ENSPMAG00000008114	dmbx1b	22.4189	-6.83898	3.12189	-2.19065	0.0284768	0.104918	0.0459601	183.482	0.0459601	0.0459601	0.0459601	0.0459601	0.0459601	3.75714	1336.93	267.982	40.0803	0.0459601	0.0459601	0.0459601	2.41196	0.0459601
ENSPMAG00000008518	gngt2a	24.2392	-6.8312	3.12192	-2.18814	0.0286594	0.104918	0.0459601	37.7665	0.0459601	0.0459601	0.0459601	0.0459601	0.0459601	0.0459601	334.301	0.0459601	2.31259	0.0459601	0.0459601	0.0459601	0.0459601	3.00948
ENSPMAG00000008753	map2k7	23.7855	-6.83907	3.12189	-2.19068	0.0284747	0.104918	0.0459601	37.0654	0.0459601	0.0459601	0.0459601	0.0459601	0.0459601	0.0459601	238.813	31.8754	62.2961	0.0459601	0.374913	0.0459601	0.0459601	0.0459601
ENSPMAG00000008785	por	23.133	-6.83405	3.12191	-2.18906	0.0285923	0.104918	0.0459601	36.0459	0.0459601	0.0459601	0.0459601	0.0459601	0.0459601	0.0459601	143.324	31.8754	148.938	0.0459601	0.0459601	0.0459601	0.0459601	0.0459601
ENSPMAG00000009440	dpf2	24.1964	-6.82801	3.12193	-2.18711	0.0287345	0.104918	0.0459601	37.6949	0.0459601	0.0459601	0.0459601	0.0459601	0.0459601	0.0459601	334.301	4.63197	0.0459601	0.0459601	0.0459601	0.0459601	0.0459601	0.0459601
ENSPMAG00000004555	unknown	16.7126	-6.31441	2.88946	-2.18532	0.0288652	0.104929	0.0459601	26.0686	0.0459601	0.0459601	0.0459601	0.0459601	0.0459601	0.0459601	143.324	45.4969	40.0803	0.0459601	4.70951	0.0459601	0.822271	0.0459601
ENSPMAG00000009549	rab11fip3	22.1071	-6.8212	3.12196	-2.18491	0.0288955	0.104929	0.0459601	480.067	0.0459601	0.0459601	0.0459601	0.0459601	0.0459601	1.92371	4010.6	154.469	153.381	0.0459601	0.0459601	0.0459601	0.0459601	0.0459601
ENSPMAG00000009743	TRIM8 (2 of 2)	23.566	-6.82475	3.12195	-2.18606	0.0288115	0.104929	0.0459601	36.7183	0.0459601	0.0459601	0.0459601	0.0459601	0.0459601	0.0459601	238.813	0.0459601	91.1766	0.0459601	0.0459601	0.199766	0.0459601	0.0459601
ENSPMAG00000001163	dnmbp	103.269	-6.70776	3.07422	-2.18194	0.029114	0.105374	0.979682	160.194	0.0459601	0.0459601	4.71457	0.0459601	0.0459601	0.0459601	1002.72	422.359	0.0459601	0.0459601	7.30731	0.0459601	9.13103	0.0459601
ENSPMAG00000005359	nedd4l (2 of 2)	18.7084	-5.07965	2.32846	-2.18155	0.0291431	0.105374	0.371382	29.0071	0.0459601	0.0459601	0.0459601	0.0459601	1.67307	0.0459601	95.5801	113.604	2.31259	0.0459601	42.8087	1.98557	0.576871	4.10401
ENSPMAG00000007662	gpr176	21.9484	-6.81043	3.12201	-2.18143	0.0291517	0.105374	0.0459601	34.2032	0.0459601	0.0459601	0.0459601	0.0459601	0.0459601	3.75714	0.0459601	172.631	131.165	0.0459601	0.0459601	0.0459601	0.0459601	0.0459601
ENSPMAG00000006890	chac2	23.9068	-6.80754	3.12202	-2.18049	0.0292209	0.105463	0.0459601	37.2441	0.0459601	0.0459601	0.0459601	0.0459601	0.0459601	0.0459601	334.301	0.0459601	0.0459601	0.0459601	0.0459601	0.0459601	0.0459601	0.57462
ENSPMAG00000005275	unknown	22.0439	-6.8	3.12205	-2.17806	0.0294017	0.105954	0.0459601	34.3569	0.0459601	0.0459601	0.0459601	0.0459601	0.0459601	0.0459601	47.836	77.2804	151.159	0.0459601	32.7067	0.0459601	0.0459601	0.0459601
ENSPMAG00000004141	trib3 (2 of 3)	21.7192	-6.79583	3.12207	-2.17671	0.0295024	0.105993	0.0459601	33.8466	0.0459601	0.0459601	0.0459601	0.0459601	0.0459601	130.227	0.0459601	172.631	0.0459601	1.48551	0.0459601	0.0459601	0.0459601	0.0459601
ENSPMAG00000006949	lsm6	16.7132	-6.44398	2.95989	-2.1771	0.029473	0.105993	0.0459601	26.0646	0.0459601	0.0459601	0.0459601	0.0459601	0.0459601	25.7523	0.0459601	0.0459601	0.0459601	38.5942	101.111	68.8938	0.0459601	0.0459601
ENSPMAG00000002988	postna	37.3322	-5.93781	2.73097	-2.17425	0.0296865	0.106371	0.479923	57.9076	0.0459601	2.21578	0.0459601	0.0459601	0.0459601	242.034	0.0459601	4.63197	242.244	0.0459601	0.0459601	7.90736	0.0459601	24.1675
ENSPMAG00000007914	sema5a (2 of 3)	22.7385	-6.78776	3.1221	-2.1741	0.0296976	0.106371	0.0459601	35.432	0.0459601	0.0459601	0.0459601	0.0459601	0.0459601	0.0459601	191.068	0.0459601	126.722	0.0459601	0.0459601	0.0459601	0.822271	0.0459601
ENSPMAG00000003967	pgbd5	465.531	6.56324	3.02166	2.17206	0.0298509	0.10665	1279.49	13.4293	5770.78	0.0459601	626.522	0.0459601	0.0459601	0.0459601	0.0459601	59.1184	48.9666	0.0459601	12.5027	0.0459601	0.0459601	0.0459601
ENSPMAG00000004193	tmem144b	13.5405	-6.15871	2.83645	-2.17127	0.0299108	0.10665	0.0459601	21.1339	0.0459601	0.0459601	0.0459601	0.0459601	0.0459601	0.0459601	0.0459601	18.2538	137.83	1.20618	0.666003	32.0652	0.0459601	0.0459601
ENSPMAG00000009666	unknown	76.138	-4.60121	2.11862	-2.17179	0.0298715	0.10665	5.15464	115.69	20.2691	0.0459601	0.0459601	0.0459601	5.36623	23.9194	0.0459601	0.0459601	355.545	98.3007	49.1585	289.747	223.632	0.818905
ENSPMAG00000004369	cul1b	12.3173	-6.03633	2.78387	-2.16832	0.0301343	0.107285	0.0459601	98.4533	0.0459601	0.0459601	0.0459601	0.0459601	0.0459601	716.752	0.0459601	31.8754	117.836	0.0459601	0.0459601	12.289	0.0459601	7.14408
ENSPMAG00000000959	unknown	22.6054	-6.75679	3.12223	-2.16409	0.0304576	0.108273	0.0459601	35.2202	0.0459601	0.0459601	0.0459601	0.0459601	0.0459601	0.0459601	238.813	0.0459601	77.8472	0.0459601	0.0459601	0.0459601	0.0459601	0.0459601
ENSPMAG00000003723	galnt2	118.072	5.94331	2.74733	2.16331	0.0305176	0.108324	317.727	7.25427	363.282	0.0459601	1225.21	0.0459601	0.0459601	0.0459601	47.836	0.0459601	0.0459601	0.0459601	0.0459601	12.5258	3.75595	0.940833
ENSPMAG00000004363	exoc6	15.6835	-5.73492	2.65532	-2.15978	0.0307896	0.108799	0.0459601	75.9363	0.0459601	0.0459601	0.0459601	0.0459601	0.0459601	0.0459601	191.068	463.223	8.978	1.48551	12.7914	0.322204	5.46628	0.0459601
ENSPMAG00000008506	wdr90	99.4435	-5.24965	2.43037	-2.16002	0.0307712	0.108799	4.2443	152.448	0.0459601	0.0459601	0.0459601	9.65128	11.4324	29.4181	525.277	168.09	642.128	0.0459601	4.42085	0.0459601	0.203704	2.40133
ENSPMAG00000010313	si:ch73-151m17.5	21.8506	-6.74567	3.12228	-2.16049	0.0307345	0.108799	0.0459601	34.0562	0.0459601	0.0459601	0.0459601	0.0459601	0.0459601	0.0459601	143.324	31.8754	126.722	0.0459601	0.0459601	4.35455	0.0459601	0.0459601
ENSPMAG00000003437	slc2a10	20.8793	-6.7387	3.12231	-2.15824	0.0309092	0.109059	0.0459601	32.535	0.0459601	0.0459601	0.0459601	0.0459601	0.0459601	0.0459601	0.0459601	163.55	128.943	0.0459601	0.0459601	0.0459601	0.0459601	0.0459601
ENSPMAG00000001353	trpm2	12.0903	-6.0153	2.78929	-2.15657	0.0310394	0.109192	0.0459601	18.8784	0.0459601	0.0459601	0.0459601	0.0459601	0.0459601	18.4207	0.0459601	40.9564	24.5292	0.0459601	84.6597	1.15587	0.0459601	0.0459601
ENSPMAG00000009667	ptcd1	22.6001	-6.73452	3.12233	-2.15689	0.0310142	0.109192	0.0459601	35.2215	0.0459601	0.0459601	0.0459601	0.0459601	0.0459601	0.0459601	286.557	0.0459601	0.0459601	0.365137	0.0459601	24.131	5.7106	0.0459601
ENSPMAG00000008811	ankrd2	21.2695	-6.72775	3.12236	-2.1547	0.0311853	0.109542	0.0459601	33.1522	0.0459601	0.0459601	0.0459601	0.0459601	0.0459601	132.06	95.5801	0.0459601	57.8529	12.6468	0.0459601	0.0459601	0.0459601	0.0459601
ENSPMAG00000002041	C2CD3	22.145	-6.72277	3.12238	-2.15309	0.0313116	0.109823	0.0459601	245.394	0.0459601	0.0459601	0.0459601	0.0459601	0.0459601	0.0459601	238.813	1902.56	66.7393	0.0459601	0.0459601	0.0459601	0.0459601	0.203115
ENSPMAG00000008993	SETD9	22.3834	-6.71741	3.1224	-2.15136	0.0314478	0.110137	0.0459601	34.8827	0.0459601	0.0459601	0.0459601	0.0459601	0.0459601	0.0459601	286.557	0.0459601	26.7508	0.0459601	0.0459601	0.0459601	0.203704	0.203115
ENSPMAG00000001607	ss18	21.3593	-6.70679	3.12245	-2.14793	0.0317197	0.110163	0.0459601	33.2867	0.0459601	0.0459601	0.0459601	0.0459601	0.0459601	0.0459601	143.324	154.469	0.0459601	0.0459601	0.0459601	1.51156	0.0459601	0.0459601
ENSPMAG00000003189	unknown	22.2194	-6.7044	3.12246	-2.14715	0.0317813	0.110163	0.0459601	34.6345	0.0459601	0.0459601	0.0459601	0.0459601	0.0459601	3.75714	286.557	18.2538	2.31259	0.646658	0.0459601	0.0459601	0.0459601	0.0459601
ENSPMAG00000003341	msmo1	21.3831	-6.71514	3.12241	-2.15063	0.0315058	0.110163	0.0459601	33.3238	0.0459601	0.0459601	0.0459601	0.0459601	0.0459601	0.0459601	143.324	0.0459601	44.5235	0.0459601	111.791	0.0459601	0.0459601	0.0459601
ENSPMAG00000006309	ctsc	21.6275	-6.7076	3.12245	-2.14819	0.031699	0.110163	0.0459601	33.7038	0.0459601	0.0459601	0.0459601	0.0459601	0.0459601	0.0459601	191.068	0.0459601	111.171	0.0459601	0.0459601	0.0459601	0.0459601	0.818905
ENSPMAG00000006754	IDNK	22.2389	-6.70604	3.12245	-2.14768	0.0317391	0.110163	0.0459601	34.6551	0.0459601	0.0459601	0.0459601	0.0459601	0.0459601	0.0459601	286.557	18.2538	0.0459601	0.0459601	0.0459601	0.0459601	6.81004	0.0459601
ENSPMAG00000008601	kalrnb	69.9433	-6.61545	3.07902	-2.14855	0.0316697	0.110163	1.40024	988.738	6.81736	0.0459601	0.0459601	0.0459601	0.0459601	341.01	7925.62	18.2538	613.248	0.0459601	0.0459601	0.0459601	0.329822	0.0459601
ENSPMAG00000009794	prdm15	20.4529	-6.70581	3.12246	-2.14761	0.031745	0.110163	0.0459601	599.501	0.0459601	0.0459601	0.0459601	0.0459601	0.0459601	0.0459601	5108.71	286.144	0.0459601	0.0459601	0.374913	0.0459601	0.0459601	0.0459601
ENSPMAG00000007796	yars	14.9837	-4.73815	2.20919	-2.14475	0.0319728	0.110664	1.4936	22.5899	6.81736	0.512763	0.0459601	0.0459601	0.0459601	0.0459601	0.0459601	18.2538	4.53461	0.0459601	42.8087	34.552	73.2617	29.7608
ENSPMAG00000000857	unknown	50.1316	-6.61079	3.08668	-2.14172	0.0322164	0.11102	1.40024	77.2913	6.81736	0.0459601	0.0459601	0.0459601	0.0459601	0.0459601	573.021	0.0459601	122.279	0.0459601	0.0459601	0.0459601	0.0459601	0.0459601
ENSPMAG00000004934	unknown	21.4249	-6.68937	3.12253	-2.14229	0.0321701	0.11102	0.0459601	33.3838	0.0459601	0.0459601	0.0459601	0.0459601	0.0459601	0.0459601	191.068	109.064	0.0459601	0.0459601	0.0459601	0.0459601	0.0459601	0.0459601
ENSPMAG00000005645	pex13	20.0827	-6.68975	3.12253	-2.14241	0.0321601	0.11102	0.0459601	31.3061	0.0459601	0.0459601	0.0459601	0.0459601	0.0459601	3.75714	0.0459601	0.0459601	157.824	0.0459601	90.7209	29.2231	0.0459601	0.0459601
ENSPMAG00000009773	unknown	50.5302	-6.60801	3.08669	-2.14081	0.0322892	0.111109	1.96702	77.6067	0.0459601	0.0459601	0.0459601	9.65128	0.0459601	0.0459601	668.51	18.2538	4.53461	0.0459601	0.0459601	0.0459601	6.9322	0.0459601
ENSPMAG00000001622	abcb4 (1 of 2)	21.8899	-6.6793	3.12257	-2.13904	0.0324327	0.111279	0.0459601	34.1072	0.0459601	0.0459601	0.0459601	0.0459601	0.0459601	0.0459601	286.557	0.0459601	20.086	0.0459601	0.0459601	0.0459601	0.0459601	0.0459601
ENSPMAG00000001815	rmnd5b	21.8969	-6.67971	3.12257	-2.13917	0.0324219	0.111279	0.0459601	34.123	0.0459601	0.0459601	0.0459601	0.0459601	0.0459601	0.0459601	286.557	4.63197	15.6428	0.0459601	0.0459601	0.0459601	0.0459601	0.0459601
ENSPMAG00000004273	unknown	21.7591	-6.66845	3.12262	-2.13553	0.0327178	0.111288	0.0459601	33.9036	0.0459601	0.0459601	0.0459601	0.0459601	0.0459601	0.0459601	286.557	18.2538	0.0459601	0.0459601	0.0459601	0.0459601	0.0459601	0.0459601
ENSPMAG00000004522	ephx1l	19.8985	-6.6708	3.12261	-2.13629	0.0326559	0.111288	0.0459601	31.0191	0.0459601	0.0459601	0.0459601	0.0459601	0.0459601	0.0459601	0.0459601	168.09	48.9666	0.0459601	0.0459601	61.4333	0.0459601	0.452029
ENSPMAG00000004611	unknown	18.2557	-5.17294	2.42059	-2.13706	0.0325932	0.111288	1.40024	27.7302	6.81736	0.0459601	0.0459601	0.0459601	0.0459601	0.0459601	143.324	36.4159	28.9724	0.0459601	1.53368	38.5783	0.203704	0.452029
ENSPMAG00000005681	CATIP	21.779	-6.67003	3.12262	-2.13604	0.0326761	0.111288	0.0459601	33.939	0.0459601	0.0459601	0.0459601	0.0459601	0.0459601	0.0459601	286.557	18.2538	0.0459601	0.365137	0.0459601	0.0459601	0.0459601	0.0459601
ENSPMAG00000006085	aqp8b	21.7591	-6.66845	3.12262	-2.13553	0.0327178	0.111288	0.0459601	33.9036	0.0459601	0.0459601	0.0459601	0.0459601	0.0459601	0.0459601	286.557	18.2538	0.0459601	0.0459601	0.0459601	0.0459601	0.0459601	0.0459601
ENSPMAG00000007228	ggh	32.3657	-5.28956	2.47462	-2.13752	0.0325555	0.111288	1.68653	49.5166	6.81736	0.0459601	1.47742	0.0459601	0.0459601	0.0459601	0.0459601	4.63197	0.0459601	82.6765	0.0459601	37.1573	37.8372	283.163
ENSPMAG00000000059	meiob	20.0091	-6.65734	3.12267	-2.13193	0.0330122	0.111339	0.0459601	31.1917	0.0459601	0.0459601	0.0459601	0.0459601	0.0459601	93.5693	47.836	54.5779	84.5119	0.0459601	0.0459601	0.0459601	0.0459601	0.0459601
ENSPMAG00000000249	hdlbpb (1 of 2)	130.794	4.46652	2.0979	2.12904	0.033251	0.111339	340.559	14.3751	1170.37	120.781	411.548	0.0459601	0.0459601	0.0459601	0.0459601	0.0459601	4.53461	18.5059	10.7709	50.065	41.2575	4.10401
ENSPMAG00000000791	mier1b	20.725	-6.66497	3.12264	-2.1344	0.0328098	0.111339	0.0459601	32.3052	0.0459601	0.0459601	0.0459601	0.0459601	0.0459601	34.9168	143.324	0.0459601	68.9608	0.0459601	0.0459601	43.3151	0.0459601	0.0459601
ENSPMAG00000001151	ust	21.5726	-6.65415	3.12269	-2.13091	0.0330969	0.111339	0.0459601	33.6135	0.0459601	0.0459601	0.0459601	0.0459601	0.0459601	0.0459601	286.557	0.0459601	15.6428	0.0459601	0.0459601	0.0459601	0.0459601	0.0459601
ENSPMAG00000002213	unknown	17.2153	-6.68811	3.14113	-2.1292	0.0332374	0.111339	0.224687	26.7409	0.0459601	0.939596	0.0459601	0.0459601	0.0459601	0.0459601	238.813	0.0459601	0.0459601	0.0459601	1.53368	0.0459601	0.0459601	0.0459601
ENSPMAG00000004170	scaf11	49.3999	-6.57218	3.08676	-2.12915	0.0332419	0.111339	1.96702	75.8383	0.0459601	0.0459601	0.0459601	9.65128	0.0459601	0.0459601	668.51	13.7133	0.0459601	0.0459601	0.0459601	0.0459601	0.0459601	0.0459601
ENSPMAG00000005153	TNC (2 of 2)	244.23	-3.7115	1.74283	-2.12958	0.0332059	0.111339	27.3835	364.837	0.0459601	121.631	1.01446	9.65128	4.57496	478.476	429.789	1557.48	502.169	0.365137	42.5201	183.287	28.6757	60.7673
ENSPMAG00000005344	kcnh3	19.6853	-6.65839	3.12267	-2.13228	0.0329842	0.111339	0.0459601	281.923	0.0459601	0.0459601	0.0459601	0.0459601	0.0459601	0.0459601	0.0459601	2261.26	275.568	0.0459601	0.0459601	0.199766	0.0459601	0.0459601
ENSPMAG00000006767	pip5k1bb	60.7625	5.64761	2.65242	2.12923	0.033235	0.111339	164.827	3.05079	773.553	0.0459601	0.550392	0.0459601	49.9379	0.0459601	0.0459601	0.0459601	0.0459601	0.0459601	0.0459601	9.56528	9.86396	7.75207
ENSPMAG00000008123	gpr155b	67.2022	-5.79369	2.71575	-2.13337	0.0328945	0.111339	2.04227	596.87	6.81736	0.0459601	0.0459601	0.0459601	3.2561	1.92371	4440.3	744.734	155.602	0.0459601	0.955592	0.0459601	0.0459601	28.1801
ENSPMAG00000009014	unknown	19.6271	-6.65491	3.12268	-2.13115	0.0330767	0.111339	0.0459601	757.369	0.0459601	0.0459601	0.0459601	0.0459601	0.0459601	122.896	6541.04	0.0459601	144.495	0.0459601	0.0459601	0.0459601	7.66514	0.0459601
ENSPMAG00000002031	atp7a	21.4347	-6.64265	3.12274	-2.12719	0.0334047	0.111615	0.0459601	33.3991	0.0459601	0.0459601	0.0459601	0.0459601	0.0459601	0.0459601	286.557	13.7133	0.0459601	0.0459601	0.0459601	0.0459601	0.0459601	0.0459601
ENSPMAG00000004146	tmem126a (1 of 2)	21.0612	-6.64083	3.12275	-2.1266	0.0334535	0.111615	0.0459601	32.8232	0.0459601	0.0459601	0.0459601	0.0459601	0.0459601	0.0459601	238.813	0.0459601	0.0459601	0.0459601	28.3773	0.0459601	27.9428	0.0459601
ENSPMAG00000009612	kif17	11.9561	-5.98908	2.81662	-2.12634	0.0334749	0.111615	0.0459601	18.6696	0.0459601	0.0459601	0.0459601	0.0459601	0.0459601	53.2457	0.0459601	86.3614	24.5292	0.0459601	2.40006	0.0459601	0.0459601	1.30624
ENSPMAG00000005546	tfip11	21.3623	-6.63702	3.12277	-2.12537	0.0335561	0.111728	0.0459601	68.5949	0.0459601	0.0459601	0.0459601	0.0459601	0.0459601	0.0459601	286.557	9.17269	317.778	0.0459601	0.0459601	0.0459601	0.0459601	3.61756
ENSPMAG00000008704	unknown	23.7865	-5.62162	2.64579	-2.12474	0.0336081	0.111744	0.318588	36.9301	0.0459601	0.0459601	0.0459601	0.0459601	1.4091	36.7497	47.836	4.63197	242.244	0.0459601	0.0459601	0.442405	0.0459601	0.328682
ENSPMAG00000000823	trmt13	21.2901	-6.63134	3.12279	-2.12353	0.0337095	0.111923	0.0459601	33.1788	0.0459601	0.0459601	0.0459601	0.0459601	0.0459601	0.0459601	286.557	0.0459601	11.1996	0.0459601	0.0459601	0.0459601	0.576871	0.0459601
ENSPMAG00000001870	slc25a1b	32.4455	-6.01179	2.83238	-2.12252	0.0337938	0.111938	1.40024	49.7944	6.81736	0.0459601	0.0459601	0.0459601	0.0459601	0.0459601	238.813	36.4159	113.392	0.0459601	0.374913	0.0459601	58.9697	0.0459601
ENSPMAG00000007970	fkrp	19.3702	-6.62768	3.12281	-2.12234	0.0338088	0.111938	0.0459601	1176.06	0.0459601	0.0459601	0.0459601	0.0459601	0.0459601	0.0459601	10312.8	267.982	0.0459601	0.0459601	0.0459601	0.0459601	2.28976	1.18448
ENSPMAG00000009705	unknown	86.7415	-6.52287	3.0751	-2.12119	0.033906	0.112103	0.904978	134.525	0.0459601	4.34105	0.0459601	0.0459601	0.0459601	0.0459601	1002.72	0.0459601	126.722	0.0459601	0.955592	0.0459601	0.0459601	80.1008
ENSPMAG00000004865	lmo2	20.8287	-6.62216	3.12284	-2.12056	0.033959	0.112122	0.0459601	32.4666	0.0459601	0.0459601	0.0459601	0.0459601	0.0459601	0.0459601	238.813	0.0459601	0.0459601	10.9728	0.0459601	0.0459601	37.7151	4.46883
ENSPMAG00000001380	mettl25	19.0877	-6.6141	3.12287	-2.11795	0.0341789	0.112154	0.0459601	289.698	0.0459601	0.0459601	0.0459601	0.0459601	0.0459601	0.0459601	2339.55	9.17269	253.352	0.0459601	0.0459601	0.0459601	4.97762	0.0459601
ENSPMAG00000001400	srebf1	224.906	-5.50099	2.59908	-2.11651	0.0343011	0.112154	7.35964	345.877	0.0459601	0.0459601	36.6144	0.0459601	0.0459601	9.25615	2244.07	372.413	435.521	0.646658	0.0459601	45.8019	5.09979	0.0459601
ENSPMAG00000004340	CAPN15	25.8793	-5.35175	2.52709	-2.11775	0.0341962	0.112154	2.08102	235.497	0.0459601	0.0459601	0.0459601	9.65128	0.615962	0.0459601	1766.62	327.008	6.75634	17.1109	0.374913	0.199766	0.0459601	1.30624
ENSPMAG00000006820	C1orf146	48.427	-6.54062	3.08683	-2.11888	0.0341007	0.112154	1.96702	74.3197	0.0459601	0.0459601	0.0459601	9.65128	0.0459601	0.0459601	668.51	0.0459601	0.0459601	0.0459601	0.0459601	0.0459601	0.0459601	0.0459601
ENSPMAG00000009155	ltbp1	85.9882	-4.5906	2.16843	-2.11702	0.0342584	0.112154	5.91448	1202.19	26.9948	1.36526	0.550392	0.0459601	0.615962	661.766	9692.15	340.63	117.836	0.0459601	3.55485	1.27446	2.41196	0.0459601
ENSPMAG00000009327	unknown	16.6722	-6.19035	2.92464	-2.11662	0.034292	0.112154	0.0459601	26.005	0.0459601	0.0459601	0.0459601	0.0459601	0.0459601	0.0459601	191.068	36.4159	0.0459601	0.0459601	0.374913	5.30199	0.699667	0.0459601
ENSPMAG00000009801	unknown	19.177	-6.6182	3.12285	-2.11928	0.034067	0.112154	0.0459601	29.8968	0.0459601	0.0459601	0.0459601	0.0459601	0.0459601	0.0459601	0.0459601	145.388	62.2961	0.0459601	60.7036	0.0459601	0.453724	0.0459601
ENSPMAG00000001777	unknown	23.4482	-4.75817	2.24997	-2.11477	0.0344495	0.112367	0.828928	895.529	0.0459601	0.0459601	1.01446	0.0459601	2.9923	84.4049	7734.64	22.7943	206.699	0.0459601	2.97748	7.78893	0.203704	0.203115
ENSPMAG00000002964	agxt2	15.8492	-6.1634	2.91541	-2.11408	0.0345087	0.112367	0.0459601	158.922	0.0459601	0.0459601	0.0459601	0.0459601	0.0459601	0.0459601	143.324	1212.41	66.7393	0.0459601	0.0459601	7.31524	0.329822	0.0459601
ENSPMAG00000003498	ap3d1 (2 of 2)	19.0224	-6.60234	3.12293	-2.11415	0.0345026	0.112367	0.0459601	146.365	0.0459601	0.0459601	0.0459601	0.0459601	0.0459601	0.0459601	1050.46	249.82	0.0459601	0.0459601	14.2345	0.0459601	2.53415	0.0459601
ENSPMAG00000000183	RHOT1 (1 of 2)	28.3285	-6.53535	3.09314	-2.11285	0.0346134	0.112398	0.139321	44.0856	0.0459601	0.512763	0.0459601	0.0459601	0.0459601	0.0459601	47.836	213.495	133.387	0.0459601	1.82252	0.0459601	0.0459601	0.0459601
ENSPMAG00000009855	rilpl2	38.148	-6.53694	3.09317	-2.11335	0.034571	0.112398	0.224687	59.3131	0.0459601	0.939596	0.0459601	0.0459601	0.0459601	0.0459601	477.533	0.0459601	2.31259	3.71838	50.0244	0.0459601	0.0459601	0.0459601
ENSPMAG00000004004	unknown	2263.8	4.36714	2.06806	2.1117	0.0347121	0.112427	5831.76	281.731	121.155	1445.81	12994.2	14597.6	0.0459601	3.75714	0.0459601	4.63197	0.0459601	281.326	370.689	1034.84	495.545	344.689
ENSPMAG00000005070	POLRMT	20.8329	-6.5936	3.12297	-2.11132	0.0347445	0.112427	0.0459601	68.7919	0.0459601	0.0459601	0.0459601	0.0459601	0.0459601	0.0459601	286.557	327.008	0.0459601	0.0459601	5.28681	0.0459601	0.0459601	0.0459601
ENSPMAG00000006946	acox3	18.8081	-6.59287	3.12297	-2.11109	0.0347648	0.112427	0.0459601	315.788	0.0459601	0.0459601	0.0459601	0.0459601	0.0459601	0.0459601	2578.27	9.17269	253.352	0.0459601	0.0459601	0.0459601	0.0459601	1.06268
ENSPMAG00000002243	unknown	18.7097	-6.58631	3.12301	-2.10897	0.0349476	0.11271	0.0459601	81.0022	0.0459601	0.0459601	0.0459601	0.0459601	0.0459601	243.866	0.0459601	18.2538	466.624	0.0459601	0.0459601	0.0459601	0.0459601	0.0459601
ENSPMAG00000006652	unknown	20.1276	-6.58792	3.123	-2.10949	0.0349026	0.11271	0.0459601	31.3658	0.0459601	0.0459601	0.0459601	0.0459601	0.0459601	0.0459601	191.068	90.9019	0.0459601	0.0459601	0.0459601	0.0459601	0.0459601	0.0459601
ENSPMAG00000001662	eed	20.4618	-6.56182	3.12312	-2.10104	0.0356371	0.113348	0.0459601	31.8805	0.0459601	0.0459601	0.0459601	0.0459601	0.0459601	0.0459601	286.557	0.0459601	0.0459601	0.0459601	0.0459601	0.0459601	0.0459601	0.0459601
ENSPMAG00000001993	prkg2	19.066	-6.55718	3.12315	-2.09954	0.0357689	0.113348	0.0459601	29.7246	0.0459601	0.0459601	0.0459601	0.0459601	0.0459601	0.0459601	95.5801	127.226	0.0459601	0.0459601	7.30731	0.0459601	0.0459601	37.1781
ENSPMAG00000003511	dmrt2a	20.4618	-6.56182	3.12312	-2.10104	0.0356371	0.113348	0.0459601	31.8805	0.0459601	0.0459601	0.0459601	0.0459601	0.0459601	0.0459601	286.557	0.0459601	0.0459601	0.0459601	0.0459601	0.0459601	0.0459601	0.0459601
ENSPMAG00000003901	ehmt2	29.5675	-5.53887	2.63745	-2.10008	0.0357216	0.113348	0.517524	411.855	0.0459601	0.512763	0.0459601	0.0459601	1.93698	238.368	3294.44	86.3614	86.7335	0.0459601	0.0459601	0.0459601	0.203704	0.452029
ENSPMAG00000004803	unknown	18.5124	-6.56231	3.12312	-2.1012	0.0356231	0.113348	0.0459601	59.2194	0.0459601	0.0459601	0.0459601	0.0459601	0.0459601	0.0459601	0.0459601	258.901	273.346	0.0459601	0.0459601	0.0459601	0.0459601	0.452029
ENSPMAG00000005927	RNF157	41.1174	-6.48668	3.08464	-2.1029	0.0354748	0.113348	0.649961	173.677	0.0459601	3.06596	0.0459601	0.0459601	0.0459601	0.0459601	0.0459601	999.002	73.404	0.0459601	471.42	19.039	0.0459601	0.0459601
ENSPMAG00000005935	dusp22b	20.4618	-6.56182	3.12312	-2.10104	0.0356371	0.113348	0.0459601	31.8805	0.0459601	0.0459601	0.0459601	0.0459601	0.0459601	0.0459601	286.557	0.0459601	0.0459601	0.0459601	0.0459601	0.0459601	0.0459601	0.0459601
ENSPMAG00000006490	spata7	18.6272	-6.57318	3.12307	-2.10472	0.0353157	0.113348	0.0459601	29.0369	0.0459601	0.0459601	0.0459601	0.0459601	0.0459601	0.0459601	0.0459601	218.036	20.086	0.0459601	0.0459601	0.0459601	22.9345	0.0459601
ENSPMAG00000008183	rpusd4	20.5577	-6.57012	3.12308	-2.10373	0.035402	0.113348	0.0459601	99.6429	0.0459601	0.0459601	0.0459601	0.0459601	0.0459601	0.0459601	286.557	608.519	0.0459601	0.0459601	0.0459601	0.0459601	1.43413	0.0459601
ENSPMAG00000009287	syt4	20.4618	-6.56182	3.12312	-2.10104	0.0356371	0.113348	0.0459601	65.9498	0.0459601	0.0459601	0.0459601	0.0459601	0.0459601	0.0459601	286.557	0.0459601	306.67	0.0459601	0.0459601	0.0459601	0.0459601	0.0459601
ENSPMAG00000009572	pnpla3 (2 of 2)	20.4824	-6.56361	3.12311	-2.10162	0.0355863	0.113348	0.0459601	31.917	0.0459601	0.0459601	0.0459601	0.0459601	0.0459601	0.0459601	286.557	0.0459601	0.0459601	0.0459601	0.374913	0.0459601	0.0459601	0.0459601
ENSPMAG00000009725	mgat4b	20.6205	-6.57545	3.12306	-2.10545	0.0352519	0.113348	0.0459601	32.1323	0.0459601	0.0459601	0.0459601	0.0459601	0.0459601	0.0459601	286.557	0.0459601	2.31259	0.0459601	0.0459601	0.0459601	0.0459601	0.0459601
ENSPMAG00000010150	si:ch211-81n22.1	18.4863	-6.56026	3.12313	-2.10054	0.0356813	0.113348	0.0459601	1169.37	0.0459601	0.0459601	0.0459601	0.0459601	0.0459601	0.0459601	10265.1	258.901	0.0459601	0.0459601	0.0459601	0.0459601	0.0459601	0.0459601
ENSPMAG00000000675	cyp4t8 (1 of 4)	18.1903	-6.54645	3.1232	-2.09607	0.0360756	0.113453	0.0459601	28.3624	0.0459601	0.0459601	0.0459601	0.0459601	0.0459601	56.9115	0.0459601	9.17269	146.716	0.0459601	42.2315	0.0459601	0.0459601	0.0459601
ENSPMAG00000001307	IK3	18.2659	-6.54777	3.12319	-2.0965	0.0360378	0.113453	0.0459601	28.4799	0.0459601	0.0459601	0.0459601	0.0459601	0.0459601	1.92371	0.0459601	159.009	35.6371	59.5193	0.0459601	0.0459601	0.0459601	0.0459601
ENSPMAG00000001501	gltscr2 (1 of 2)	64.2962	-5.58774	2.66429	-2.09727	0.0359696	0.113453	1.53201	99.2673	0.0459601	0.0459601	0.0459601	0.0459601	7.47623	93.5693	0.0459601	0.0459601	200.034	56.4503	0.0459601	433.627	109.541	0.0459601
ENSPMAG00000001625	unknown	19.2563	-6.54431	3.12321	-2.09538	0.0361373	0.113453	0.0459601	30.0155	0.0459601	0.0459601	0.0459601	0.0459601	0.0459601	0.0459601	143.324	90.9019	35.6371	0.0459601	0.0459601	0.0459601	0.0459601	0.0459601
ENSPMAG00000001929	ssr1	25.6353	-5.19387	2.4792	-2.09498	0.0361729	0.113453	1.57897	39.1067	6.81736	0.939596	0.0459601	0.0459601	0.0459601	1.92371	0.0459601	0.0459601	0.0459601	0.0459601	134.304	118.512	94.0277	3.00948
ENSPMAG00000004384	fnta	355.248	5.69624	2.72043	2.09387	0.0362713	0.113453	962.086	18.2231	2401.18	0.0459601	0.0459601	2409.11	0.0459601	0.0459601	0.0459601	22.7943	13.4212	31.8981	3.84353	91.8672	0.0459601	0.0459601
ENSPMAG00000004829	COL1A1 (3 of 3)	220.338	-4.99637	2.38493	-2.09498	0.0361732	0.113453	10.2719	337.159	0.0459601	42.1631	0.0459601	0.0459601	9.05869	0.0459601	620.766	1789.05	217.807	0.365137	1.53368	385.667	19.1477	0.0459601
ENSPMAG00000008084	si:ch73-92e20.2 (1 of 2)	27.0887	-5.81645	2.778	-2.09375	0.0362821	0.113453	1.40024	2879.59	6.81736	0.0459601	0.0459601	0.0459601	0.0459601	1.92371	25543.2	90.9019	242.244	0.0459601	4.70951	0.0459601	33.1954	0.0459601
ENSPMAG00000008620	dbr1	16.5724	-6.16217	2.93978	-2.09613	0.0360703	0.113453	0.0459601	25.8503	0.0459601	0.0459601	0.0459601	0.0459601	0.0459601	0.0459601	191.068	31.8754	2.31259	0.646658	0.0459601	0.0459601	6.56572	0.0459601
ENSPMAG00000010133	hist2h3c (10 of 11)	45.8616	-6.46596	3.08699	-2.09458	0.0362083	0.113453	1.40024	70.6491	6.81736	0.0459601	0.0459601	0.0459601	0.0459601	14.7549	620.766	0.0459601	0.0459601	0.0459601	0.0459601	0.0459601	0.0459601	0.0459601
ENSPMAG00000009465	prmt7	23.8211	-5.63334	2.69244	-2.09228	0.0364137	0.113715	1.96702	36.0643	0.0459601	0.0459601	0.0459601	9.65128	0.0459601	0.0459601	0.0459601	149.928	82.2903	0.0459601	2.11131	30.9994	0.0459601	59.065
ENSPMAG00000004206	mtf1	19.7507	-6.52958	3.12328	-2.09062	0.0365626	0.114029	0.0459601	30.7894	0.0459601	0.0459601	0.0459601	0.0459601	0.0459601	0.0459601	238.813	27.3349	0.0459601	0.0459601	9.90504	0.0459601	0.822271	0.0459601
ENSPMAG00000006379	unknown	22.237	-6.0967	2.91974	-2.0881	0.0367888	0.114583	0.139321	34.6099	0.0459601	0.512763	0.0459601	0.0459601	0.0459601	0.0459601	238.813	0.0459601	57.8529	0.0459601	9.6164	0.0459601	4.97762	0.0459601
ENSPMAG00000006084	hhipl1	17.8644	-6.52009	3.12333	-2.08755	0.0368389	0.114588	0.0459601	63.1693	0.0459601	0.0459601	0.0459601	0.0459601	0.0459601	0.0459601	0.0459601	317.927	226.693	0.0459601	23.4706	0.0459601	0.0459601	0.203115
ENSPMAG00000001538	grxcr1	17.8404	-6.50963	3.12338	-2.08416	0.0371455	0.11531	0.0459601	1147.15	0.0459601	0.0459601	0.0459601	0.0459601	0.0459601	12.922	10074.1	236.198	0.0459601	0.0459601	0.0459601	0.918559	0.0459601	0.0459601
ENSPMAG00000007398	unknown	17.8377	-6.50884	3.12338	-2.08391	0.0371685	0.11531	0.0459601	1285.07	0.0459601	0.0459601	0.0459601	0.0459601	0.0459601	0.0459601	11315.4	249.82	0.0459601	0.0459601	0.0459601	0.0459601	0.0459601	0.0459601
ENSPMAG00000000577	isg20l2	17.66	-6.50297	3.12341	-2.08201	0.0373416	0.115336	0.0459601	138.943	0.0459601	0.0459601	0.0459601	0.0459601	0.0459601	0.0459601	1002.72	0.0459601	246.687	0.365137	0.0459601	0.0459601	0.203704	0.328682
ENSPMAG00000001554	prtgb	43.9724	-6.42197	3.0871	-2.08026	0.0375015	0.115336	1.40024	67.7197	6.81736	0.0459601	0.0459601	0.0459601	0.0459601	0.0459601	429.789	0.0459601	177.818	0.0459601	0.0459601	0.0459601	1.31184	0.328682
ENSPMAG00000003777	unknown	19.1338	-6.50492	3.1234	-2.08264	0.0372842	0.115336	0.0459601	29.8249	0.0459601	0.0459601	0.0459601	0.0459601	0.0459601	0.0459601	191.068	63.6589	13.4212	0.0459601	0.0459601	0.0459601	0.0459601	0.0459601
ENSPMAG00000003805	KDM1B	42.5605	-6.41981	3.0871	-2.07956	0.037566	0.115336	1.40024	542.964	6.81736	0.0459601	0.0459601	0.0459601	0.0459601	0.0459601	4297.06	531.331	57.8529	0.0459601	0.0459601	0.0459601	0.0459601	0.203115
ENSPMAG00000003807	umodl1	20.3698	-6.4778	3.115	-2.07955	0.037567	0.115336	0.332252	371.111	0.0459601	0.0459601	1.47742	0.0459601	0.0459601	0.0459601	3055.72	0.0459601	237.801	0.0459601	0.0459601	0.199766	0.0459601	46.0544
ENSPMAG00000007747	slc25a33	17.6877	-6.49775	3.12344	-2.08032	0.0374962	0.115336	0.0459601	70.584	0.0459601	0.0459601	0.0459601	0.0459601	0.0459601	0.0459601	0.0459601	231.658	0.0459601	0.0459601	0.955592	13.8285	0.0459601	388.585
ENSPMAG00000009969	si:dkey-149j18.1	19.0401	-6.49936	3.12343	-2.08084	0.0374486	0.115336	0.0459601	29.6837	0.0459601	0.0459601	0.0459601	0.0459601	0.0459601	0.0459601	191.068	0.0459601	66.7393	8.74074	0.374913	0.0459601	0.0459601	0.0459601
ENSPMAG00000010060	abrab	17.6964	-6.50594	3.1234	-2.08297	0.0372541	0.115336	0.0459601	109.318	0.0459601	0.0459601	0.0459601	0.0459601	0.0459601	0.0459601	0.0459601	735.653	246.687	0.0459601	1.24473	0.0459601	0.0459601	0.0459601
ENSPMAG00000000676	hdac8	310.179	4.94662	2.38289	2.0759	0.0379037	0.115877	818.143	28.0975	464.169	12.8406	0.0459601	3613.61	0.0459601	0.0459601	95.5801	145.388	2.31259	2.0439	6.44139	0.442405	0.576871	0.0459601
ENSPMAG00000003727	ptf1a	17.522	-6.48315	3.12351	-2.0756	0.0379312	0.115877	0.0459601	67.5519	0.0459601	0.0459601	0.0459601	0.0459601	0.0459601	0.0459601	0.0459601	245.279	362.209	0.0459601	0.0459601	0.0459601	0.0459601	0.203115
ENSPMAG00000006163	psmc1b	13.8224	-6.18284	2.97895	-2.07551	0.0379393	0.115877	0.0459601	121.459	0.0459601	0.0459601	0.0459601	0.0459601	0.0459601	0.0459601	0.0459601	903.652	0.0459601	43.3372	0.0459601	100.867	45.0443	0.0459601
ENSPMAG00000008963	ZFYVE1 (2 of 2)	17.4414	-6.48482	3.1235	-2.07614	0.0378812	0.115877	0.0459601	223.479	0.0459601	0.0459601	0.0459601	0.0459601	0.0459601	1.92371	1766.62	9.17269	233.358	0.0459601	0.0459601	0.0459601	0.0459601	0.0459601
ENSPMAG00000009158	HARBI1 (2 of 2)	17.2966	-6.4732	3.12356	-2.07238	0.0382303	0.116615	0.0459601	161.17	0.0459601	0.0459601	0.0459601	0.0459601	0.0459601	1207.97	0.0459601	0.0459601	242.244	0.0459601	0.0459601	0.0459601	0.0459601	0.0459601
ENSPMAG00000009376	BUD13	14.0307	-5.98772	2.89108	-2.0711	0.0383493	0.116827	0.0459601	21.8965	0.0459601	0.0459601	0.0459601	0.0459601	0.0459601	0.0459601	95.5801	50.0374	2.31259	0.0459601	0.666003	48.2887	0.0459601	0.0459601
ENSPMAG00000001626	HERC4	58.6615	-5.70525	2.75627	-2.06992	0.0384601	0.117014	1.14664	90.7198	0.0459601	0.0459601	4.71457	0.0459601	0.880728	86.2378	716.254	0.0459601	11.1996	0.0459601	2.40006	0.0459601	0.0459601	0.203115
ENSPMAG00000001206	upf1	24.6473	-5.71466	2.76497	-2.06681	0.0387524	0.117752	0.285418	38.2828	0.0459601	0.939596	0.0459601	0.0459601	0.349614	0.0459601	238.813	0.0459601	31.194	0.0459601	2.11131	0.0459601	0.0459601	72.1972
ENSPMAG00000005734	tomm20a	16.1751	-6.3776	3.08707	-2.06591	0.0388368	0.117857	0.0459601	25.2276	0.0459601	0.0459601	0.0459601	0.0459601	0.0459601	0.0459601	0.0459601	127.226	20.086	0.0459601	0.0459601	0.0459601	36.2492	43.2578
ENSPMAG00000005835	unknown	42.5465	-6.37206	3.08732	-2.06395	0.0390227	0.118269	0.332252	66.0953	0.0459601	0.0459601	1.47742	0.0459601	0.0459601	0.0459601	573.021	18.2538	0.0459601	0.0459601	0.0459601	0.0459601	2.41196	0.940833
ENSPMAG00000003764	GIN1 (1 of 2)	18.7863	-6.44338	3.12372	-2.06273	0.0391383	0.118383	0.0459601	29.2882	0.0459601	0.0459601	0.0459601	0.0459601	0.0459601	0.0459601	238.813	0.0459601	22.3076	2.0439	0.0459601	0.199766	0.0459601	0.0459601
ENSPMAG00000008166	TDRD15	17.3025	-6.44266	3.12372	-2.0625	0.0391605	0.118383	0.0459601	925.496	0.0459601	0.0459601	0.0459601	0.0459601	0.0459601	0.0459601	47.836	8091.27	188.926	1.20618	0.0459601	0.0459601	0.0459601	0.0459601
ENSPMAG00000000953	bysl	18.742	-6.43999	3.12373	-2.06163	0.0392428	0.11848	0.0459601	29.2104	0.0459601	0.0459601	0.0459601	0.0459601	0.0459601	0.0459601	238.813	0.0459601	0.0459601	0.0459601	23.7593	0.0459601	0.0459601	0.0459601
ENSPMAG00000004508	eif5b	331.194	3.8582	1.87306	2.05983	0.0394146	0.118847	826.301	56.2619	3275.53	128.005	613.115	114.807	0.0459601	0.0459601	0.0459601	131.766	68.9608	3.43933	56.3742	85.1173	35.5163	125.091
ENSPMAG00000000002	znf622	42.2911	-6.3557	3.08726	-2.05869	0.0395238	0.118992	1.40024	65.105	6.81736	0.0459601	0.0459601	0.0459601	0.0459601	0.0459601	477.533	0.0459601	0.0459601	0.0459601	1.53368	87.012	19.6363	0.0459601
ENSPMAG00000004272	setd3	18.6291	6.28331	3.05348	2.05775	0.0396138	0.118992	51.7636	35.6278	222.042	36.6386	0.0459601	0.0459601	0.0459601	0.0459601	0.0459601	317.927	0.0459601	0.0459601	0.0459601	0.0459601	0.0459601	2.40133
ENSPMAG00000009089	unknown	18.2636	-6.42923	3.12379	-2.05815	0.0395758	0.118992	0.0459601	28.4708	0.0459601	0.0459601	0.0459601	0.0459601	0.0459601	0.0459601	191.068	0.0459601	64.5177	0.0459601	0.374913	0.0459601	0.0459601	0.0459601
ENSPMAG00000005514	nelfcd (1 of 2)	17.1001	-6.42011	3.12384	-2.0552	0.0398597	0.119427	0.0459601	26.6614	0.0459601	0.0459601	0.0459601	0.0459601	0.0459601	0.0459601	47.836	131.766	60.0745	0.0459601	0.0459601	0.0459601	0.0459601	0.0459601
ENSPMAG00000006711	unknown	106.448	-5.62428	2.7365	-2.05529	0.0398514	0.119427	2.92144	164.069	0.0459601	0.0459601	14.4234	0.0459601	0.0459601	154.055	1002.72	9.17269	297.784	3.71838	9.03913	0.0459601	0.0459601	0.0459601
ENSPMAG00000001772	nrf1 (2 of 2)	18.3488	-6.40093	3.12394	-2.04899	0.0404627	0.120393	0.0459601	28.5987	0.0459601	0.0459601	0.0459601	0.0459601	0.0459601	0.0459601	238.813	18.2538	0.0459601	0.0459601	0.0459601	0.0459601	0.0459601	0.0459601
ENSPMAG00000002920	UNKL	16.4579	-6.39992	3.12394	-2.04867	0.0404948	0.120393	0.0459601	25.6624	0.0459601	0.0459601	0.0459601	0.0459601	0.0459601	51.4128	0.0459601	63.6589	115.614	0.0459601	0.0459601	0.0459601	0.0459601	0.0459601
ENSPMAG00000006532	unknown	62.9206	6.22153	3.03678	2.04873	0.0404888	0.120393	172.466	2.15337	0.0459601	233.821	628.371	0.0459601	0.0459601	0.0459601	0.0459601	0.0459601	0.0459601	0.0459601	0.374913	18.6837	0.0459601	0.0459601
ENSPMAG00000006641	tesk2	16.4212	-6.39342	3.12398	-2.04656	0.040701	0.120393	0.0459601	25.6103	0.0459601	0.0459601	0.0459601	0.0459601	0.0459601	7.4232	0.0459601	140.847	80.0687	0.0459601	0.0459601	0.0459601	1.92312	0.0459601
ENSPMAG00000007754	ccdc113	44.4469	-6.32672	3.08558	-2.05041	0.0403244	0.120393	0.371382	69.0148	0.0459601	0.0459601	0.0459601	0.0459601	1.67307	0.0459601	620.766	0.0459601	0.0459601	0.0459601	0.0459601	0.0459601	0.0459601	0.0459601
ENSPMAG00000007874	rpa1 (1 of 2)	41.6671	-6.31849	3.08735	-2.04657	0.0406999	0.120393	1.40024	64.1293	6.81736	0.0459601	0.0459601	0.0459601	0.0459601	0.0459601	573.021	0.0459601	0.0459601	2.0439	1.82252	0.0459601	0.0459601	0.0459601
ENSPMAG00000008025	sytl2b	16.3301	-6.391	3.12399	-2.04578	0.040778	0.120393	0.0459601	163.391	0.0459601	0.0459601	0.0459601	0.0459601	0.0459601	0.0459601	1241.44	0.0459601	226.693	0.0459601	2.11131	0.0459601	0.0459601	0.0459601
ENSPMAG00000008202	mkln1	15.2954	-6.3034	3.07881	-2.04735	0.0406238	0.120393	0.0459601	23.8592	0.0459601	0.0459601	0.0459601	0.0459601	0.0459601	0.0459601	0.0459601	40.9564	55.6314	80.4445	0.0459601	0.0459601	37.4707	0.0459601
ENSPMAG00000008832	rfxank	29.6124	-6.19191	3.0269	-2.04563	0.0407931	0.120393	0.23966	194.569	0.0459601	0.0459601	1.01446	0.0459601	0.0459601	0.0459601	1336.93	399.656	0.0459601	0.0459601	0.666003	0.0459601	2.53415	11.1568
ENSPMAG00000009415	si:ch211-127i16.2	16.4125	-6.39798	3.12395	-2.04804	0.040556	0.120393	0.0459601	874.381	0.0459601	0.0459601	0.0459601	0.0459601	0.0459601	0.0459601	7639.15	4.63197	224.471	0.0459601	0.0459601	0.0459601	0.944757	0.0459601
ENSPMAG00000009738	unknown	36.1109	-5.73423	2.79537	-2.05133	0.0402349	0.120393	0.564946	750.907	0.0459601	2.64089	0.0459601	0.0459601	0.0459601	3.75714	6254.57	258.901	231.136	0.0459601	0.0459601	9.21001	0.453724	0.0459601
ENSPMAG00000012183	pma-mir-135a	18.3488	-6.40093	3.12394	-2.04899	0.0404627	0.120393	0.0459601	28.5987	0.0459601	0.0459601	0.0459601	0.0459601	0.0459601	0.0459601	238.813	18.2538	0.0459601	0.0459601	0.0459601	0.0459601	0.0459601	0.0459601
ENSPMAG00000005162	tuft1a	17.8574	-6.38848	3.12401	-2.04496	0.0408584	0.120436	0.0459601	27.8343	0.0459601	0.0459601	0.0459601	0.0459601	0.0459601	0.0459601	191.068	59.1184	0.0459601	0.0459601	0.0459601	0.0459601	0.0459601	0.0459601
ENSPMAG00000001875	SLC25A22	16.3555	-6.38406	3.12403	-2.04353	0.0409997	0.120647	0.0459601	89.439	0.0459601	0.0459601	0.0459601	0.0459601	0.0459601	1.92371	0.0459601	227.117	575.481	0.0459601	0.0459601	0.199766	0.0459601	0.0459601
ENSPMAG00000004479	dhtkd1	34.3689	-6.31908	3.09273	-2.04321	0.0410321	0.120647	0.23966	53.4208	0.0459601	0.0459601	1.01446	0.0459601	0.0459601	0.0459601	477.533	0.0459601	2.31259	0.0459601	0.666003	0.0459601	0.0459601	0.0459601
ENSPMAG00000002541	si:dkey-32e23.4	67.0754	-6.27673	3.07642	-2.04027	0.041323	0.121052	1.24498	347.77	0.0459601	6.04104	0.0459601	0.0459601	0.0459601	0.0459601	2196.32	0.0459601	913.161	18.785	0.0459601	0.0459601	1.43413	0.0459601
ENSPMAG00000004570	sc5d	12.8333	-6.07478	2.97819	-2.03975	0.0413748	0.121052	0.0459601	20.0293	0.0459601	0.0459601	0.0459601	0.0459601	0.0459601	0.0459601	0.0459601	63.6589	64.5177	0.0459601	0.0459601	30.9994	20.8579	0.0459601
ENSPMAG00000008318	dcun1d5	18.0498	-6.37305	3.12409	-2.03997	0.0413533	0.121052	0.0459601	28.1376	0.0459601	0.0459601	0.0459601	0.0459601	0.0459601	0.0459601	238.813	0.0459601	0.0459601	0.0459601	0.0459601	13.9469	0.0459601	0.203115
ENSPMAG00000009419	unknown	148.743	-5.32888	2.61096	-2.04097	0.0412542	0.121052	5.95472	228.181	26.9948	2.64089	0.0459601	0.0459601	0.0459601	0.0459601	1145.95	726.572	26.7508	0.0459601	137.19	0.0459601	16.8268	0.203115
ENSPMAG00000004633	ADAMTS17	18.0244	-6.36932	3.12411	-2.03876	0.0414736	0.121191	0.0459601	28.0942	0.0459601	0.0459601	0.0459601	0.0459601	0.0459601	0.0459601	238.813	13.7133	0.0459601	0.0459601	0.0459601	0.0459601	0.0459601	0.0459601
ENSPMAG00000002773	pam	16.8308	-6.36694	3.12412	-2.03799	0.0415506	0.121244	0.0459601	26.2475	0.0459601	0.0459601	0.0459601	0.0459601	0.0459601	0.0459601	95.5801	50.0374	31.194	0.0459601	0.0459601	0.0459601	0.0459601	59.1866
ENSPMAG00000005509	hsdl2	52.9861	5.45322	2.67635	2.03756	0.0415942	0.121244	142.954	3.10601	53.8979	0.0459601	660.733	0.0459601	0.0459601	0.0459601	0.0459601	4.63197	0.0459601	10.9728	0.0459601	5.06513	7.05435	0.0459601
ENSPMAG00000008092	ufsp2	11.5081	-5.94523	2.91944	-2.03643	0.0417071	0.121423	0.0459601	17.9679	0.0459601	0.0459601	0.0459601	0.0459601	0.0459601	0.0459601	0.0459601	0.0459601	44.5235	0.0459601	48.004	50.5387	18.4148	0.0459601
ENSPMAG00000005127	GP1BA (6 of 13)	15.9303	-6.3555	3.12418	-2.03429	0.041922	0.121899	0.0459601	157.464	0.0459601	0.0459601	0.0459601	0.0459601	0.0459601	0.0459601	1193.7	0.0459601	222.25	0.0459601	0.955592	0.0459601	0.0459601	0.0459601
ENSPMAG00000002457	unknown	17.4635	-6.35248	3.1242	-2.03331	0.0420208	0.122017	0.0459601	27.2267	0.0459601	0.0459601	0.0459601	0.0459601	0.0459601	0.0459601	191.068	9.17269	44.5235	0.0459601	0.0459601	0.0459601	0.0459601	0.0459601
ENSPMAG00000007056	pcdh8	17.8396	-6.3511	3.12421	-2.03287	0.042066	0.122017	0.0459601	27.8117	0.0459601	0.0459601	0.0459601	0.0459601	0.0459601	0.0459601	238.813	9.17269	0.0459601	2.0439	0.0459601	0.0459601	0.0459601	0.0459601
ENSPMAG00000004436	ube2t	15.9044	-6.34778	3.12423	-2.03179	0.0421746	0.122182	0.0459601	24.7964	0.0459601	0.0459601	0.0459601	0.0459601	0.0459601	0.0459601	0.0459601	127.226	95.6198	0.0459601	0.0459601	0.0459601	0.0459601	0.0459601
ENSPMAG00000005482	PRKAG2 (2 of 2)	15.9004	-6.34335	3.12425	-2.03036	0.0423199	0.122453	0.0459601	53.9215	0.0459601	0.0459601	0.0459601	0.0459601	0.0459601	0.0459601	0.0459601	222.577	262.238	0.0459601	0.0459601	0.0459601	0.0459601	0.203115
ENSPMAG00000004863	cep76	17.4091	-5.66694	2.79512	-2.02744	0.0426174	0.123013	0.146847	113.874	0.0459601	0.0459601	0.550392	0.0459601	0.0459601	0.0459601	191.068	785.599	46.745	0.0459601	0.0459601	0.0459601	0.203704	1.06268
ENSPMAG00000005658	IQSEC1 (2 of 2)	17.6721	-6.3344	3.1243	-2.02746	0.0426152	0.123013	0.0459601	49.5301	0.0459601	0.0459601	0.0459601	0.0459601	0.0459601	0.0459601	238.813	4.63197	197.812	0.0459601	0.955592	0.0459601	0.0459601	3.37433
ENSPMAG00000003216	narg2	17.6264	-6.33011	3.12432	-2.02607	0.0427572	0.123266	0.0459601	311.176	0.0459601	0.0459601	0.0459601	0.0459601	0.0459601	2553.31	238.813	0.0459601	0.0459601	0.0459601	0.0459601	0.0459601	5.34411	2.88785
ENSPMAG00000004284	NT5C2 (1 of 2)	12.8339	-5.95398	2.94144	-2.02417	0.0429523	0.123596	0.0459601	20.0342	0.0459601	0.0459601	0.0459601	0.0459601	0.0459601	0.0459601	47.836	113.604	17.8644	0.365137	0.0459601	0.0459601	0.453724	0.0459601
ENSPMAG00000004486	unknown	17.5648	-6.32351	3.12436	-2.02394	0.0429764	0.123596	0.0459601	27.3884	0.0459601	0.0459601	0.0459601	0.0459601	0.0459601	5.59021	238.813	0.0459601	0.0459601	0.0459601	1.53368	0.0459601	0.329822	0.0459601
ENSPMAG00000005640	b3gntl1	17.5275	-6.31954	3.12438	-2.02265	0.0431088	0.123676	0.0459601	58.6053	0.0459601	0.0459601	0.0459601	0.0459601	0.0459601	0.0459601	238.813	281.603	6.75634	0.0459601	0.0459601	0.0459601	0.0459601	0.0459601
ENSPMAG00000008083	slc32a1	21.3102	-5.25034	2.59538	-2.02295	0.0430779	0.123676	0.424782	33.0152	0.0459601	0.0459601	1.94007	0.0459601	0.0459601	0.0459601	0.0459601	140.847	0.0459601	82.1185	2.68878	64.2754	0.0459601	7.02248
ENSPMAG00000002451	eml3	16.808	-5.51971	2.72984	-2.02199	0.0431776	0.123723	0.146847	26.1655	0.0459601	0.0459601	0.550392	0.0459601	0.0459601	0.0459601	191.068	4.63197	13.4212	0.0459601	0.0459601	0.56184	25.6219	0.0459601
ENSPMAG00000001200	alox5ap	16.7173	-6.31393	3.12441	-2.02084	0.0432967	0.123838	0.0459601	26.0609	0.0459601	0.0459601	0.0459601	0.0459601	0.0459601	0.0459601	143.324	90.9019	0.0459601	0.0459601	0.0459601	0.0459601	0.0459601	0.0459601
ENSPMAG00000002852	CCNJ	15.4461	-6.31316	3.12442	-2.02059	0.0433225	0.123838	0.0459601	116.412	0.0459601	0.0459601	0.0459601	0.0459601	0.0459601	0.0459601	0.0459601	835.544	157.824	0.0459601	54.0652	0.0459601	0.0459601	0.0459601
ENSPMAG00000006913	supt5h	29.1211	-5.17129	2.5613	-2.01901	0.0434862	0.124156	1.57897	272.644	6.81736	0.939596	0.0459601	0.0459601	0.0459601	0.0459601	2053.09	0.0459601	215.585	0.0459601	1.24473	18.8021	0.329822	164.609
ENSPMAG00000004248	unknown	282.198	6.09746	3.02241	2.01742	0.0436519	0.124329	768.358	12.2066	3463.85	0.0459601	377.799	0.0459601	0.0459601	0.0459601	47.836	0.0459601	35.6371	0.0459601	0.0459601	0.0459601	26.1105	0.0459601
ENSPMAG00000004493	BSPRY (22 of 51)	17.3758	-6.30347	3.12447	-2.01745	0.0436483	0.124329	0.0459601	27.0851	0.0459601	0.0459601	0.0459601	0.0459601	0.0459601	0.0459601	238.813	4.63197	0.0459601	0.0459601	0.0459601	0.0459601	0.0459601	0.0459601
ENSPMAG00000003874	C16orf70	15.2988	-6.29751	3.1245	-2.01552	0.0438499	0.124593	0.0459601	23.8638	0.0459601	0.0459601	0.0459601	0.0459601	0.0459601	0.0459601	0.0459601	45.4969	122.279	0.0459601	0.374913	46.394	0.0459601	0.0459601
ENSPMAG00000004538	traf3ip1	15.2822	-5.55362	2.75475	-2.01601	0.0437984	0.124593	0.0459601	23.8473	0.0459601	0.0459601	0.0459601	0.0459601	0.0459601	0.0459601	191.068	4.63197	15.6428	0.0459601	0.955592	1.98557	0.203704	0.0459601
ENSPMAG00000005539	taf6l	15.3078	-6.29395	3.12452	-2.01437	0.0439705	0.124678	0.0459601	23.8785	0.0459601	0.0459601	0.0459601	0.0459601	0.0459601	0.0459601	0.0459601	118.145	75.6256	0.0459601	4.70951	16.1969	0.0459601	0.0459601
ENSPMAG00000008509	tpm4b	17.2783	-6.29352	3.12453	-2.01423	0.0439852	0.124678	0.0459601	26.9334	0.0459601	0.0459601	0.0459601	0.0459601	0.0459601	0.0459601	238.813	0.0459601	0.0459601	0.0459601	3.26617	0.0459601	0.0459601	0.0459601
ENSPMAG00000006316	ppp2r2ba	16.8367	-6.29154	3.12454	-2.01359	0.0440526	0.124719	0.0459601	26.2466	0.0459601	0.0459601	0.0459601	0.0459601	0.0459601	0.0459601	191.068	0.0459601	0.0459601	0.0459601	44.8291	0.0459601	0.0459601	0.0459601
ENSPMAG00000004658	tmc6a	15.2069	-6.28866	3.12455	-2.01266	0.0441505	0.124847	0.0459601	23.7214	0.0459601	0.0459601	0.0459601	0.0459601	0.0459601	0.0459601	0.0459601	27.3349	164.489	0.0459601	0.0459601	19.3942	2.04534	0.0459601
ENSPMAG00000000275	unknown	15.2431	-6.28292	3.12457	-2.01081	0.0443454	0.124949	0.0459601	48.4519	0.0459601	0.0459601	0.0459601	0.0459601	0.0459601	0.0459601	0.0459601	213.495	222.25	0.0459601	0.0459601	0.0459601	0.0459601	0.0459601
ENSPMAG00000000522	FCF1	14.711	-6.25222	3.10796	-2.01168	0.0442537	0.124949	0.0459601	22.9498	0.0459601	0.0459601	0.0459601	0.0459601	0.0459601	0.0459601	0.0459601	0.0459601	64.5177	0.0459601	0.666003	120.643	20.4914	0.0459601
ENSPMAG00000003483	unknown	15.2431	-6.28292	3.12457	-2.01081	0.0443454	0.124949	0.0459601	442.855	0.0459601	0.0459601	0.0459601	0.0459601	0.0459601	0.0459601	3771.88	213.495	0.0459601	0.0459601	0.0459601	0.0459601	0.0459601	0.0459601
ENSPMAG00000000115	tjap1	15.075	-6.27738	3.12458	-2.00904	0.0445333	0.12533	0.0459601	103.217	0.0459601	0.0459601	0.0459601	0.0459601	0.0459601	0.0459601	0.0459601	717.491	211.142	0.0459601	0.0459601	0.0459601	0.0459601	0.0459601
ENSPMAG00000001759	mrpl14	15.0219	-6.27376	3.12458	-2.00787	0.0446567	0.125518	0.0459601	240.935	0.0459601	0.0459601	0.0459601	0.0459601	0.0459601	0.0459601	1957.6	0.0459601	184.483	2.32303	0.0459601	23.7758	0.0459601	0.0459601
ENSPMAG00000008915	psme4b	21.9244	-4.2109	2.09783	-2.00727	0.0447213	0.125518	2.05401	399.124	6.81736	2.21578	0.0459601	0.0459601	1.14502	56.9115	3294.44	77.2804	64.5177	0.0459601	25.491	68.7754	4.61113	0.0459601
ENSPMAG00000009756	fes (3 of 3)	14.9988	-6.27075	3.12458	-2.00691	0.0447595	0.125518	0.0459601	405.299	0.0459601	0.0459601	0.0459601	0.0459601	0.0459601	0.0459601	0.0459601	3437.25	208.92	0.0459601	1.24473	0.0459601	0.0459601	0.0459601
ENSPMAG00000001395	TOM1L2	14.8539	-6.26247	3.12459	-2.00425	0.045043	0.126135	0.0459601	23.1674	0.0459601	0.0459601	0.0459601	0.0459601	0.0459601	0.0459601	0.0459601	0.0459601	95.6198	0.0459601	0.0459601	76.1174	36.4935	0.0459601
ENSPMAG00000005488	sart1 (2 of 2)	12.9848	-6.08928	3.03903	-2.00369	0.0451033	0.126135	0.0459601	20.2649	0.0459601	0.0459601	0.0459601	0.0459601	0.0459601	78.9062	0.0459601	0.0459601	73.404	0.0459601	0.0459601	0.0459601	24.8889	4.95526
ENSPMAG00000005504	ccdc170	16.2609	-6.25967	3.1246	-2.00335	0.0451396	0.126135	0.0459601	25.3509	0.0459601	0.0459601	0.0459601	0.0459601	0.0459601	0.0459601	143.324	0.0459601	84.5119	0.0459601	0.0459601	0.0459601	0.0459601	0.0459601
ENSPMAG00000002070	arl1	14.7313	-6.25461	3.1246	-2.00173	0.0453138	0.126472	0.0459601	134.381	0.0459601	0.0459601	0.0459601	0.0459601	0.0459601	1004.52	0.0459601	9.17269	0.0459601	0.0459601	0.0459601	23.3021	172.206	0.0459601
ENSPMAG00000004643	eva1c	54.8608	-6.15928	3.07899	-2.00042	0.0454544	0.126715	0.649961	85.0646	0.0459601	3.06596	0.0459601	0.0459601	0.0459601	0.0459601	620.766	0.0459601	144.495	0.0459601	0.0459601	0.0459601	0.0459601	0.0459601
ENSPMAG00000000086	unknown	14.8009	-6.24416	3.12461	-1.99838	0.0456757	0.126908	0.0459601	42.8414	0.0459601	0.0459601	0.0459601	0.0459601	0.0459601	0.0459601	0.0459601	204.414	177.818	0.0459601	0.666003	0.322204	2.16755	0.0459601
ENSPMAG00000002442	zgc:136930 (1 of 4)	98.4545	-5.49426	2.75039	-1.99763	0.0457572	0.126908	3.02986	151.575	0.0459601	14.9654	0.0459601	0.0459601	0.0459601	856.052	47.836	4.63197	344.437	0.0459601	110.636	0.442405	0.0459601	0.0459601
ENSPMAG00000002479	unknown	80.2763	-5.37836	2.69538	-1.9954	0.0459993	0.126908	2.55159	123.563	0.0459601	0.0459601	12.5741	0.0459601	0.0459601	0.0459601	95.5801	54.5779	790.974	0.365137	160.857	0.0459601	0.0459601	9.57604
ENSPMAG00000004651	acacb (1 of 2)	14.5985	-6.23526	3.12463	-1.99552	0.0459859	0.126908	0.0459601	195.818	0.0459601	0.0459601	0.0459601	0.0459601	0.0459601	0.0459601	0.0459601	1557.48	200.034	0.0459601	3.55485	0.0459601	0.0459601	1.06268
ENSPMAG00000004812	hdac4	14.6697	-6.23467	3.12463	-1.99533	0.0460067	0.126908	0.0459601	341.175	0.0459601	0.0459601	0.0459601	0.0459601	0.0459601	0.0459601	2864.74	149.928	55.6314	0.0459601	0.0459601	0.0459601	0.0459601	0.0459601
ENSPMAG00000004984	unknown	14.7022	-6.24387	3.12461	-1.99828	0.0456858	0.126908	0.0459601	399.589	0.0459601	0.0459601	0.0459601	0.0459601	0.0459601	7.4232	3389.92	13.7133	184.483	0.0459601	0.0459601	0.0459601	0.0459601	0.57462
ENSPMAG00000006609	GAN	78.0638	4.84374	2.42713	1.99567	0.04597	0.126908	206.372	6.893	928.245	0.0459601	0.0459601	0.0459601	103.476	0.0459601	0.0459601	9.17269	2.31259	0.365137	35.0158	1.74859	13.2843	0.0459601
ENSPMAG00000008535	fam83d (1 of 2)	14.5989	-6.23513	3.12463	-1.99548	0.0459904	0.126908	0.0459601	203.132	0.0459601	0.0459601	0.0459601	0.0459601	0.0459601	0.0459601	1623.39	0.0459601	204.477	0.0459601	0.0459601	0.0459601	0.0459601	0.0459601
ENSPMAG00000009628	dag1	14.643	-6.24004	3.12462	-1.99706	0.0458191	0.126908	0.0459601	749.611	0.0459601	0.0459601	0.0459601	0.0459601	0.0459601	122.896	6541.04	0.0459601	82.2903	0.0459601	0.0459601	0.0459601	0.0459601	0.0459601
ENSPMAG00000007039	capn2l	30.8897	-5.205	2.61088	-1.99358	0.0461982	0.127287	0.702259	47.7667	0.0459601	0.0459601	3.32746	0.0459601	0.0459601	23.9194	334.301	0.0459601	64.5177	0.0459601	4.70951	1.98557	0.329822	0.0459601
ENSPMAG00000004915	unknown	16.5976	-6.21547	3.12465	-1.98917	0.0466819	0.12847	0.0459601	25.8797	0.0459601	0.0459601	0.0459601	0.0459601	0.0459601	0.0459601	191.068	31.8754	0.0459601	0.0459601	0.0459601	0.0459601	0.0459601	9.69763
ENSPMAG00000008695	march7	14.9399	-6.21228	3.12465	-1.98815	0.0467951	0.128632	0.0459601	23.301	0.0459601	0.0459601	0.0459601	0.0459601	0.0459601	0.0459601	47.836	68.1994	93.3982	0.0459601	0.0459601	0.0459601	0.0459601	0.0459601
ENSPMAG00000005306	dlgap3	49.7753	-6.11921	3.07988	-1.98683	0.046941	0.128883	1.40024	1376.45	6.81736	0.0459601	0.0459601	0.0459601	0.0459601	0.0459601	11697.4	640.303	46.745	0.0459601	0.666003	0.0459601	2.77853	0.0459601
ENSPMAG00000002905	yrdc	21.1978	-6.17414	3.10887	-1.98598	0.0470358	0.128994	0.106691	33.0061	0.0459601	0.0459601	0.0459601	0.0459601	0.349614	0.0459601	286.557	0.0459601	8.978	0.0459601	1.24473	0.0459601	0.0459601	0.0459601
ENSPMAG00000007048	ahcy	30.4778	-4.47657	2.25468	-1.98546	0.0470936	0.129003	2.24149	46.2769	6.81736	0.0459601	4.25221	0.0459601	0.0459601	0.0459601	0.0459601	13.7133	53.4098	20.738	159.126	34.9073	134.46	0.0459601
ENSPMAG00000009245	unknown	23.3101	-6.15486	3.10356	-1.98316	0.0473494	0.129553	0.139321	36.2792	0.0459601	0.512763	0.0459601	0.0459601	0.0459601	0.0459601	286.557	4.63197	33.4155	0.0459601	0.0459601	0.0459601	1.67865	0.0459601
ENSPMAG00000000986	saal1	14.1172	-6.18606	3.12469	-1.97974	0.0477327	0.130186	0.0459601	22.0162	0.0459601	0.0459601	0.0459601	0.0459601	0.0459601	0.0459601	0.0459601	99.9829	97.8414	0.0459601	0.0459601	0.0459601	0.0459601	0.0459601
ENSPMAG00000003350	pik3r2	42.78	-4.6589	2.35343	-1.97962	0.0477459	0.130186	2.05489	65.5169	0.0459601	0.0459601	0.550392	0.0459601	9.58617	0.0459601	143.324	13.7133	0.0459601	60.6354	251.198	115.788	4.85546	0.0459601
ENSPMAG00000009424	haus4	14.0822	-6.18826	3.12468	-1.98044	0.0476538	0.130186	0.0459601	48.0075	0.0459601	0.0459601	0.0459601	0.0459601	0.0459601	0.0459601	0.0459601	0.0459601	184.483	0.0459601	235.612	11.6969	0.0459601	0.0459601
ENSPMAG00000009528	GTF3A (2 of 2)	15.8653	-6.18149	3.12469	-1.97827	0.0478978	0.13045	0.0459601	24.7406	0.0459601	0.0459601	0.0459601	0.0459601	0.0459601	0.0459601	143.324	0.0459601	75.6256	3.43933	0.0459601	0.0459601	0.0459601	0.0459601
ENSPMAG00000001117	atad5b	50.7848	-5.59146	2.83055	-1.9754	0.0482229	0.131184	1.83122	78.0832	6.81736	0.0459601	0.0459601	0.0459601	2.20084	12.922	0.0459601	363.332	251.13	0.0459601	75.135	0.0459601	0.0459601	0.0459601
ENSPMAG00000004625	unknown	13.8991	-6.17006	3.12471	-1.9746	0.048313	0.131278	0.0459601	281.627	0.0459601	0.0459601	0.0459601	0.0459601	0.0459601	0.0459601	2339.55	9.17269	184.483	1.20618	0.0459601	0.0459601	0.0459601	0.0459601
ENSPMAG00000004462	unknown	13.9056	-6.1643	3.12471	-1.97276	0.0485234	0.131698	0.0459601	21.6923	0.0459601	0.0459601	0.0459601	0.0459601	0.0459601	0.0459601	0.0459601	149.928	26.7508	0.0459601	18.2753	0.0459601	0.0459601	0.0459601
ENSPMAG00000006392	ldb3b	13.8068	-6.16142	3.12472	-1.97183	0.0486286	0.131832	0.0459601	196.61	0.0459601	0.0459601	0.0459601	0.0459601	0.0459601	16.5878	1575.65	9.17269	166.71	0.0459601	0.0459601	0.0459601	1.18952	0.0459601
ENSPMAG00000000467	mrps35	13.6784	-6.15825	3.12472	-1.97082	0.0487449	0.131918	0.0459601	3872.7	0.0459601	0.0459601	0.0459601	0.0459601	0.0459601	0.0459601	34662.3	0.0459601	0.0459601	41.9422	0.0459601	42.2493	0.0459601	107.581
ENSPMAG00000008828	OLFM4 (1 of 2)	48.8846	-6.06924	3.08032	-1.97033	0.0488009	0.131918	0.582468	75.8058	0.0459601	0.0459601	0.0459601	0.0459601	2.7285	0.0459601	668.51	0.0459601	13.4212	0.0459601	0.0459601	0.0459601	0.0459601	0.0459601
ENSPMAG00000010213	slc18a3a	13.7418	-6.156	3.12472	-1.9701	0.0488274	0.131918	0.0459601	504.189	0.0459601	0.0459601	0.0459601	0.0459601	0.0459601	0.0459601	4344.81	27.3349	124.5	0.0459601	0.0459601	0.0459601	0.0459601	40.8259
ENSPMAG00000006171	rab2a (2 of 3)	13.5703	-5.56772	2.82855	-1.9684	0.0490218	0.132292	0.0459601	21.1805	0.0459601	0.0459601	0.0459601	0.0459601	0.0459601	0.0459601	143.324	0.0459601	4.53461	31.8981	9.6164	0.0459601	1.06717	0.0459601
ENSPMAG00000007060	itpr1a	13.5006	-6.13758	3.12475	-1.96418	0.0495087	0.133313	0.0459601	91.1878	0.0459601	0.0459601	0.0459601	0.0459601	0.0459601	0.0459601	0.0459601	635.762	57.8529	0.0459601	126.799	0.0459601	0.0459601	0.0459601
ENSPMAG00000008195	unknown	13.6421	-6.1359	3.12475	-1.96365	0.0495712	0.133313	0.0459601	109.26	0.0459601	0.0459601	0.0459601	0.0459601	0.0459601	791.901	0.0459601	190.793	0.0459601	0.0459601	0.374913	0.0459601	0.0459601	0.0459601
ENSPMAG00000008314	cers5	47.3136	-6.04516	3.08004	-1.96269	0.0496821	0.133313	1.40024	322.243	6.81736	0.0459601	0.0459601	0.0459601	0.0459601	1.92371	2244.07	653.924	0.0459601	0.0459601	0.0459601	0.0459601	0.0459601	0.0459601
ENSPMAG00000008611	mrpl21	13.4333	-6.13434	3.12475	-1.96315	0.0496291	0.133313	0.0459601	20.9576	0.0459601	0.0459601	0.0459601	0.0459601	0.0459601	0.0459601	0.0459601	0.0459601	0.0459601	113.088	0.0459601	32.7757	42.479	0.0459601
ENSPMAG00000009217	ogdha	64.4228	-4.45686	2.26972	-1.96362	0.0495747	0.133313	4.80761	97.659	20.2691	0.0459601	3.32746	0.0459601	0.349614	64.2431	0.0459601	163.55	439.965	0.0459601	195.493	0.0459601	8.52024	7.02248
ENSPMAG00000003836	sco2	13.4729	-6.13098	3.12475	-1.96207	0.0497546	0.133356	0.0459601	62.3881	0.0459601	0.0459601	0.0459601	0.0459601	0.0459601	168.718	0.0459601	372.413	20.086	0.0459601	0.0459601	0.0459601	0.0459601	0.0459601
ENSPMAG00000002929	slc16a10	14.954	-6.1278	3.12476	-1.96105	0.0498733	0.133523	0.0459601	23.3225	0.0459601	0.0459601	0.0459601	0.0459601	0.0459601	0.0459601	95.5801	113.604	0.0459601	0.0459601	0.0459601	0.442405	0.0459601	0.0459601
ENSPMAG00000005523	hyi	30.8669	-4.74337	2.42031	-1.95982	0.050017	0.133756	1.24498	47.4299	0.0459601	6.04104	0.0459601	0.0459601	0.0459601	0.0459601	0.0459601	0.0459601	240.022	34.1301	13.3686	33.2494	105.632	0.328682
ENSPMAG00000003922	pex14 (1 of 2)	34.9007	-6.0462	3.08809	-1.95791	0.0502409	0.133972	1.40024	53.5988	6.81736	0.0459601	0.0459601	0.0459601	0.0459601	0.0459601	477.533	0.0459601	4.53461	0.0459601	0.0459601	0.0459601	0.0459601	0.0459601
ENSPMAG00000005079	ZAN (5 of 6)	15.561	-6.1173	3.12477	-1.95768	0.0502678	0.133972	0.0459601	24.2718	0.0459601	0.0459601	0.0459601	0.0459601	0.0459601	0.0459601	143.324	0.0459601	73.404	0.0459601	0.666003	0.0459601	0.822271	0.0459601
ENSPMAG00000007251	unknown	13.4061	-6.11734	3.12477	-1.95769	0.0502663	0.133972	0.0459601	20.9152	0.0459601	0.0459601	0.0459601	0.0459601	0.0459601	5.59021	0.0459601	104.523	77.8472	0.0459601	0.0459601	0.0459601	0.0459601	0.0459601
ENSPMAG00000001275	unknown	13.1708	-6.09963	3.1248	-1.95201	0.0509373	0.135147	0.0459601	147.862	0.0459601	0.0459601	0.0459601	0.0459601	0.0459601	0.0459601	1145.95	0.0459601	184.483	0.0459601	0.0459601	0.0459601	0.0459601	0.0459601
ENSPMAG00000003303	slc40a1 (1 of 2)	34.5921	-6.03157	3.08814	-1.95314	0.0508027	0.135147	1.40024	53.1176	6.81736	0.0459601	0.0459601	0.0459601	0.0459601	0.0459601	477.533	0.0459601	0.0459601	0.0459601	0.0459601	0.0459601	0.203704	0.0459601
ENSPMAG00000003780	haus1	13.1334	-6.09813	3.1248	-1.95153	0.0509944	0.135147	0.0459601	1230.01	0.0459601	0.0459601	0.0459601	0.0459601	0.0459601	0.0459601	10885.8	0.0459601	140.051	0.0459601	1.24473	0.0459601	42.8455	0.0459601
ENSPMAG00000007660	si:ch1073-95o12.1	13.1828	-6.10142	3.12479	-1.95259	0.0508688	0.135147	0.0459601	20.573	0.0459601	0.0459601	0.0459601	0.0459601	0.0459601	62.4102	0.0459601	9.17269	102.285	0.0459601	11.0596	0.0459601	0.0459601	0.0459601
ENSPMAG00000009301	unknown	14.6995	-6.09903	3.1248	-1.95182	0.0509601	0.135147	0.0459601	22.9272	0.0459601	0.0459601	0.0459601	0.0459601	0.0459601	77.0733	95.5801	0.0459601	33.4155	0.0459601	0.0459601	0.0459601	0.0459601	0.0459601
ENSPMAG00000003942	ido1	13.2311	-6.09621	3.1248	-1.95091	0.0510675	0.135189	0.0459601	52.6806	0.0459601	0.0459601	0.0459601	0.0459601	0.0459601	0.0459601	0.0459601	177.171	0.0459601	0.0459601	289.008	7.67051	0.0459601	0.0459601
ENSPMAG00000005105	unknown	19.5447	-6.06304	3.10941	-1.9499	0.0511876	0.135355	0.106691	30.4348	0.0459601	0.0459601	0.0459601	0.0459601	0.349614	0.0459601	238.813	0.0459601	15.6428	0.0459601	0.0459601	0.0459601	0.0459601	19.1821
ENSPMAG00000006027	si:dkeyp-67f1.2	13.1278	-6.0877	3.12481	-1.94818	0.0513932	0.135747	0.0459601	20.4822	0.0459601	0.0459601	0.0459601	0.0459601	0.0459601	0.0459601	0.0459601	145.388	26.7508	0.0459601	11.9255	0.0459601	0.0459601	0.0459601
ENSPMAG00000003618	unknown	13.8638	-6.08392	3.12482	-1.94697	0.0515384	0.135978	0.0459601	21.6272	0.0459601	0.0459601	0.0459601	0.0459601	0.0459601	0.0459601	47.836	90.9019	55.6314	0.0459601	0.0459601	0.0459601	0.0459601	0.0459601
ENSPMAG00000000320	pomt2	12.9592	-6.07618	3.12483	-1.94449	0.0518369	0.136119	0.0459601	20.2201	0.0459601	0.0459601	0.0459601	0.0459601	0.0459601	0.0459601	0.0459601	50.0374	117.836	0.0459601	0.0459601	0.0459601	0.0459601	13.8319
ENSPMAG00000001358	RBM33	155.925	-4.94117	2.54115	-1.94446	0.0518401	0.136119	7.44948	238.524	0.0459601	37.0635	0.0459601	0.0459601	0.0459601	23.9194	1336.93	694.789	42.3019	0.0459601	1.53368	25.3153	21.8351	0.0459601
ENSPMAG00000002962	dcaf15	13.0064	-6.07738	3.12482	-1.94487	0.0517904	0.136119	0.0459601	20.2883	0.0459601	0.0459601	0.0459601	0.0459601	0.0459601	0.0459601	0.0459601	99.9829	82.2903	0.0459601	0.0459601	0.0459601	0.0459601	0.0459601
ENSPMAG00000003645	dscaml1 (1 of 2)	14.4605	-5.57255	2.86484	-1.94515	0.0517569	0.136119	0.146847	135.521	0.0459601	0.0459601	0.550392	0.0459601	0.0459601	0.0459601	0.0459601	1017.16	164.489	0.0459601	35.3044	2.22253	0.0459601	0.328682
ENSPMAG00000005657	rtcb	12.9953	-6.07507	3.12483	-1.94413	0.0518797	0.136119	0.0459601	184.732	0.0459601	0.0459601	0.0459601	0.0459601	0.0459601	0.0459601	1480.16	149.928	0.0459601	0.0459601	0.0459601	0.199766	0.0459601	32.0711
ENSPMAG00000003623	ANKRD28 (1 of 2)	83.58	-5.96802	3.07181	-1.94283	0.0520364	0.136313	2.74542	220.408	13.5433	0.0459601	0.0459601	0.0459601	0.0459601	0.0459601	1098.21	831.004	53.4098	0.0459601	0.666003	0.199766	0.0459601	0.0459601
ENSPMAG00000008514	ipo13	38.4455	-5.99196	3.08456	-1.94256	0.0520688	0.136313	0.424164	59.6601	0.0459601	0.0459601	0.0459601	0.0459601	1.93698	0.0459601	525.277	4.63197	6.75634	0.0459601	0.0459601	0.0459601	0.0459601	0.0459601
ENSPMAG00000006695	UGT8	15.3294	-6.06605	3.12484	-1.94124	0.0522296	0.136432	0.0459601	23.9064	0.0459601	0.0459601	0.0459601	0.0459601	0.0459601	0.0459601	143.324	0.0459601	71.1824	0.0459601	0.374913	0.0459601	0.0459601	0.0459601
ENSPMAG00000007127	slc7a7	46.8672	-5.09686	2.62554	-1.94127	0.052226	0.136432	2.14778	71.8185	6.81736	0.0459601	0.0459601	0.0459601	3.78366	0.0459601	429.789	45.4969	124.5	0.0459601	16.2549	0.0459601	30.1415	0.0459601
ENSPMAG00000004037	e2f3	44.6537	-5.96233	3.08022	-1.93568	0.0529063	0.137895	1.40024	588.665	6.81736	0.0459601	0.0459601	0.0459601	0.0459601	0.0459601	4679.02	367.873	248.909	0.0459601	0.374913	1.63008	0.0459601	0.0459601
ENSPMAG00000009192	ndufa9	56.8235	-4.92611	2.54454	-1.93595	0.0528735	0.137895	2.32324	87.2086	0.0459601	0.0459601	0.0459601	0.0459601	11.4324	0.0459601	429.789	54.5779	22.3076	0.0459601	67.0534	19.7495	191.262	0.0459601
ENSPMAG00000006303	ankrd6b	12.5915	-6.03752	3.12488	-1.93208	0.0533494	0.138744	0.0459601	401.611	0.0459601	0.0459601	0.0459601	0.0459601	0.0459601	0.0459601	3437.67	50.0374	124.5	0.0459601	0.0459601	0.799798	0.0459601	1.30624
ENSPMAG00000009509	hadhb	32.8569	-5.96827	3.08833	-1.93252	0.0532948	0.138744	1.40024	50.4297	6.81736	0.0459601	0.0459601	0.0459601	0.0459601	0.0459601	382.045	0.0459601	35.6371	0.0459601	0.0459601	0.0459601	5.22195	30.7336
ENSPMAG00000006935	trmt44	12.5011	-6.03106	3.12489	-1.93001	0.0536056	0.139257	0.0459601	48.7683	0.0459601	0.0459601	0.0459601	0.0459601	0.0459601	0.0459601	0.0459601	263.441	173.375	0.0459601	1.82252	0.0459601	0.0459601	0.0459601
ENSPMAG00000002659	mfsd10	96.3261	-5.9209	3.06999	-1.92864	0.0537754	0.13945	2.74542	726.647	13.5433	0.0459601	0.0459601	0.0459601	0.0459601	0.0459601	5204.2	86.3614	1177.53	0.0459601	0.0459601	71.499	0.0459601	0.0459601
ENSPMAG00000007417	zswim6	12.4497	-6.02623	3.12489	-1.92846	0.0537979	0.13945	0.0459601	188.945	0.0459601	0.0459601	0.0459601	0.0459601	0.0459601	5.59021	0.0459601	1525.7	157.824	0.0459601	0.0459601	0.0459601	0.0459601	11.1568
ENSPMAG00000001665	mrps18b	15.1631	-6.01869	3.1249	-1.92604	0.0540993	0.139619	0.0459601	23.6526	0.0459601	0.0459601	0.0459601	0.0459601	0.0459601	0.0459601	143.324	68.1994	0.0459601	0.0459601	0.666003	0.0459601	0.453724	0.0459601
ENSPMAG00000004203	zgc:92137	14.28	-6.02003	3.1249	-1.92647	0.0540459	0.139619	0.0459601	22.2695	0.0459601	0.0459601	0.0459601	0.0459601	0.0459601	0.0459601	95.5801	104.523	0.0459601	0.0459601	0.0459601	0.0459601	0.0459601	0.0459601
ENSPMAG00000007931	etfdh	12.5	-6.02085	3.1249	-1.92673	0.0540131	0.139619	0.0459601	55.0557	0.0459601	0.0459601	0.0459601	0.0459601	0.0459601	0.0459601	0.0459601	168.09	319.999	0.0459601	0.0459601	6.60469	0.576871	0.0459601
ENSPMAG00000009174	wdr16	12.4104	-6.02113	3.1249	-1.92682	0.054002	0.139619	0.0459601	454.373	0.0459601	0.0459601	0.0459601	0.0459601	0.0459601	0.0459601	3915.11	4.63197	168.932	0.0459601	0.0459601	0.0459601	0.0459601	0.452029
ENSPMAG00000000723	tbrg4	12.3944	-6.0159	3.12491	-1.92514	0.0542114	0.139755	0.0459601	19.3462	0.0459601	0.0459601	0.0459601	0.0459601	0.0459601	0.0459601	0.0459601	99.9829	31.194	0.0459601	0.0459601	42.0125	0.0459601	0.696859
ENSPMAG00000001273	zc3h18	12.328	-6.00571	3.12492	-1.92188	0.0546214	0.140049	0.0459601	19.2429	0.0459601	0.0459601	0.0459601	0.0459601	0.0459601	49.5799	0.0459601	118.145	4.53461	0.0459601	0.0459601	0.0459601	0.0459601	0.696859
ENSPMAG00000002024	got1	12.3987	-4.76672	2.47986	-1.92217	0.0545844	0.140049	1.40024	432.403	6.81736	0.0459601	0.0459601	0.0459601	0.0459601	0.0459601	3724.13	4.63197	128.943	0.0459601	0.666003	10.5127	20.2471	2.40133
ENSPMAG00000005970	unknown	79.749	-5.90913	3.07189	-1.92362	0.0544028	0.140049	2.74542	122.63	13.5433	0.0459601	0.0459601	0.0459601	0.0459601	9.25615	716.254	376.954	0.0459601	0.646658	0.374913	0.0459601	0.0459601	0.0459601
ENSPMAG00000006903	stx5al	12.2052	-6.00804	3.12492	-1.92262	0.0545277	0.140049	0.0459601	84.1327	0.0459601	0.0459601	0.0459601	0.0459601	0.0459601	0.0459601	0.0459601	585.817	13.4212	0.0459601	134.304	0.0459601	23.4231	0.0459601
ENSPMAG00000007143	ift172	12.3276	-6.00788	3.12492	-1.92257	0.054534	0.140049	0.0459601	19.2375	0.0459601	0.0459601	0.0459601	0.0459601	0.0459601	0.0459601	0.0459601	81.8209	82.2903	0.0459601	8.7505	0.0459601	0.0459601	0.0459601
ENSPMAG00000003543	pikfyve	12.2561	-6.00379	3.12493	-1.92126	0.0546991	0.140058	0.0459601	19.1262	0.0459601	0.0459601	0.0459601	0.0459601	0.0459601	0.0459601	0.0459601	68.1994	48.9666	0.0459601	0.0459601	0.0459601	54.6944	0.0459601
ENSPMAG00000004997	abl2	30.4608	-5.9312	3.08845	-1.92045	0.0548013	0.140058	1.40024	2380.86	6.81736	0.0459601	0.0459601	0.0459601	0.0459601	0.0459601	21007.5	417.818	0.0459601	0.0459601	0.374913	0.0459601	1.80089	0.0459601
ENSPMAG00000008053	TTLL5	12.3242	-6.00123	3.12493	-1.92044	0.0548026	0.140058	0.0459601	37.9872	0.0459601	0.0459601	0.0459601	0.0459601	0.0459601	0.0459601	0.0459601	172.631	168.932	0.0459601	0.0459601	0.0459601	0.0459601	0.0459601
ENSPMAG00000002579	unknown	130.781	-5.88801	3.06755	-1.91945	0.0549272	0.140224	3.06171	201.833	0.0459601	0.0459601	0.0459601	0.0459601	15.1247	0.0459601	1050.46	367.873	395.533	0.0459601	2.40006	0.0459601	0.0459601	0.0459601
ENSPMAG00000002662	arhgap29b	12.1558	-5.99588	3.12494	-1.91872	0.0550197	0.140309	0.0459601	45.2042	0.0459601	0.0459601	0.0459601	0.0459601	0.0459601	161.386	0.0459601	236.198	8.978	0.0459601	0.0459601	0.0459601	0.0459601	0.0459601
ENSPMAG00000007211	unknown	20.3713	-5.95304	3.10448	-1.91757	0.055166	0.140531	0.139321	31.7027	0.0459601	0.512763	0.0459601	0.0459601	0.0459601	3.75714	238.813	0.0459601	0.0459601	0.0459601	0.0459601	0.0459601	42.479	0.0459601
ENSPMAG00000001987	frmd7	12.1452	-5.98925	3.12495	-1.91659	0.0552898	0.140694	0.0459601	18.9589	0.0459601	0.0459601	0.0459601	0.0459601	0.0459601	0.0459601	0.0459601	72.7399	80.0687	0.0459601	11.6368	0.0459601	5.95492	0.0459601
ENSPMAG00000000206	rit1	12.0343	-5.9817	3.12496	-1.91417	0.0555986	0.141251	0.0459601	114.641	0.0459601	0.0459601	0.0459601	0.0459601	0.0459601	0.0459601	0.0459601	862.787	155.602	0.0459601	1.82252	0.0459601	11.3298	0.0459601
ENSPMAG00000001257	btd	22.2371	-5.4219	2.83285	-1.91394	0.0556279	0.141251	0.30982	34.5194	0.0459601	1.36526	0.0459601	0.0459601	0.0459601	0.0459601	286.557	0.0459601	22.3076	0.0459601	0.374913	0.799798	0.0459601	0.452029
ENSPMAG00000008209	ttc6	12.0612	-5.97695	3.12496	-1.91265	0.0557932	0.141518	0.0459601	188.58	0.0459601	0.0459601	0.0459601	0.0459601	0.0459601	0.0459601	1527.9	104.523	64.5177	0.0459601	0.0459601	0.0459601	0.0459601	0.0459601
ENSPMAG00000002908	PHLPP1 (1 of 2)	11.9999	-5.96589	3.12498	-1.9091	0.0562496	0.142488	0.0459601	331.712	0.0459601	0.0459601	0.0459601	0.0459601	0.0459601	0.0459601	2817	168.09	0.0459601	0.0459601	0.0459601	0.0459601	0.0459601	0.0459601
ENSPMAG00000009466	rsph3	11.8727	-5.96477	3.12498	-1.90874	0.056296	0.142488	0.0459601	50.3185	0.0459601	0.0459601	0.0459601	0.0459601	0.0459601	0.0459601	0.0459601	286.144	140.051	0.0459601	0.0459601	18.4469	0.0459601	7.99527
ENSPMAG00000008256	HTR1A (2 of 2)	15.9114	-5.9604	3.12499	-1.90734	0.0564771	0.142793	0.0459601	24.8073	0.0459601	0.0459601	0.0459601	0.0459601	0.0459601	0.0459601	191.068	31.8754	0.0459601	0.0459601	0.0459601	0.0459601	0.0459601	0.0459601
ENSPMAG00000004903	RECQL4	13.8583	-5.95443	3.125	-1.90542	0.0567254	0.143268	0.0459601	21.6187	0.0459601	0.0459601	0.0459601	0.0459601	0.0459601	0.0459601	95.5801	36.4159	62.2961	0.0459601	0.0459601	0.0459601	0.0459601	0.0459601
ENSPMAG00000006882	unknown	11.7796	-5.95295	3.125	-1.90495	0.0567872	0.143271	0.0459601	51.1825	0.0459601	0.0459601	0.0459601	0.0459601	0.0459601	0.0459601	0.0459601	295.225	162.267	1.76474	0.0459601	1.15587	0.0459601	0.0459601
ENSPMAG00000001835	ano8a	21.493	-5.90168	3.10156	-1.90281	0.0570651	0.143301	0.15996	33.4356	0.0459601	0.0459601	0.0459601	0.0459601	0.615962	0.0459601	286.557	13.7133	0.0459601	0.0459601	0.374913	0.0459601	0.0459601	0.0459601
ENSPMAG00000006065	ncf2	11.6947	-5.9451	3.12501	-1.90243	0.0571156	0.143301	0.0459601	18.2578	0.0459601	0.0459601	0.0459601	0.0459601	0.0459601	0.0459601	0.0459601	13.7133	106.728	0.926647	0.0459601	42.723	0.0459601	0.0459601
ENSPMAG00000006395	ccdc84	14.8255	-5.94853	3.125	-1.90353	0.0569719	0.143301	0.0459601	23.128	0.0459601	0.0459601	0.0459601	0.0459601	0.0459601	0.0459601	143.324	0.0459601	51.1882	0.646658	0.0459601	12.7627	0.0459601	0.0459601
ENSPMAG00000007240	txlna	11.7507	-5.94479	3.12501	-1.90233	0.0571283	0.143301	0.0459601	18.3452	0.0459601	0.0459601	0.0459601	0.0459601	0.0459601	0.0459601	0.0459601	95.4424	37.8587	2.0439	29.5318	0.0459601	0.0459601	0.0459601
ENSPMAG00000007387	dhrs1 (2 of 2)	361.316	4.40172	2.31418	1.90206	0.0571628	0.143301	932.349	44.1936	2919.07	0.0459601	1742.54	0.0459601	0.0459601	0.0459601	47.836	0.0459601	48.9666	80.7235	99.3797	61.0781	58.7254	0.940833
ENSPMAG00000009866	unknown	56.0416	-4.45859	2.34194	-1.9038	0.056936	0.143301	4.20458	350.207	20.2691	0.0459601	0.0459601	0.0459601	0.615962	23.9194	2387.3	649.384	73.404	2.32303	7.88459	0.0459601	0.944757	6.65768
ENSPMAG00000005281	clip3	11.6222	-5.93803	3.12502	-1.90016	0.0574123	0.143673	0.0459601	18.1402	0.0459601	0.0459601	0.0459601	0.0459601	0.0459601	0.0459601	0.0459601	9.17269	93.3982	0.0459601	60.415	0.0459601	0.0459601	0.0459601
ENSPMAG00000006529	tial1	11.7198	-5.93755	3.12502	-1.9	0.0574328	0.143673	0.0459601	18.296	0.0459601	0.0459601	0.0459601	0.0459601	0.0459601	0.0459601	0.0459601	131.766	22.3076	0.0459601	0.0459601	10.1574	0.0459601	0.203115
ENSPMAG00000000326	ccdc79	11.6443	-5.92993	3.12503	-1.89756	0.0577543	0.144058	0.0459601	140.192	0.0459601	0.0459601	0.0459601	0.0459601	0.0459601	0.0459601	1098.21	109.064	53.4098	0.0459601	0.0459601	0.0459601	0.0459601	0.818905
ENSPMAG00000003458	fosl1b	11.5839	-5.93076	3.12503	-1.89782	0.0577194	0.144058	0.0459601	53.8952	0.0459601	0.0459601	0.0459601	0.0459601	0.0459601	0.0459601	0.0459601	322.468	162.267	0.0459601	0.0459601	0.0459601	0.0459601	0.0459601
ENSPMAG00000004229	ethe1	11.6756	-5.92958	3.12503	-1.89744	0.0577693	0.144058	0.0459601	172.06	0.0459601	0.0459601	0.0459601	0.0459601	0.0459601	0.0459601	1384.67	163.55	0.0459601	0.0459601	0.0459601	0.0459601	0.0459601	0.0459601
ENSPMAG00000003417	xpo7	15.6727	-4.9903	2.6329	-1.89536	0.0580445	0.144591	1.40024	23.7074	6.81736	0.0459601	0.0459601	0.0459601	0.0459601	0.0459601	47.836	9.17269	140.051	0.0459601	15.389	0.0459601	0.576871	0.203115
ENSPMAG00000007340	tekt2	21.1645	-5.87555	3.10168	-1.89431	0.0581836	0.144721	0.15996	32.9289	0.0459601	0.0459601	0.0459601	0.0459601	0.615962	0.0459601	286.557	0.0459601	0.0459601	1.48551	7.88459	0.0459601	0.203704	0.0459601
ENSPMAG00000008385	selenbp1	58.8294	-5.82353	3.07465	-1.89404	0.0582191	0.144721	1.49996	414.375	0.0459601	7.31598	0.0459601	0.0459601	0.0459601	0.0459601	2912.48	776.518	33.4155	0.0459601	6.73003	0.0459601	0.0459601	0.0459601
ENSPMAG00000003362	unknown	14.6817	-5.91447	3.12505	-1.8926	0.0584116	0.144883	0.0459601	22.9045	0.0459601	0.0459601	0.0459601	0.0459601	0.0459601	0.0459601	143.324	13.7133	2.31259	0.0459601	46.5609	0.0459601	0.0459601	0.0459601
ENSPMAG00000006497	manba	19.5147	-5.50338	2.9099	-1.89126	0.0585891	0.144883	0.265771	78.2377	0.0459601	0.0459601	0.0459601	0.0459601	1.14502	16.5878	0.0459601	431.44	235.579	0.0459601	19.4298	0.918559	0.0459601	0.0459601
ENSPMAG00000006683	unknown	20.1831	5.76879	3.05025	1.89125	0.0585908	0.144883	55.0135	0.919682	40.4464	0.0459601	234.483	0.0459601	0.0459601	0.0459601	0.0459601	0.0459601	0.0459601	0.0459601	0.0459601	0.0459601	7.90946	0.0459601
ENSPMAG00000006896	tmem131 (2 of 2)	13.6567	-5.9116	3.12506	-1.89168	0.058534	0.144883	0.0459601	21.3045	0.0459601	0.0459601	0.0459601	0.0459601	0.0459601	0.0459601	95.5801	95.4424	0.0459601	0.0459601	0.0459601	0.442405	0.0459601	0.0459601
ENSPMAG00000009003	prkd3 (2 of 2)	24.6162	-5.85582	3.09545	-1.89175	0.0585237	0.144883	0.224687	69.1225	0.0459601	0.939596	0.0459601	0.0459601	0.0459601	0.0459601	334.301	9.17269	277.789	0.0459601	0.0459601	0.0459601	0.203704	0.452029
ENSPMAG00000004334	unknown	12.5441	-5.90774	3.12506	-1.89044	0.0586994	0.145	0.0459601	19.5793	0.0459601	0.0459601	0.0459601	0.0459601	0.0459601	0.0459601	47.836	109.064	11.1996	0.0459601	7.88459	0.0459601	0.0459601	0.0459601
ENSPMAG00000003579	ap1b1	50.7357	-4.73382	2.50866	-1.88699	0.0591612	0.145836	2.4349	77.6804	0.0459601	11.9907	0.0459601	0.0459601	0.0459601	417.991	191.068	0.0459601	48.9666	0.646658	0.374913	39.4072	0.576871	0.0459601
ENSPMAG00000004845	unknown	13.5316	-5.89728	3.12508	-1.88708	0.0591492	0.145836	0.0459601	21.1155	0.0459601	0.0459601	0.0459601	0.0459601	0.0459601	0.0459601	95.5801	40.9564	31.194	0.0459601	0.0459601	0.0459601	22.0794	0.0459601
ENSPMAG00000007599	PLCB1 (1 of 2)	45.2525	-4.81746	2.55619	-1.88463	0.0594803	0.146396	2.84631	546.368	13.5433	0.0459601	0.550392	0.0459601	0.0459601	221.872	4297.06	0.0459601	375.539	0.646658	21.4502	0.442405	0.203704	0.0459601
ENSPMAG00000008355	rint1	87.8722	5.32993	2.82846	1.88439	0.059512	0.146396	235.835	5.77231	787.005	0.0459601	0.0459601	392.035	0.0459601	0.0459601	0.0459601	27.3349	2.31259	18.785	0.0459601	3.28861	0.0459601	0.0459601
ENSPMAG00000007733	kcnk2b	56.5597	-5.4395	2.89013	-1.8821	0.0598226	0.147007	2.74542	86.5584	13.5433	0.0459601	0.0459601	0.0459601	0.0459601	0.0459601	382.045	122.685	266.681	0.0459601	4.42085	0.0459601	0.0459601	3.00948
ENSPMAG00000009176	erlin1	14.5241	-5.86915	3.12512	-1.87805	0.0603737	0.148207	0.0459601	22.6531	0.0459601	0.0459601	0.0459601	0.0459601	0.0459601	0.0459601	143.324	0.0459601	60.0745	0.0459601	0.0459601	0.0459601	0.203704	0.0459601
ENSPMAG00000009753	unknown	31.8514	-5.78491	3.08503	-1.87515	0.0607717	0.149029	0.819976	229.284	0.0459601	3.91604	0.0459601	0.0459601	0.0459601	0.0459601	0.0459601	1621.05	442.186	0.0459601	0.0459601	0.0459601	0.0459601	0.0459601
ENSPMAG00000001351	pth2r	25.6686	-5.79421	3.09246	-1.87366	0.0609775	0.149146	0.265771	39.8776	0.0459601	0.0459601	0.0459601	0.0459601	1.14502	0.0459601	286.557	68.1994	0.0459601	0.646658	3.26617	0.0459601	0.0459601	0.0459601
ENSPMAG00000008155	unknown	18.7663	-5.81278	3.10198	-1.87389	0.0609454	0.149146	0.15996	29.1947	0.0459601	0.0459601	0.0459601	0.0459601	0.615962	0.0459601	47.836	159.009	55.6314	0.0459601	0.0459601	0.0459601	0.0459601	0.0459601
ENSPMAG00000009555	dclk3 (2 of 2)	44.0278	-5.76726	3.07844	-1.87343	0.0610085	0.149146	0.73497	959.399	0.0459601	3.49101	0.0459601	0.0459601	0.0459601	0.0459601	8021.1	608.519	4.53461	0.0459601	0.0459601	0.199766	0.0459601	0.0459601
ENSPMAG00000007070	unknown	14.4724	-5.84486	3.12516	-1.87026	0.0614481	0.150065	0.0459601	22.5734	0.0459601	0.0459601	0.0459601	0.0459601	0.0459601	0.0459601	143.324	59.1184	0.0459601	0.0459601	0.0459601	0.442405	0.0459601	0.0459601
ENSPMAG00000003296	unknown	27.5005	-5.77173	3.08898	-1.86849	0.0616941	0.150511	1.96702	174.41	0.0459601	0.0459601	0.0459601	9.65128	0.0459601	3.75714	1193.7	313.387	46.745	0.0459601	11.9255	0.0459601	0.0459601	0.0459601
ENSPMAG00000005200	egfl6	11.9436	-5.83413	3.12518	-1.86681	0.0619276	0.150769	0.0459601	18.6402	0.0459601	0.0459601	0.0459601	0.0459601	0.0459601	0.0459601	47.836	0.0459601	66.7393	0.0459601	52.9107	0.0459601	0.0459601	0.0459601
ENSPMAG00000005475	mrps33	35.2084	-4.85483	2.60051	-1.86688	0.0619187	0.150769	2.74542	53.3455	13.5433	0.0459601	0.0459601	0.0459601	0.0459601	0.0459601	0.0459601	0.0459601	0.0459601	25.481	226.087	31.9468	74.1167	122.294
ENSPMAG00000006921	leo1	13.157	-5.83003	3.12518	-1.8655	0.0621113	0.151061	0.0459601	20.5328	0.0459601	0.0459601	0.0459601	0.0459601	0.0459601	0.0459601	95.5801	36.4159	0.0459601	49.7543	0.0459601	2.81482	0.0459601	0.0459601
ENSPMAG00000009339	unknown	179.711	-5.6932	3.05436	-1.86396	0.0623278	0.151276	5.79089	276.431	0.0459601	0.0459601	0.0459601	28.7706	0.0459601	0.0459601	1527.9	912.733	40.0803	0.0459601	0.0459601	0.0459601	6.9322	0.0459601
ENSPMAG00000009461	chsy3	13.079	5.69568	3.05518	1.86427	0.0622844	0.151276	36.1717	0.34121	161.51	0.0459601	0.0459601	19.211	0.0459601	0.0459601	0.0459601	0.0459601	0.0459601	0.926647	1.82252	0.0459601	0.0459601	0.0459601
ENSPMAG00000002334	unknown	221.127	5.61748	3.02221	1.85873	0.0630654	0.152909	597.426	12.1591	2461.72	0.0459601	525.276	0.0459601	0.0459601	0.0459601	0.0459601	109.064	0.0459601	0.0459601	0.0459601	0.0459601	0.0459601	0.0459601
ENSPMAG00000001247	myom1a	24.9521	-4.39569	2.36612	-1.85776	0.0632024	0.152928	2.74542	37.4012	13.5433	0.0459601	0.0459601	0.0459601	0.0459601	40.4155	47.836	104.523	51.1882	0.0459601	1.24473	0.0459601	11.8185	79.4928
ENSPMAG00000004802	unknown	44.7972	-4.22764	2.27546	-1.85793	0.0631791	0.152928	3.27599	67.9755	0.0459601	3.49101	0.0459601	0.0459601	12.7511	0.0459601	0.0459601	0.0459601	191.148	76.5385	249.466	0.199766	78.1478	16.1422
ENSPMAG00000004218	ino80db	12.9882	5.67365	3.05567	1.85676	0.0633451	0.153116	34.615	1.06004	134.607	0.0459601	0.0459601	38.3302	0.0459601	0.0459601	0.0459601	9.17269	0.0459601	0.0459601	0.0459601	0.0459601	0.0459601	0.0459601
ENSPMAG00000006658	TONSL	50.4232	-5.69652	3.07585	-1.85201	0.0640238	0.154599	1.96702	77.4402	0.0459601	0.0459601	0.0459601	9.65128	0.0459601	84.4049	0.0459601	517.709	86.7335	0.0459601	7.88459	0.0459601	0.0459601	0.0459601
ENSPMAG00000001401	nfatc1	14.2537	-5.78444	3.12526	-1.85087	0.0641883	0.154723	0.0459601	22.2335	0.0459601	0.0459601	0.0459601	0.0459601	0.0459601	1.92371	143.324	54.5779	0.0459601	0.0459601	0.0459601	0.0459601	0.0459601	0.0459601
ENSPMAG00000005536	UNC13C (2 of 2)	37.3391	-5.70186	3.08085	-1.85074	0.0642069	0.154723	1.40024	57.397	6.81736	0.0459601	0.0459601	0.0459601	0.0459601	0.0459601	0.0459601	327.008	160.046	0.0459601	29.2432	0.0459601	0.0459601	0.0459601
ENSPMAG00000009413	ABCA3 (2 of 2)	12.9827	-5.78264	3.12526	-1.85029	0.0642716	0.154723	0.0459601	20.2515	0.0459601	0.0459601	0.0459601	0.0459601	0.0459601	0.0459601	95.5801	86.3614	0.0459601	0.0459601	0.0459601	0.0459601	0.0459601	0.0459601
ENSPMAG00000000427	unknown	14.977	-5.28859	2.85914	-1.84971	0.0643553	0.154767	0.224687	210.428	0.0459601	0.939596	0.0459601	0.0459601	0.0459601	1693.68	0.0459601	0.0459601	2.31259	0.0459601	104.575	93.0514	0.0459601	0.0459601
ENSPMAG00000002496	ero1lb	14.1791	-5.77731	3.12527	-1.84858	0.0645186	0.155002	0.0459601	22.1228	0.0459601	0.0459601	0.0459601	0.0459601	0.0459601	0.0459601	143.324	0.0459601	35.6371	7.6247	0.0459601	12.289	0.0459601	0.0459601
ENSPMAG00000001575	dysf (1 of 2)	26.0912	-5.7073	3.08921	-1.84749	0.0646757	0.155064	1.40024	294.541	6.81736	0.0459601	0.0459601	0.0459601	0.0459601	0.0459601	2291.81	181.712	173.375	0.0459601	0.0459601	0.0459601	0.0459601	3.73918
ENSPMAG00000008119	ankrd31	15.4889	-5.77411	3.12527	-1.84755	0.0646672	0.155064	0.0459601	58.9648	0.0459601	0.0459601	0.0459601	0.0459601	0.0459601	0.0459601	191.068	18.2538	315.556	0.0459601	5.57546	0.0459601	0.0459601	0.0459601
ENSPMAG00000001483	luc7l3	22.5297	-4.92281	2.66565	-1.84676	0.0647822	0.155162	0.649961	34.787	0.0459601	3.06596	0.0459601	0.0459601	0.0459601	78.9062	0.0459601	199.874	0.0459601	2.0439	0.0459601	26.0258	0.0459601	6.04968
ENSPMAG00000006283	unknown	27.8587	-5.69378	3.08926	-1.84309	0.0653164	0.156283	1.40024	42.6445	6.81736	0.0459601	0.0459601	0.0459601	0.0459601	0.0459601	382.045	0.0459601	0.0459601	0.0459601	0.0459601	0.0459601	1.43413	0.0459601
ENSPMAG00000008422	unknown	14.0647	-5.74995	3.12531	-1.8398	0.0657979	0.157276	0.0459601	21.9448	0.0459601	0.0459601	0.0459601	0.0459601	0.0459601	0.0459601	143.324	0.0459601	2.31259	0.0459601	21.7389	0.0459601	29.8972	0.0459601
ENSPMAG00000003737	myo1f	318.742	-4.81029	2.61671	-1.8383	0.0660189	0.157645	17.4957	486.217	74.0751	13.2656	0.0459601	0.0459601	0.0459601	1.92371	3628.65	349.711	391.09	3.71838	0.0459601	0.322204	0.0459601	0.452029
ENSPMAG00000001183	tmem43	172.121	5.55369	3.02309	1.83709	0.0661969	0.157911	464.78	9.62944	1957.28	360.885	5.63927	0.0459601	0.0459601	0.0459601	0.0459601	9.17269	0.0459601	0.0459601	0.0459601	0.0459601	77.1706	0.0459601
ENSPMAG00000006069	unknown	88.3464	5.56028	3.02743	1.83663	0.0662641	0.157912	238.807	4.84925	148.058	0.0459601	1045.84	0.0459601	0.0459601	0.0459601	0.0459601	0.0459601	6.75634	0.0459601	0.0459601	36.5652	0.0459601	0.0459601
ENSPMAG00000000994	drd2b	27.2088	-5.66976	3.08935	-1.83526	0.0664676	0.158237	1.40024	41.6336	6.81736	0.0459601	0.0459601	0.0459601	0.0459601	0.0459601	334.301	0.0459601	40.0803	0.0459601	0.0459601	0.0459601	0.0459601	0.0459601
ENSPMAG00000006078	srp54	53.5713	-5.36836	2.92641	-1.83445	0.066587	0.158362	2.74542	81.9094	13.5433	0.0459601	0.0459601	0.0459601	0.0459601	0.0459601	143.324	513.169	51.1882	0.365137	28.9546	0.0459601	0.0459601	0.0459601
ENSPMAG00000000656	MAPK8 (1 of 2)	313.598	-4.91053	2.68186	-1.83102	0.0670982	0.159417	16.1969	478.933	80.8009	0.0459601	0.0459601	0.0459601	0.0459601	218.206	2769.25	926.354	26.7508	1.48551	367.803	0.0459601	0.453724	0.0459601
ENSPMAG00000003234	FOCAD	73.5343	-4.64598	2.53941	-1.82955	0.0673173	0.159617	5.23324	2329.04	6.81736	0.0459601	0.0459601	19.211	0.0459601	0.0459601	20004.9	304.306	364.431	0.0459601	0.0459601	1.03724	8.27593	278.299
ENSPMAG00000005259	mrpl23	18.0216	-3.88839	2.12484	-1.82996	0.0672554	0.159617	1.35045	27.3995	0.0459601	0.512763	6.1016	0.0459601	0.0459601	0.0459601	0.0459601	4.63197	113.392	39.4312	0.955592	19.6311	68.0091	0.452029
ENSPMAG00000004270	ilvbl	53.7426	-5.33088	2.91894	-1.82631	0.067804	0.16061	2.74542	147.257	13.5433	0.0459601	0.0459601	0.0459601	0.0459601	0.0459601	668.51	590.357	40.0803	6.78766	0.0459601	19.3942	0.0459601	0.0459601
ENSPMAG00000001532	cdh4	33.7728	4.23035	2.32199	1.82187	0.068475	0.162037	86.9017	4.36756	0.0459601	0.0459601	290.885	143.486	0.0459601	0.0459601	0.0459601	4.63197	0.0459601	14.5999	1.24473	16.0785	2.41196	0.203115
ENSPMAG00000001734	ahnak (1 of 3)	21.4659	-4.29306	2.35998	-1.81911	0.0688952	0.162868	1.15998	32.8541	0.0459601	5.61605	0.0459601	0.0459601	0.0459601	12.922	0.0459601	0.0459601	77.8472	0.0459601	135.169	13.5916	5.34411	50.675
ENSPMAG00000001804	MRC2	35.2344	-4.61394	2.53745	-1.81834	0.0690123	0.162982	2.34426	393.136	6.81736	4.76606	0.0459601	0.0459601	0.0459601	20.2536	3055.72	22.7943	433.3	0.0459601	0.0459601	5.65728	0.203704	0.203115
ENSPMAG00000004045	dhrsx	62.8204	-5.56413	3.0724	-1.811	0.0701404	0.165481	2.74542	96.2873	13.5433	0.0459601	0.0459601	0.0459601	0.0459601	0.0459601	382.045	404.197	80.0687	0.0459601	0.0459601	0.0459601	0.0459601	0.0459601
ENSPMAG00000009186	unknown	15.2268	-5.6501	3.12549	-1.80775	0.0706454	0.166506	0.0459601	23.747	0.0459601	0.0459601	0.0459601	0.0459601	0.0459601	0.0459601	191.068	0.0459601	0.0459601	0.0459601	0.666003	0.0459601	21.7129	0.0459601
ENSPMAG00000009658	unknown	73.6452	-4.37167	2.41957	-1.8068	0.0707938	0.16669	5.30435	111.729	13.5433	12.8406	0.0459601	0.0459601	0.0459601	0.0459601	811.742	122.685	62.2961	0.0459601	5.57546	1.03724	1.80089	0.328682
ENSPMAG00000002644	atp10a	63.0323	-5.54847	3.07243	-1.80589	0.0709356	0.166692	2.74542	256.548	13.5433	0.0459601	0.0459601	0.0459601	0.0459601	0.0459601	763.998	1448.51	95.6198	0.0459601	0.0459601	0.0459601	0.0459601	0.57462
ENSPMAG00000007639	FDFT1	33.9214	-5.5646	3.08123	-1.80596	0.0709239	0.166692	1.40024	338.55	6.81736	0.0459601	0.0459601	0.0459601	0.0459601	0.0459601	2578.27	0.0459601	462.18	0.0459601	1.53368	0.0459601	4.7333	0.0459601
ENSPMAG00000001448	smap1	71.3584	4.62501	2.56542	1.80282	0.0714158	0.167321	187.756	6.79918	20.2691	65.536	841.496	0.0459601	11.4324	0.0459601	0.0459601	0.0459601	53.4098	0.0459601	7.30731	0.199766	0.0459601	0.0459601
ENSPMAG00000003658	lrp2a	99.1278	-3.82302	2.11993	-1.80337	0.0713298	0.167321	10.822	2593.87	40.4464	9.01588	4.25221	0.0459601	0.349614	121.063	22057.9	603.979	495.504	0.0459601	64.4558	0.0459601	1.31184	0.57462
ENSPMAG00000006412	MYO9B (2 of 2)	25.8734	-5.57139	3.08974	-1.80319	0.0713579	0.167321	1.96702	39.2516	0.0459601	0.0459601	0.0459601	9.65128	0.0459601	0.0459601	334.301	0.0459601	2.31259	0.0459601	4.13219	12.289	0.0459601	0.0459601
ENSPMAG00000002907	nomo	89.4269	-4.71083	2.61756	-1.7997	0.0719077	0.168307	5.18094	136.342	13.5433	0.0459601	0.0459601	0.0459601	12.2236	0.0459601	907.23	4.63197	302.227	0.0459601	0.666003	1.39302	0.0459601	10.792
ENSPMAG00000000902	stk38b	13.7531	4.6293	2.58013	1.79421	0.072779	0.1699	36.7149	1.09744	53.8979	0.0459601	129.539	0.0459601	0.0459601	7.4232	0.0459601	0.0459601	0.0459601	0.0459601	0.374913	1.27446	0.0459601	0.57462
ENSPMAG00000003687	unknown	38.0618	-5.52494	3.07958	-1.79406	0.0728042	0.1699	0.702259	58.9037	0.0459601	0.0459601	3.32746	0.0459601	0.0459601	0.0459601	525.277	0.0459601	4.53461	0.0459601	0.0459601	0.0459601	0.0459601	0.0459601
ENSPMAG00000006598	YWHAE (2 of 2)	20.6732	-3.75137	2.09088	-1.79416	0.0727876	0.1699	1.81188	31.2682	0.0459601	0.0459601	8.87557	0.0459601	0.0459601	3.75714	0.0459601	154.469	8.978	7.34569	67.9193	15.1311	0.329822	23.4379
ENSPMAG00000004444	dnajc17	12.4992	-5.11565	2.85404	-1.79243	0.0730644	0.170018	0.0459601	19.5144	0.0459601	0.0459601	0.0459601	0.0459601	0.0459601	0.0459601	143.324	18.2538	4.53461	3.43933	0.0459601	5.89413	0.0459601	0.0459601
ENSPMAG00000007119	frmd4ba	13.6233	-5.60443	3.12557	-1.79309	0.0729583	0.170018	0.0459601	21.2531	0.0459601	0.0459601	0.0459601	0.0459601	0.0459601	0.0459601	143.324	0.0459601	37.8587	0.0459601	0.0459601	0.0459601	0.0459601	9.81923
ENSPMAG00000009374	zfat	11.9806	-4.81207	2.68472	-1.79239	0.0730705	0.170018	0.0459601	18.7116	0.0459601	0.0459601	0.0459601	0.0459601	0.0459601	0.0459601	143.324	4.63197	11.1996	0.0459601	7.59595	0.0459601	1.31184	0.203115
ENSPMAG00000007043	rpe	30.2916	-5.4356	3.03405	-1.79153	0.0732084	0.170172	1.00586	46.6579	0.0459601	4.34105	0.550392	0.0459601	0.0459601	0.0459601	0.0459601	0.0459601	55.6314	0.0459601	299.976	64.0386	0.0459601	0.0459601
ENSPMAG00000006500	cmtm7	37.4822	-5.40182	3.01708	-1.79041	0.0733879	0.170421	1.6641	123.671	6.81736	1.36526	0.0459601	0.0459601	0.0459601	599.447	477.533	4.63197	31.194	0.0459601	0.0459601	0.0459601	0.0459601	0.0459601
ENSPMAG00000005803	nupl1	15.1444	-5.59356	3.12559	-1.7896	0.073518	0.170556	0.0459601	23.6242	0.0459601	0.0459601	0.0459601	0.0459601	0.0459601	0.0459601	191.068	4.63197	13.4212	0.0459601	3.26617	0.0459601	0.0459601	0.0459601
ENSPMAG00000001057	cryaba	128.59	4.69866	2.62916	1.78714	0.0739152	0.171142	337.149	12.8302	0.0459601	122.906	1562.7	0.0459601	0.0459601	0.0459601	0.0459601	63.6589	4.53461	0.0459601	0.374913	31.2363	15.4831	0.0459601
ENSPMAG00000007734	cmtr2	24.6879	-5.52263	3.08993	-1.7873	0.0738897	0.171142	1.40024	37.7216	6.81736	0.0459601	0.0459601	0.0459601	0.0459601	0.0459601	286.557	50.0374	0.0459601	0.0459601	0.0459601	2.34099	0.329822	0.0459601
ENSPMAG00000004799	slc12a9	55.3224	-4.3965	2.46276	-1.78519	0.0742308	0.171704	3.53644	403.738	0.0459601	0.0459601	0.0459601	0.0459601	17.4983	2907.06	429.789	4.63197	240.022	0.0459601	0.666003	22.3547	0.0459601	29.0312
ENSPMAG00000000134	unknown	13.9116	-5.53951	3.10617	-1.78339	0.0745225	0.17221	0.139321	127.484	0.0459601	0.512763	0.0459601	0.0459601	0.0459601	0.0459601	0.0459601	9.17269	184.483	0.0459601	953.428	0.0459601	0.0459601	0.0459601
ENSPMAG00000006823	dym	169.564	4.25188	2.38794	1.78056	0.0749839	0.173107	434.306	781.01	517.975	0.0459601	1651	0.0459601	2.46468	6889.93	0.0459601	95.4424	26.7508	0.0459601	0.666003	15.96	0.0459601	0.203115
ENSPMAG00000009497	erbb4b	112.997	-5.4473	3.06374	-1.77799	0.0754051	0.17391	4.09058	173.602	20.2691	0.0459601	0.0459601	0.0459601	0.0459601	29.4181	1098.21	426.899	6.75634	0.0459601	0.955592	0.0459601	0.0459601	0.0459601
ENSPMAG00000000124	acat1	20.2763	-4.7041	2.64865	-1.77604	0.0757261	0.174048	0.702259	206.32	0.0459601	0.0459601	3.32746	0.0459601	0.0459601	3.75714	1575.65	122.685	0.0459601	87.6986	7.88459	59.0649	0.0459601	0.0459601
ENSPMAG00000000600	FMNL2 (1 of 2)	98.0769	-4.50956	2.5394	-1.77584	0.0757594	0.174048	6.78089	148.909	33.7206	0.0459601	0.0459601	0.0459601	0.0459601	0.0459601	1098.21	59.1184	95.6198	0.0459601	6.15275	19.039	0.329822	61.6185
ENSPMAG00000003195	tmx1	24.5112	-5.49114	3.09006	-1.77703	0.0755631	0.174048	1.40024	73.6928	6.81736	0.0459601	0.0459601	0.0459601	0.0459601	326.346	334.301	0.0459601	2.31259	0.0459601	0.0459601	0.0459601	0.0459601	0.0459601
ENSPMAG00000004688	egr2b	15.0763	-5.5516	3.12567	-1.77613	0.0757113	0.174048	0.0459601	23.5132	0.0459601	0.0459601	0.0459601	0.0459601	0.0459601	0.0459601	191.068	4.63197	15.6428	0.0459601	0.0459601	0.0459601	0.0459601	0.0459601
ENSPMAG00000002439	ctgfa	13.4915	-5.5448	3.12568	-1.77395	0.0760718	0.174596	0.0459601	21.0474	0.0459601	0.0459601	0.0459601	0.0459601	0.0459601	0.0459601	143.324	45.4969	0.0459601	0.0459601	0.0459601	0.0459601	0.329822	0.0459601
ENSPMAG00000003402	ISCA2	45.0023	-4.35372	2.46114	-1.76898	0.0768969	0.176319	3.01481	68.4355	0.0459601	0.512763	14.4234	0.0459601	0.0459601	0.0459601	0.0459601	0.0459601	153.381	60.9144	243.693	109.038	48.7089	0.0459601
ENSPMAG00000000363	ctsba	22.8299	-5.41592	3.07372	-1.76201	0.0780682	0.178831	1.40024	34.832	6.81736	0.0459601	0.0459601	0.0459601	0.0459601	0.0459601	238.813	0.0459601	0.0459601	0.0459601	0.955592	5.18356	0.0459601	68.3062
ENSPMAG00000003725	pik3r4	30.8191	-5.42497	3.08166	-1.76041	0.0783387	0.179276	1.40024	1590.99	6.81736	0.0459601	0.0459601	0.0459601	0.0459601	0.0459601	13893.6	22.7943	359.988	0.0459601	0.0459601	0.0459601	42.2347	0.0459601
ENSPMAG00000001820	taz	17.326	4.28042	2.43665	1.75668	0.0789716	0.18055	44.6405	2.25729	0.0459601	31.1141	191.951	0.0459601	0.0459601	14.7549	0.0459601	0.0459601	2.31259	0.0459601	0.374913	1.86709	0.822271	0.0459601
ENSPMAG00000001168	GGT7	43.902	-4.59152	2.61877	-1.75331	0.0795492	0.181695	2.18174	67.1867	0.0459601	0.0459601	10.7249	0.0459601	0.0459601	0.0459601	477.533	0.0459601	95.6198	6.78766	21.7389	0.0459601	1.67865	1.18448
ENSPMAG00000009553	RYR2 (2 of 2)	347.228	-3.91372	2.23359	-1.75221	0.0797377	0.18195	34.7436	520.956	161.51	11.5657	0.550392	0.0459601	0.0459601	0.0459601	3485.41	445.061	608.805	2.60213	4.99816	0.199766	28.1871	113.296
ENSPMAG00000000539	cep97	64.9795	-5.37588	3.0709	-1.75059	0.080017	0.182411	2.27049	99.9097	0.0459601	0.0459601	0.0459601	0.0459601	11.1686	0.0459601	95.5801	572.195	231.136	0.0459601	0.0459601	0.0459601	0.0459601	0.0459601
ENSPMAG00000009417	aspdh	14.9107	-5.44803	3.12587	-1.74288	0.0813543	0.185281	0.0459601	23.2505	0.0459601	0.0459601	0.0459601	0.0459601	0.0459601	0.0459601	191.068	0.0459601	17.8644	0.0459601	0.0459601	0.0459601	0.0459601	0.0459601
ENSPMAG00000006804	tmtc1	40.0762	5.28581	3.03509	1.74157	0.0815843	0.185626	107.321	2.81465	504.523	0.512763	0.0459601	0.0459601	31.4764	0.0459601	0.0459601	18.2538	6.75634	0.0459601	0.0459601	0.0459601	0.0459601	0.0459601
ENSPMAG00000004778	oprm1 (2 of 3)	230.081	5.25873	3.02139	1.7405	0.0817708	0.185871	615.539	16.039	20.2691	0.0459601	973.254	2084.08	0.0459601	0.0459601	0.0459601	127.226	15.6428	1.20618	0.0459601	0.0459601	0.0459601	0.0459601
ENSPMAG00000001265	unknown	13.1498	-5.41946	3.12593	-1.73371	0.0829699	0.188416	0.0459601	20.5114	0.0459601	0.0459601	0.0459601	0.0459601	0.0459601	0.0459601	143.324	40.9564	0.0459601	0.0459601	0.0459601	0.0459601	0.0459601	0.0459601
ENSPMAG00000006305	cercam (2 of 2)	54.3113	-5.31847	3.07255	-1.73096	0.0834584	0.189174	1.53201	83.7251	0.0459601	0.0459601	0.0459601	0.0459601	7.47623	0.0459601	382.045	104.523	266.681	0.0459601	0.0459601	0.0459601	0.0459601	0.0459601
ENSPMAG00000009580	anapc13	128.071	3.62448	2.09395	1.73093	0.0834639	0.189174	314.124	24.8248	121.155	359.61	1067.57	0.0459601	22.2456	0.0459601	0.0459601	0.0459601	6.75634	32.7351	49.7358	67.5912	66.4211	0.0459601
ENSPMAG00000005276	srm	309.277	4.96818	2.87111	1.7304	0.0835581	0.189206	819.602	25.8655	3773.24	0.0459601	324.634	0.0459601	0.0459601	0.0459601	0.0459601	0.0459601	86.7335	102.207	0.0459601	36.5652	7.05435	0.0459601
ENSPMAG00000003553	dennd4c	205.142	-4.26801	2.47365	-1.72539	0.0844573	0.191059	16.5101	2792.75	80.8009	0.512763	0.0459601	0.0459601	1.14502	0.0459601	22344.3	2615.42	93.3982	7.6247	55.2197	0.0459601	3.26726	15.4126
ENSPMAG00000001850	ankhd1	51.0747	-4.1475	2.40594	-1.72386	0.0847332	0.1915	5.23324	448.003	6.81736	0.0459601	0.0459601	19.211	0.0459601	0.0459601	3342.18	445.061	2.31259	0.0459601	40.7883	82.0384	71.3072	48.2431
ENSPMAG00000007040	ndnl2	38.4231	-5.30129	3.07676	-1.72301	0.0848864	0.191663	1.96702	276.269	0.0459601	0.0459601	0.0459601	9.65128	0.0459601	0.0459601	1957.6	86.3614	442.186	0.0459601	0.0459601	0.0459601	0.0459601	0.0459601
ENSPMAG00000008867	tprg1	67.9855	5.20402	3.02794	1.71866	0.0856758	0.193261	181.951	4.7684	370.008	0.0459601	539.608	0.0459601	0.0459601	0.0459601	0.0459601	9.17269	0.0459601	0.0459601	0.0459601	2.10405	31.3631	0.0459601
ENSPMAG00000006093	ppil1 (2 of 2)	48.1664	5.20737	3.03174	1.71761	0.0858669	0.193508	129.107	3.29134	437.266	0.0459601	208.131	0.0459601	0.0459601	0.0459601	0.0459601	0.0459601	0.0459601	0.0459601	0.0459601	14.1837	15.1166	0.0459601
ENSPMAG00000008352	try (8 of 13)	14.7997	-5.36303	3.12605	-1.71559	0.0862368	0.194156	0.0459601	23.0829	0.0459601	0.0459601	0.0459601	0.0459601	0.0459601	0.0459601	191.068	13.7133	0.0459601	0.0459601	2.68878	0.0459601	0.0459601	0.0459601
ENSPMAG00000006891	CBX1 (2 of 3)	218.956	3.87828	2.26391	1.71309	0.0866964	0.195005	547.378	36.6164	74.0751	2.21578	1657.47	0.0459601	1003.08	0.0459601	0.0459601	0.0459601	0.0459601	53.1023	0.666003	166.945	107.831	0.818905
ENSPMAG00000004577	CTNNB1 (1 of 5)	28.3866	-3.14774	1.8392	-1.71147	0.0869943	0.195489	5.2336	476.383	20.2691	5.19106	0.0459601	0.0459601	0.615962	3.75714	3915.11	4.63197	80.0687	84.3505	0.666003	106.907	73.506	18.4525
ENSPMAG00000000291	pik3r5	77.5261	-4.97052	2.90777	-1.70939	0.0873781	0.196138	3.41374	118.802	0.0459601	3.91604	0.0459601	0.0459601	13.0148	0.0459601	859.486	86.3614	117.836	0.0459601	0.0459601	5.30199	0.0459601	0.0459601
ENSPMAG00000007625	pcnt	992.89	-4.16047	2.43443	-1.70901	0.0874488	0.196138	84.0281	1497.94	396.911	0.0459601	5.63927	0.0459601	17.4983	152.222	6970.73	4740.38	1592.96	0.0459601	15.9663	0.0459601	2.53415	6.53608
ENSPMAG00000003514	upp2	47.955	-5.24892	3.07336	-1.70788	0.0876592	0.196423	1.41497	1034.09	0.0459601	6.891	0.0459601	0.0459601	0.0459601	0.0459601	8641.78	663.005	0.0459601	0.0459601	0.0459601	1.74859	0.0459601	0.0459601
ENSPMAG00000002021	eif2a	12.8659	-5.33276	3.12612	-1.70587	0.0880317	0.197071	0.0459601	20.0698	0.0459601	0.0459601	0.0459601	0.0459601	0.0459601	0.0459601	143.324	0.0459601	0.0459601	0.0459601	0.0459601	0.0459601	36.9821	0.0459601
ENSPMAG00000007942	unknown	12.5737	-5.292	3.10372	-1.70505	0.0881852	0.197228	0.15996	125.655	0.0459601	0.0459601	0.0459601	0.0459601	0.615962	0.0459601	954.974	0.0459601	175.597	0.0459601	0.0459601	0.0459601	0.0459601	0.0459601
ENSPMAG00000002836	pabpc4	65.2393	-4.29925	2.52655	-1.70163	0.088825	0.198471	5.43574	98.5707	26.9948	0.0459601	0.0459601	0.0459601	0.0459601	0.0459601	0.0459601	40.9564	244.466	96.9056	397.243	93.2883	14.1394	0.0459601
ENSPMAG00000000241	nme6	27.9394	-4.49615	2.64442	-1.70024	0.0890855	0.198677	2.74542	42.0381	13.5433	0.0459601	0.0459601	0.0459601	0.0459601	0.0459601	0.0459601	140.847	0.0459601	37.1991	136.035	26.9731	37.1043	0.0459601
ENSPMAG00000003842	namptb	14.7132	-5.31535	3.12616	-1.70028	0.0890776	0.198677	0.0459601	22.9434	0.0459601	0.0459601	0.0459601	0.0459601	0.0459601	0.0459601	191.068	0.0459601	0.0459601	0.0459601	15.1004	0.0459601	0.0459601	0.0459601
ENSPMAG00000008499	unknown	55.6116	-4.3806	2.58024	-1.69775	0.0895549	0.199536	3.57409	84.6319	0.0459601	0.0459601	6.56394	0.0459601	11.1686	0.0459601	668.51	9.17269	75.6256	0.0459601	7.59595	0.442405	0.0459601	0.203115
ENSPMAG00000002250	crnkl1	41.6834	-4.94091	2.91142	-1.69708	0.089682	0.199607	2.74542	118.913	13.5433	0.0459601	0.0459601	0.0459601	0.0459601	3.75714	525.277	504.088	0.0459601	0.0459601	13.3686	23.5389	0.0459601	0.0459601
ENSPMAG00000003285	zhx3	29.7599	-5.22562	3.08141	-1.69585	0.0899136	0.199607	0.649961	106.311	0.0459601	3.06596	0.0459601	0.0459601	0.0459601	544.461	382.045	0.0459601	0.0459601	0.0459601	14.8118	15.2495	0.0459601	0.0459601
ENSPMAG00000005979	extl3 (1 of 2)	13.773	-5.26786	3.10642	-1.6958	0.0899239	0.199607	0.424164	53.5638	0.0459601	0.0459601	0.0459601	0.0459601	1.93698	0.0459601	191.068	290.684	0.0459601	0.0459601	0.0459601	0.0459601	0.0459601	0.0459601
ENSPMAG00000009819	slc12a8	91.2665	-5.19745	3.0649	-1.6958	0.0899245	0.199607	4.09058	139.789	20.2691	0.0459601	0.0459601	0.0459601	0.0459601	0.0459601	191.068	735.653	331.107	0.0459601	0.0459601	0.0459601	0.0459601	0.0459601
ENSPMAG00000005817	unknown	204.96	4.23728	2.50095	1.69427	0.0902146	0.19998	524.433	27.5862	1143.47	0.0459601	1478.56	0.0459601	0.0459601	0.0459601	0.0459601	149.928	0.0459601	33.0141	0.374913	48.7624	15.4831	0.57462
ENSPMAG00000005827	unknown	21.7418	-5.18561	3.06113	-1.69402	0.0902618	0.19998	0.394886	33.698	0.0459601	1.79059	0.0459601	0.0459601	0.0459601	0.0459601	286.557	0.0459601	4.53461	0.0459601	0.0459601	2.34099	9.61965	0.0459601
